# Supplementary material for: Proteomic analysis of the effect of hemin in breast cancer
Source: Sci Rep. 2023 Jun 21;13:10091. doi: 10.1038/s41598-023-35125-4 (PMC10284804; doi:10.1038/s41598-023-35125-4)
Supplement: Supplementary file 5 — Supplementary Information 5. [file 41598_2023_35125_MOESM5_ESM.xlsx]

## Sheet: Hoja1
Supplementary Table 1
Peptides and proteins identified by MS/MS processed using MaxQuant computational platform with standard setting
Raw data
Hemin 01	Hemin 02	Hemin 03	Hemin 04	Hemin 05	Hemin 06	Hemin 07	Control 09	Control 10	Control 11	Control 12	Control 13	Control 14	Control 15	C: Student's T-test Significant Control_Hemin	N: Peptides	N: Razor + unique peptides	N: Unique peptides	N: Sequence coverage [%]	N: Unique + razor sequence coverage [%]	N: Unique sequence coverage [%]	N: Mol. weight [kDa]	N: Score	N: Intensity	N: MS/MS count	N: -Log Student's T-test p-value Control_Hemin	N: Student's T-test q-value Control_Hemin	N: Student's T-test Difference Control_Hemin	N: Student's T-test Test statistic Control_Hemin	T: Protein IDs	T: Majority protein IDs	T: Protein names	T: Gene names
-2.62394	-0.413384	0.246406	0.17371	1.18297	-0.516799	0.111419	-0.476015	-0.694956	-0.287018	0.663734	0.490455	1.52119	0.622229	+	4	4	4	14.1	14.1	14.1	46.587	39.228	7542400000	51	1.7065	0.0298658	-0.688689	-2.69038	O55028;A0A0U1RNL7;A0A0U1RPT4;D3Z7R0;A0A0U1RQ97;A0A0U1RQ50	O55028;A0A0U1RNL7;A0A0U1RPT4;D3Z7R0;A0A0U1RQ97	[3-methyl-2-oxobutanoate dehydrogenase [lipoamide]] kinase, mitochondrial	Bckdk
-0.258591	-1.08955	0.422523	-1.01753	-0.692148	0.598043	1.52641	-0.949602	0.0021462	-0.0346798	-1.4974	1.16365	1.68725	0.139478		13	13	13	39.8	39.8	39.8	40.068	254.99	18928000000	135	0.0717213	0.894303	-0.0253211	-0.196155	P54923	P54923	[Protein ADP-ribosylarginine] hydrolase	Adprh
0.287662	0.838009	0.543342	1.00178	0.304414	-1.40149	-1.72582	-0.810418	-0.731444	-0.29736	-1.0298	0.604331	1.56511	0.8517		10	9	9	27.9	27.9	27.9	48.994	188.68	3103000000	38	0.481081	0.410611	-0.16845	-1.01462	Q8BFP9	Q8BFP9	[Pyruvate dehydrogenase (acetyl-transferring)] kinase isozyme 1, mitochondrial	Pdk1
0.0732549	0.342575	0.334454	-0.823042	0.371833	-2.62102	-1.45001	-0.1143	0.514831	0.986995	0.816415	0.248794	0.911205	0.408018		1	1	1	3.9	3.9	3.9	46.04	13.136	1418300000	14	0.137452	0.799249	0.194769	0.355071	Q9JK42	Q9JK42	[Pyruvate dehydrogenase (acetyl-transferring)] kinase isozyme 2, mitochondrial	Pdk2
-0.0421754	-0.77156	-1.19488	1.08999	-2.00342	-0.923622	1.59195	0.65709	0.461189	-0.630051	0.0303521	0.114631	0.716545	0.903948		20	20	19	48.9	48.9	48.9	47.922	163.58	34237000000	167	0.0126537	0.981233	0.00318936	0.0367558	Q922H2	Q922H2	[Pyruvate dehydrogenase (acetyl-transferring)] kinase isozyme 3, mitochondrial	Pdk3
-1.07466	-0.663068	-0.732583	0.72263	1.03747	1.34176	-0.517929	-0.784026	-1.31136	-1.19074	0.0807589	1.37154	1.06289	0.657323	+	12	12	12	72.6	72.6	72.6	21.523	133.57	32641000000	133	5.84228	0	-0.745089	-8.77702	Q99JT9	Q99JT9	1,2-dihydroxy-3-keto-5-methylthiopentene dioxygenase	Adi1
0.428167	-1.34932	0.0263183	0.614837	-1.96617	1.69706	-0.143952	-0.483982	-0.406053	0.00551903	0.763576	1.35957	-0.932822	0.387244		19	19	19	40.6	40.6	40.6	80.363	151.27	19796000000	179	0.490661	0.402592	-0.0759909	-1.03049	Q9D6Y9;F6ZHD8;G3UW30	Q9D6Y9;F6ZHD8;G3UW30	1,4-alpha-glucan-branching enzyme	Gbe1
-1.41576	1.84802	1.30092	0.268718	-0.369488	0.369715	0.449442	0.588048	0.369423	0.390238	-0.086698	-1.16543	-1.05412	-1.49303		17	17	17	99	99	99	10.963	50.18	684770000000	529	1.26138	0.0769681	0.118675	2.12769	Q64433	Q64433	10 kDa heat shock protein, mitochondrial	Hspe1
0.39165	-1.24198	0.163315	-0.00568547	-0.240374	-0.68588	2.13127	0.612553	1.42304	0.810542	-1.15264	-1.01105	-0.803626	-0.391148	+	55	54	54	63.6	62.6	62.6	109.36	323.31	241360000000	889	1.83931	0.0225005	0.151629	2.85538	O08810;G3UZ34;A2AH85;G3UXK8;G3UZ25	O08810;G3UZ34;A2AH85	116 kDa U5 small nuclear ribonucleoprotein component	Eftud2
-1.57075	-0.114311	0.592248	1.42478	1.65215	-0.107948	-1.3906	-0.1526	-1.25565	-0.309981	-0.075611	0.866609	0.896703	-0.455039	+	7	7	7	62.1	62.1	62.1	13.996	49.216	17820000000	122	1.76104	0.0265399	-0.262344	-2.75821	Q9DAK9	Q9DAK9	14 kDa phosphohistidine phosphatase	Phpt1
-0.308142	-1.64292	-0.550738	0.956691	1.37114	0.104672	-0.880294	-0.869485	0.0441754	-1.0815	0.931494	1.32291	1.19398	-0.591978	+	25	17	2	72.8	65.4	4.5	28.086	323.31	364110000000	576	3.04464	0.00197371	-0.236784	-4.3762	Q9CQV8;A2A5N1	Q9CQV8;A2A5N1	14-3-3 protein beta/alpha;14-3-3 protein beta/alpha, N-terminally processed	Ywhab
0.684426	-1.93235	-0.436302	-0.590513	1.24868	0.716508	1.38253	0.687692	0.201867	0.29712	-1.36845	0.367639	-1.28989	0.0310523		24	1	1	72.5	3.7	3.7	27.854	2.2764	893520000	10	NaN	1	0	NaN	Q9CQV8-2	Q9CQV8-2	14-3-3 protein beta/alpha;14-3-3 protein beta/alpha, N-terminally processed	Ywhab
-1.54421	-0.702316	-1.09933	-0.424087	0.173536	-1.19053	1.21223	0.572269	-0.0587261	0.466711	0.125363	1.5143	1.59619	-0.641402		32	32	14	85.1	85.1	51.4	29.174	323.31	1683500000000	1751	0.252656	0.646785	-0.0513033	-0.601169	P62259;F6WA09	P62259	14-3-3 protein epsilon	Ywhae
-0.381459	-1.97915	-1.92703	0.00897815	0.875065	0.43108	0.533847	1.03829	0.181439	-0.564692	0.109528	0.81956	1.29581	-0.441267		23	17	16	60.6	54.9	54.9	28.211	323.31	323060000000	447	1.00688	0.134168	-0.129486	-1.79161	P68510	P68510	14-3-3 protein eta	Ywhah
-0.958366	-0.762901	-1.14118	1.3631	2.10267	0.237424	0.696881	-0.411069	-0.0720057	-0.75432	-0.241788	0.477679	0.78133	-1.31745		23	14	14	72.9	61.1	61.1	28.302	323.31	393070000000	374	1.18168	0.0919402	-0.125785	-2.02405	P61982	P61982	14-3-3 protein gamma;14-3-3 protein gamma, N-terminally processed	Ywhag
-0.804881	-0.367613	-1.25746	1.03313	-1.27928	-0.770876	1.25569	1.78254	0.274207	0.713247	-0.208387	0.376523	0.502772	-1.24962		21	16	16	71	64.1	64.1	27.706	323.31	402590000000	515	0.381448	0.503666	0.0863348	0.843436	O70456	O70456	14-3-3 protein sigma	Sfn
0.451078	-1.19761	1.37757	0.62295	1.12811	-0.046903	0.486729	0.0614733	-0.178984	-2.06092	-0.238055	0.314193	0.837522	-1.55716		22	15	15	60.4	50.2	50.2	27.778	323.31	318170000000	363	0.228141	0.678644	-0.0365764	-0.551566	P68254;P68254-2;F6YY69;F6VW30	P68254;P68254-2;F6YY69;F6VW30	14-3-3 protein theta	Ywhaq
-0.917058	-1.04213	0.379978	1.29145	1.58578	0.4291	-1.14429	-0.886801	-0.518095	-1.07043	0.237666	1.61134	-0.424335	0.467839	+	31	28	22	80.8	80.8	70.2	27.771	323.31	1159200000000	739	2.90189	0.00261148	-0.208437	-4.19024	P63101;A0A2I3BQ03;D3YXN6;D3YXF4;D3YW45	P63101;A0A2I3BQ03	14-3-3 protein zeta/delta	Ywhaz
-2.43466	0.442344	1.33973	0.794698	0.041326	-0.163523	-0.60556	0.815239	-1.16819	-0.18662	0.946021	0.855037	-0.599317	-0.0765235		5	5	5	25.9	25.9	25.9	17.806	14.757	2978900000	23	0.447294	0.439325	-0.230361	-0.957867	Q9ERR7;A0A0R4J0K1	Q9ERR7;A0A0R4J0K1	15 kDa selenoprotein	2021-09-15
-2.59551	0.767811	0.737453	1.22946	0.474531	-0.198329	0.164034	0.414359	1.01463	0.548357	-0.863215	-0.623523	-0.291457	-0.778605		57	57	57	49.5	49.5	49.5	181.82	323.31	70983000000	542	0.225669	0.681847	0.0379265	0.546489	P58871;Z4YJL4	P58871;Z4YJL4	182 kDa tankyrase-1-binding protein	Tnks1bp1
-0.670357	-1.14842	-0.626544	1.27125	0.904952	0.852205	-0.903498	-1.2469	-0.891552	-1.13318	0.877304	0.937795	0.890719	0.886226	+	5	5	5	27.6	27.6	27.6	39.154	58.109	2925800000	41	9.25209	0	-1.76101	-17.7488	Q9DBL9;Q9DBL9-2	Q9DBL9;Q9DBL9-2	1-acylglycerol-3-phosphate O-acyltransferase ABHD5	Abhd5
-1.27243	-1.87863	0.4111	0.472122	0.799683	0.911987	0.348616	-1.27006	-0.884633	-0.262844	0.688875	1.57623	-0.255037	0.615017	+	3	3	3	18.6	18.6	18.6	31.737	146.45	3099100000	39	2.37571	0.00747763	-0.378308	-3.52172	A0A0R4J263;O35083;G3UWV6	A0A0R4J263;O35083;G3UWV6	1-acyl-sn-glycerol-3-phosphate acyltransferase alpha;1-acyl-sn-glycerol-3-phosphate acyltransferase	Agpat1
0.444081	0.201976	-0.0930101	-1.49554	1.06055	0.938868	0.800672	-0.0913628	-2.65014	-0.391609	0.196568	0.0726539	0.244105	0.762196		5	5	5	29.1	29.1	29.1	31.01	27.519	1020900000	23	0.441125	0.444861	-0.445031	-0.947369	Q8K3K7	Q8K3K7	1-acyl-sn-glycerol-3-phosphate acyltransferase beta	Agpat2
0.591534	1.28445	-0.00753785	0.377883	0.343354	1.05272	-1.62041	0.345379	-0.796471	0.285495	0.414986	0.447634	-2.38452	-0.334484		5	5	5	15.9	15.9	15.9	42.202	4.7821	1439500000	9	0.0146066	0.978389	0.0234315	0.0423371	Q9D1E8;F8WGD9	Q9D1E8;F8WGD9	1-acyl-sn-glycerol-3-phosphate acyltransferase epsilon	Agpat5
-0.170726	-0.0242202	-0.18899	-0.142167	0.701463	1.02577	-2.41373	0.28174	0.0434745	0.238147	0.866518	0.950059	-1.82286	0.655524		11	11	11	26.3	26.3	26.3	43.295	10.104	3908000000	17	0.606716	0.316649	-0.742164	-1.21608	Q9D517	Q9D517	1-acyl-sn-glycerol-3-phosphate acyltransferase gamma	Agpat3
0.0153426	-0.383521	0.146789	0.277027	-0.0959131	0.887464	0.344823	0.427651	0.195614	1.1001	0.407508	-3.18624	0.131441	-0.268092		7	7	7	5.5	5.5	5.5	236.87	13.892	308620000	17	0.464015	0.424984	0.408548	0.986108	Q9Z1T6;Q9Z1T6-1;D3Z5N5;Q9Z1T6-3	Q9Z1T6;Q9Z1T6-1;D3Z5N5	1-phosphatidylinositol 3-phosphate 5-kinase	Pikfyve
0.174284	0.896835	1.90582	0.512823	-0.335636	0.663217	0.161524	-0.331528	0.368108	0.789091	-0.485743	-1.20513	-1.93615	-1.17752	+	38	38	38	37.6	37.6	37.6	139.49	323.31	35908000000	272	1.56702	0.0403324	0.188271	2.51614	P51432	P51432	1-phosphatidylinositol 4,5-bisphosphate phosphodiesterase beta-3	Plcb3
-0.348264	-1.02093	-0.908959	1.53744	0.465884	0.869432	0.0430041	-1.34393	-1.06594	-1.38982	1.09567	1.00181	0.416229	0.648374	+	23	23	23	46.4	46.4	46.4	85.872	214.9	10746000000	121	4.80512	0.000102302	-0.954194	-6.93733	Q8R3B1;G5DDB7;Q05DG3	Q8R3B1;G5DDB7;Q05DG3	1-phosphatidylinositol 4,5-bisphosphate phosphodiesterase delta-1;Phosphoinositide phospholipase C	Plcd1
-0.0579115	0.744336	0.0992083	0.452058	1.36616	-0.446828	-1.85202	-0.360747	1.16738	1.38969	0.500815	-0.849283	-1.17327	-0.979576		15	15	15	27.5	27.5	27.5	88.606	109.76	14797000000	149	0.246381	0.65461	0.0617684	0.588595	Q8K2J0;F7AAE0	Q8K2J0;F7AAE0	1-phosphatidylinositol 4,5-bisphosphate phosphodiesterase delta-3;Phosphoinositide phospholipase C	Plcd3
-0.404759	0.390733	-0.848324	0.844958	-0.599164	0.963376	2.6248	-0.33219	-0.112608	-1.37141	-0.770825	0.403994	-0.370539	-0.418036		28	28	28	32.3	32.3	32.3	149.67	108.52	14871000000	137	0.00947228	0.985351	-0.00193759	-0.0276121	Q62077;A2A4A6;G3UXP4;F6SLL0	Q62077;A2A4A6	1-phosphatidylinositol 4,5-bisphosphate phosphodiesterase gamma-1;Phosphoinositide phospholipase C	Plcg1
-0.831901	-1.14361	-1.28577	1.10539	0.900715	0.820672	-0.604689	-1.13163	-0.865335	-0.770046	0.888446	0.882682	1.09808	0.936998	+	61	61	60	53.2	53.2	52.6	147.59	323.31	161150000000	881	9.52578	0	-1.07118	-18.7387	Q8CIH5;Q9QZE2;E9PXZ8;Q9QZE2-2	Q8CIH5	1-phosphatidylinositol 4,5-bisphosphate phosphodiesterase gamma-2	Plcg2
0.419668	-0.72312	-2.01334	-0.810626	1.33335	-0.28935	0.572818	-1.28205	-0.219843	-0.172266	0.183901	1.11996	1.49811	0.382793		13	13	13	30	30	30	47.123	52.515	4739000000	52	1.19096	0.0901357	-0.419118	-2.03618	P16330;P16330-2	P16330;P16330-2	2,3-cyclic-nucleotide 3-phosphodiesterase	Cnp
0.897875	0.839257	0.223856	-1.02036	-1.5758	-1.04541	0.941407	0.422578	1.01054	1.04216	-0.978718	-1.38133	-0.230921	0.854875	+	12	12	12	28.8	28.8	28.8	67.513	117.43	23025000000	131	3.19516	0.00144978	0.428759	4.57491	Q3TIU4	Q3TIU4	2,5-phosphodiesterase 12	Pde12
-2.06693	0.289208	0.0655407	-1.14124	1.25583	0.771646	-0.0847231	-0.232848	0.165299	0.378745	0.463772	0.948793	-1.72694	0.913843		4	4	4	7.1	7.1	7.1	126.33	6.3517	1087000000	13	0.347505	0.537569	-0.495448	-0.7822	Q8VI93;F7CXR7	Q8VI93	2-5-oligoadenylate synthase 3	Oas3
0.402439	-0.576061	-1.3281	-0.900918	0.913068	0.38216	-0.41678	-0.644843	0.312321	-1.23951	-0.788703	0.497078	1.93846	1.44938		30	30	24	65.3	65.3	57.3	44.172	323.31	226600000000	676	1.23603	0.0813748	-0.0900454	-2.09486	P62334;A0A2I3BQ49	P62334	26S protease regulatory subunit 10B	Psmc6
-1.97314	-0.155827	-1.48847	0.820956	0.660764	-0.834762	1.03912	-0.0351244	1.08262	0.252221	0.150498	-1.13844	1.04702	0.572564		36	36	36	63.4	63.4	63.4	49.184	323.31	194100000000	646	0.287088	0.606315	-0.0337012	-0.668753	P62192	P62192	26S protease regulatory subunit 4	Psmc1
-1.33644	-1.5782	-0.768899	-0.400876	-0.910054	-0.280228	1.63971	0.809609	1.58772	0.762776	-0.501049	0.464165	0.155135	0.35663		34	34	10	73.3	73.3	22.2	49.548	323.31	223760000000	872	0.24275	0.658793	0.0370195	0.581282	O88685;B7ZCF1;A2AGN7	O88685;B7ZCF1;A2AGN7	26S protease regulatory subunit 6A	Psmc3
-1.27845	-0.879433	-1.81176	1.8689	0.0550147	0.279804	-0.450416	0.0822484	0.383253	0.102414	-1.00404	0.785531	0.914187	0.952739	+	39	39	39	81.6	81.6	81.6	47.408	323.31	300640000000	755	1.48256	0.0477523	-0.0849451	-2.4099	P54775;A0A140LIZ5	P54775;A0A140LIZ5	26S protease regulatory subunit 6B	Psmc4
-1.48609	1.34301	0.867491	-0.00168946	1.17193	0.947136	0.210802	-1.08812	0.277955	-1.40879	-0.662563	-0.60822	1.15931	-0.72217		38	38	38	61.4	61.4	61.4	48.647	323.31	236990000000	769	0.288532	0.604712	-0.0220648	-0.671538	P46471;Q8BVQ9	P46471;Q8BVQ9	26S protease regulatory subunit 7	Psmc2
-0.720407	-1.05995	-0.800687	0.360782	-0.0560696	-1.98949	0.129882	0.0441456	0.897461	0.791249	-1.04515	0.927714	1.41058	1.10994		34	34	34	67.7	67.7	67.7	45.626	323.31	228780000000	805	0.144417	0.789055	-0.0144915	-0.370998	P62196;Q8K1K2	P62196;Q8K1K2	26S protease regulatory subunit 8	Psmc5
-0.668088	-2.60168	-0.15747	1.53092	0.715545	-0.119222	0.309696	0.365743	0.291268	-0.35481	0.567756	0.51509	-1.14188	0.747132		41	41	41	55	55	55	105.73	323.31	268300000000	1010	0.861422	0.183839	-0.09258	-1.59103	Q3TXS7;J3QN38;D6RGR5	Q3TXS7	26S proteasome non-ATPase regulatory subunit 1	Psmd1
-1.45648	0.744602	0.685717	0.225879	1.39457	1.54198	-1.42408	0.140948	-1.05023	-0.681361	0.96524	-0.817948	-0.472445	0.203601		6	6	6	21.2	21.2	21.2	25.083	4.368	7719800000	47	0.975899	0.143547	-0.320227	-1.74951	Q9Z2X2;A2AG83	Q9Z2X2	26S proteasome non-ATPase regulatory subunit 10	Psmd10
-1.07793	-1.343	-0.476934	0.528679	-0.514965	0.648919	-0.492772	-0.0521691	-0.659865	-1.30451	0.403785	1.37786	1.5428	1.4201	+	38	38	29	71.6	71.6	60.2	47.436	323.31	349380000000	699	3.24759	0.00129293	-0.169684	-4.64482	Q8BG32;G3UYH2;G3UWW7;G3UXL5;G3UYI4;G3UYL3;G3UYL8;G3UX15;G3UX67;G3UZ28;G3UZ33	Q8BG32	26S proteasome non-ATPase regulatory subunit 11	Psmd11
-0.8026	-0.160437	-1.03008	1.40345	1.08671	0.986495	-0.46426	-0.130987	-1.10219	-1.75722	0.808985	0.462502	-0.515294	1.21492	+	35	35	35	64	64	64	52.895	323.31	210680000000	724	3.32179	0.00110441	-0.256657	-4.7444	Q9D8W5;B1AT36;Q3TRH2	Q9D8W5;B1AT36;Q3TRH2	26S proteasome non-ATPase regulatory subunit 12	Psmd12
-0.846188	-0.78153	-1.34999	-1.40282	0.79818	-0.244338	0.934018	-0.565714	-0.473116	-0.492773	0.472062	1.47458	1.41254	1.06509		25	25	25	71.3	71.3	71.3	42.809	323.31	246480000000	576	1.29051	0.0722634	-0.181588	-2.16528	Q9WVJ2;E9Q5I9;E9Q0U1;F6ZQQ3;E9PY93;F6PXS6	Q9WVJ2;E9Q5I9;E9Q0U1	26S proteasome non-ATPase regulatory subunit 13	Psmd13
-0.718012	-1.84079	-1.14887	-0.586438	1.52834	-0.0158375	0.379128	-0.54772	0.569239	-0.50116	0.598805	1.37573	1.29465	-0.387072		13	13	13	58.7	58.7	58.7	34.577	323.31	130500000000	420	1.45052	0.0511726	-0.202714	-2.36942	O35593	O35593	26S proteasome non-ATPase regulatory subunit 14	Psmd14
-0.379869	0.619138	0.0169465	1.23205	-0.1703	0.843864	-1.30777	-0.213676	0.317555	0.169346	-0.0445594	-0.640805	-2.19799	1.75607		62	62	62	67.8	67.8	67.8	100.2	323.31	423660000000	1219	0.158349	0.769655	-0.0174059	-0.402399	Q8VDM4;A0A338P6M5;E9Q2S8;A0A338P6S9;A0A338P7H4	Q8VDM4	26S proteasome non-ATPase regulatory subunit 2	Psmd2
0.3326	-0.8745	-2.25758	1.9383	0.639331	-0.251169	0.0599	-0.929817	0.323474	-0.593416	0.382478	-0.325571	0.702449	0.853522	+	41	41	41	69.4	69.4	69.4	60.718	323.31	326380000000	864	1.54796	0.0419104	-0.191013	-2.49222	P14685;F7B7L8	P14685	26S proteasome non-ATPase regulatory subunit 3	Psmd3
0.494918	-0.145414	0.621385	0.777377	0.124208	-0.617827	0.680059	-2.3874	0.955431	0.705465	0.0167019	-1.63094	0.920986	-0.514947		15	15	3	33.8	33.8	7.7	41.046	323.31	84456000000	223	0.193575	0.722492	0.0376759	0.479272	O35226-2;O35226-3;O35226-5;F7AI87	O35226-2;O35226-3;O35226-5	26S proteasome non-ATPase regulatory subunit 4	Psmd4
-0.772741	-1.64438	-0.342558	0.271517	1.34523	-0.298976	-1.07017	0.631781	0.902478	0.239207	1.80631	-0.815167	0.659073	-0.911615		14	2	2	33.2	6.9	6.9	40.703	182.15	10018000000	52	0.538762	0.36413	-0.0998195	-1.10884	O35226;O35226-4	O35226;O35226-4	26S proteasome non-ATPase regulatory subunit 4	Psmd4
-0.831404	-1.0593	-1.00013	1.30828	1.32651	0.484061	-1.39814	-0.751596	-0.614261	-0.665299	0.542478	0.43757	1.41764	0.803591	+	20	20	20	55.6	55.6	55.6	55.971	323.31	102360000000	371	6.10216	0	-0.557401	-9.28834	Q8BJY1;F7BA91	Q8BJY1	26S proteasome non-ATPase regulatory subunit 5	Psmd5
0.0707384	-0.0153749	-2.01934	0.00593145	2.11393	0.000604851	1.01553	-1.14741	-0.576784	-1.01421	0.426118	0.162622	0.325698	0.651952		31	31	31	61.2	61.2	61.2	45.536	323.31	197820000000	541	1.3652	0.0614903	-0.117686	-2.26101	Q99JI4;A0A286YDW8	Q99JI4	26S proteasome non-ATPase regulatory subunit 6	Psmd6
-0.0953712	-0.55498	-0.0965462	0.901194	1.87342	0.338654	0.11672	-2.57711	-0.187439	-0.710806	0.802652	0.450497	0.1527	-0.413586	+	20	20	20	70.4	70.4	70.4	36.539	323.31	226930000000	431	1.67994	0.0317649	-0.201843	-2.65729	P26516	P26516	26S proteasome non-ATPase regulatory subunit 7	Psmd7
0.142866	-1.00488	-1.43692	1.6451	-0.637937	0.258026	1.22932	0.342042	0.921489	0.636137	0.0442979	-0.462466	0.215264	-1.89234		17	17	17	43.1	43.1	43.1	39.93	311.28	93832000000	248	0.170606	0.751418	0.0443862	0.429543	Q9CX56;Q9CPS5;Q3TG45	Q9CX56;Q9CPS5;Q3TG45	26S proteasome non-ATPase regulatory subunit 8	Psmd8
-2.50317	-0.530722	0.729731	1.28365	0.113857	0.379998	0.687978	0.808639	0.283563	-1.21479	-0.469679	0.926126	0.0919844	-0.587166		8	8	8	34.7	34.7	34.7	24.72	21.568	19172000000	69	0.427589	0.458448	-0.0784983	-0.92418	Q9CR00;A0A0G2JGN6	Q9CR00	26S proteasome non-ATPase regulatory subunit 9	Psmd9
0.430185	1.42706	1.48108	-0.446857	1.14414	1.42856	-1.2546	-0.0287735	-0.208163	-0.64219	-0.422851	-0.939941	-0.926426	-1.04123		11	11	11	31.5	31.5	31.5	20.605	233.35	81989000000	150	0.266558	0.629416	0.121961	0.628736	Q3UHX2	Q3UHX2	28 kDa heat- and acid-stable phosphoprotein	Pdap1
-1.40915	1.27552	0.948333	0.121568	-0.988766	-0.694889	1.78626	0.119339	-0.817319	-0.14379	-1.57438	0.531579	0.43242	0.413283		7	7	7	56.9	56.9	56.9	18.698	99.557	11166000000	81	0.434369	0.451438	0.0860171	0.935821	E9QJS0;G5E8U8;G5E8U5;Q80ZK0;D3Z6K5	E9QJS0;G5E8U8;G5E8U5;Q80ZK0	28S ribosomal protein S10, mitochondrial	Mrps10
-0.00641755	1.03611	0.519192	-0.162829	0.28229	0.151704	-0.832504	-0.183418	-0.27541	-0.506884	-2.57809	1.76538	-0.0474566	0.838333		6	6	6	35.1	35.1	35.1	20.208	252.1	8542500000	80	0.045678	0.931918	-0.0177201	-0.128135	Q9DCA2;Q3U8Y1	Q9DCA2;Q3U8Y1	28S ribosomal protein S11, mitochondrial	Mrps11
0.209235	-0.658675	-0.56666	-0.137523	-0.0321306	-0.361138	-2.50005	0.0762914	1.12497	0.909951	-0.845774	1.26519	0.414917	1.10139		1	1	1	7.9	7.9	7.9	15.437	2.1258	1649900000	15	0.323412	0.565194	-0.249471	-0.737685	O35680;E9PUY1	O35680;E9PUY1	28S ribosomal protein S12, mitochondrial	Mrps12
0.166376	0.409777	1.46353	1.70525	0.738493	-0.827303	0.270315	0.325353	-1.78478	-1.12242	-1.08525	-0.356665	0.592211	-0.494881		4	4	4	31.1	31.1	31.1	14.279	25.433	4079300000	46	0.0500277	0.924733	-0.0407053	-0.139726	D3Z2K2;Q9CR88	D3Z2K2;Q9CR88	28S ribosomal protein S14, mitochondrial	Mrps14
-0.33865	2.0527	0.308248	1.15147	0.740416	0.142544	-0.0573941	-0.974472	-1.18965	-1.042	-0.297085	-1.17587	1.21349	-0.533738		12	12	12	45.7	45.7	45.7	29.463	36.754	10831000000	98	0.27665	0.617778	-0.0679092	-0.648508	Q9DC71	Q9DC71	28S ribosomal protein S15, mitochondrial	Mrps15
-0.380212	1.073	1.60206	1.11588	1.51595	0.181557	-1.83971	-0.341108	-0.989065	-0.327236	-0.14281	-0.465824	-0.158352	-0.844138		5	5	5	41.5	41.5	41.5	15.192	21.858	8145500000	53	0.265916	0.629995	-0.111418	-0.627471	Q9CPX7	Q9CPX7	28S ribosomal protein S16, mitochondrial	Mrps16
-0.0483618	0.625784	0.698465	2.35225	-0.0599764	0.121456	-0.388991	0.43487	-0.683457	-0.404826	-2.31776	0.147396	-0.448077	-0.0287759		3	3	3	21.7	21.7	21.7	13.382	3.3002	6229100000	23	0.042639	0.936699	0.0189631	0.119978	Q9CQE3;D3Z198;D3YWF8;D3YX95	Q9CQE3;D3Z198;D3YWF8	28S ribosomal protein S17, mitochondrial	Mrps17
-1.6073	0.74821	0.0383947	1.56675	0.898573	0.341725	-1.37798	0.304792	-1.66831	0.456824	-0.94667	0.297001	0.645725	0.302264		3	3	3	28.1	28.1	28.1	22.321	6.9558	2273300000	13	1.01047	0.133119	-1.08084	-1.79646	Q99N85;Q5U5I3;D3Z603	Q99N85;Q5U5I3;D3Z603	28S ribosomal protein S18a, mitochondrial	Mrps18a
0.401076	1.45474	1.70814	0.382014	1.23915	-0.386471	0.30522	-0.549295	-0.442787	-0.72828	-0.968795	-1.15728	0.3159	-1.57333		5	5	5	35	35	35	28.702	121.44	5517900000	39	0.573527	0.3399	0.248234	1.16418	Q99N84;G3UYQ9;G3UYX8;G3UX79;Q99N84-2	Q99N84;G3UYQ9;G3UYX8;G3UX79	28S ribosomal protein S18b, mitochondrial	Mrps18b
-1.5743	-0.188507	0.671386	-0.195843	1.10932	0.915635	0.0993897	0.713594	0.475904	-1.46865	0.983041	0.868722	-0.757029	-1.65267		1	1	1	10.5	10.5	10.5	16.275	1.3083	902430000	2	0.285005	0.60862	-0.346566	-0.664729	Q8R2L5	Q8R2L5	28S ribosomal protein S18c, mitochondrial	Mrps18c
-2.2231	0.7772	0.37344	0.418676	-0.510802	0.379446	1.00205	0.810713	-0.121669	0.721875	-0.934978	0.912266	0.0755744	-1.68069		8	8	8	37.5	37.5	37.5	32.313	217.17	17956000000	93	0.304685	0.58588	0.0706692	0.702433	Q924T2	Q924T2	28S ribosomal protein S2, mitochondrial	Mrps2
-0.436472	-0.0547144	-0.322611	0.895289	0.057885	-0.249213	1.16116	0.597241	-2.20699	-1.54472	-0.540132	0.471539	1.10993	1.06181		2	2	2	61.4	61.4	61.4	5.1089	16.949	6282300000	30	0.857419	0.185467	-0.331112	-1.5854	D3YVZ9;P58059	D3YVZ9;P58059	28S ribosomal protein S21, mitochondrial	Mrps21
0.148052	-1.8434	-1.13561	0.953466	-0.606731	-0.335558	1.34363	-0.183145	1.0587	0.960775	-1.02174	-0.0430562	1.28066	-0.576037		22	22	22	55.4	55.4	55.4	41.192	139.75	33119000000	183	0.0652166	0.90302	0.0274552	0.179469	Q9CXW2	Q9CXW2	28S ribosomal protein S22, mitochondrial	Mrps22
-1.45931	1.36458	0.14769	0.571189	1.15375	-0.566094	0.115403	-0.87185	-0.0816495	-1.39525	-1.36693	1.37826	0.46347	0.546746		11	11	11	66.7	66.7	66.7	20.348	229.88	20270000000	118	0.58567	0.331687	-0.105144	-1.18327	Q8VE22;Q3TI14;A7M7Q8;Q5SXC9;F7ARZ1	Q8VE22;Q3TI14;A7M7Q8;Q5SXC9;F7ARZ1	28S ribosomal protein S23, mitochondrial	Mrps23
-0.3588	-0.0140282	-0.720119	1.76416	0.0378069	-0.549472	0.156567	0.344989	-0.289126	0.156509	-2.62122	0.50845	0.404206	1.18008		6	6	6	34.1	34.1	34.1	18.901	39.024	12090000000	74	0.145727	0.78714	-0.0687411	-0.373976	Q9CQV5	Q9CQV5	28S ribosomal protein S24, mitochondrial	Mrps24
0.241372	-0.166874	0.0974549	0.00521272	0.389204	-1.83363	1.61508	-1.36682	0.126546	0.884659	-0.415116	-1.02465	1.68436	-0.236793		11	11	11	55.6	55.6	55.6	19.92	115.52	10660000000	86	0.331234	0.555824	0.0719152	0.752238	Q9D125	Q9D125	28S ribosomal protein S25, mitochondrial	Mrps25
-1.3924	0.925763	0.968233	1.75822	1.36398	0.1777	-1.63903	0.0711505	-0.640913	-0.681983	0.188554	-0.202226	-0.104135	-0.792914		6	6	6	32.5	32.5	32.5	23.443	28.884	14553000000	59	0.669473	0.277531	-0.397287	-1.31203	Q80ZS3	Q80ZS3	28S ribosomal protein S26, mitochondrial	Mrps26
-0.553809	-0.0173816	-1.05096	-1.1555	-0.833645	-1.35029	2.09271	0.482852	0.611627	0.384069	1.46698	0.0939342	0.375948	-0.546518		23	23	23	51.8	51.8	51.8	47.778	323.31	35506000000	263	0.49981	0.394809	0.0741604	1.04557	Q8BK72;A0A338P7I7	Q8BK72	28S ribosomal protein S27, mitochondrial	Mrps27
1.49116	0.626687	0.497916	0.35166	-0.653249	-0.128536	1.27301	-0.69144	-0.246155	-0.0379708	-2.66778	0.272062	0.28289	-0.370255		7	7	7	46.8	46.8	46.8	20.52	182.49	12269000000	94	0.909909	0.165548	0.215825	1.65876	Q9CY16	Q9CY16	28S ribosomal protein S28, mitochondrial	Mrps28
-0.917035	0.161188	1.84887	-1.17189	1.11077	-1.37217	1.30027	-0.443371	0.211156	0.610911	-0.835407	-0.642728	0.701743	-0.562312		17	17	17	58.1	58.1	58.1	44.699	250.81	42006000000	220	0.840503	0.192419	0.0884593	1.56151	Q9ER88;G3X9M0;A0A0R4J1B9;Q9ER88-2;G3UWZ6;G3UWM7;G3UWJ4;G3UZC0;G3UWR5;G3UYM6;G3UYP3	Q9ER88;G3X9M0;A0A0R4J1B9;Q9ER88-2;G3UWZ6;G3UWM7	28S ribosomal protein S29, mitochondrial	Dap3
0.747884	1.03423	0.302308	-1.94447	-0.567637	-0.661381	1.14877	0.742654	0.902516	0.188121	-0.55823	0.0997425	0.437618	-1.87212	+	18	18	18	42.8	42.8	42.8	49.939	179.98	28755000000	167	2.70803	0.00377872	0.162609	3.94119	Q9D0G0	Q9D0G0	28S ribosomal protein S30, mitochondrial	Mrps30
-0.862089	0.909942	0.117744	1.69361	0.0911635	-0.123321	1.48776	-1.07045	-0.482555	0.201879	-1.03408	0.0285467	0.817266	-1.77543		27	27	27	64.3	64.3	64.3	43.88	189.6	30362000000	210	0.0559561	0.916256	0.0152931	0.155371	Q61733	Q61733	28S ribosomal protein S31, mitochondrial	Mrps31
-1.95453	0.199432	0.394157	0.768484	0.49051	0.125915	1.00793	0.279219	0.480454	-2.53527	0.110476	-0.143661	0.547749	0.229134		4	4	4	54.7	54.7	54.7	12.459	16.918	2636200000	22	0.565831	0.345166	-0.857754	-1.15202	Q9D2R8;Q8R2K5	Q9D2R8	28S ribosomal protein S33, mitochondrial	Mrps33
1.07811	1.7897	-0.609383	0.525847	-0.595653	-0.811024	-0.905192	-0.581235	-0.558171	0.79913	-0.35371	-0.446988	1.80371	-1.13515		14	14	14	64.7	64.7	64.7	25.826	181.78	32206000000	193	0.215844	0.693929	0.02975	0.526176	Q9JIK9	Q9JIK9	28S ribosomal protein S34, mitochondrial	Mrps34
0.713178	-0.928693	-0.378394	0.237618	-0.728121	0.310823	1.72948	-0.852323	1.50603	-0.233703	-0.958735	-0.238212	1.28353	-1.46247		13	13	13	46.9	46.9	46.9	35.975	259.14	21457000000	132	0.368905	0.516329	0.0945851	0.820999	Q8BJZ4;A0A0R4J0L6;A0A0N4SV23	Q8BJZ4;A0A0R4J0L6	28S ribosomal protein S35, mitochondrial	Mrps35
0.366157	1.82631	1.42177	0.445395	1.23196	0.20457	0.0403646	-1.16827	-0.81257	-0.8816	-0.223526	-0.599364	-0.283525	-1.56767		5	5	5	70.6	70.6	70.6	11.101	67.658	26239000000	91	0.161604	0.764801	0.120696	0.409649	Q9CQX8;Q9D6T9	Q9CQX8;Q9D6T9	28S ribosomal protein S36, mitochondrial	Mrps36
1.22057	-0.722837	-2.50417	0.6655	-0.753642	-0.76127	-0.061116	-0.422432	0.35283	0.0365623	0.394778	0.284089	1.09782	1.17332		18	18	18	39.1	39.1	39.1	48.206	36.225	32022000000	126	0.555249	0.352601	-0.124413	-1.13521	Q99N87;B2FDG7	Q99N87	28S ribosomal protein S5, mitochondrial	Mrps5
0.436558	0.355087	-0.222412	2.42779	-1.14836	-1.50803	-0.115485	-0.0621041	0.135676	0.765973	-1.24755	-0.147064	0.832809	-0.502887		9	9	9	63.2	63.2	63.2	14.308	43.812	13903000000	81	0.291229	0.601455	0.0858588	0.676729	P58064;A0A338P7H3	P58064;A0A338P7H3	28S ribosomal protein S6, mitochondrial	Mrps6
1.35682	-0.73607	-0.501151	0.503882	-1.68154	0.499722	0.306262	0.292612	1.42855	0.564433	-1.1993	-0.47998	0.99861	-1.35286		12	12	12	44.2	44.2	44.2	28.062	133.69	25828000000	173	0.811842	0.204368	0.174068	1.52075	Q80X85	Q80X85	28S ribosomal protein S7, mitochondrial	Mrps7
0.284018	-1.21301	0.123054	-0.819799	-0.163139	-0.82757	2.00536	-1.40923	0.483964	1.24848	0.0587877	-0.26928	1.2613	-0.762935		17	17	17	50.5	50.5	50.5	44.929	190.54	21837000000	193	0.358749	0.526448	0.0585145	0.80267	Q9D7N3;A0A0J9YU02	Q9D7N3	28S ribosomal protein S9, mitochondrial	Mrps9
-0.556171	-0.136582	-1.40447	-1.32388	1.56315	-0.488521	-0.37861	-0.615683	0.434442	0.232392	0.791554	-0.250204	2.19245	-0.0598488		9	9	9	30.3	30.3	30.3	44.93	219.1	38160000000	220	0.684359	0.268333	-0.127446	-1.3344	O88986;E9PWY6;A0A2R8VHE4	O88986;E9PWY6	2-amino-3-ketobutyrate coenzyme A ligase, mitochondrial	Gcat
-0.155256	-1.96339	-0.59144	-0.776917	0.344532	0.523377	0.0572044	-0.523853	0.468111	1.83044	-0.17949	-0.445027	1.86794	-0.456228		8	8	8	34.8	34.8	34.8	28.372	13.009	12566000000	74	0.18222	0.735807	-0.0375993	-0.454866	Q6PDY2	Q6PDY2	2-aminoethanethiol dioxygenase	Ado
-0.513167	1.01535	1.31154	0.986768	-1.13354	-0.692829	-0.220619	0.995829	0.589202	0.715593	-1.89836	0.417429	-0.37925	-1.19395	+	7	7	7	49.1	49.1	49.1	18.977	323.31	45324000000	159	1.51344	0.0447728	0.186654	2.44882	Q80VJ3	Q80VJ3	2-deoxynucleoside 5-phosphate N-hydrolase 1	Dnph1
-0.452987	-0.963909	-1.04021	1.09644	1.08024	0.828359	-1.02514	-0.174453	-1.3975	-0.207956	-1.00799	0.92416	1.02791	1.31304	+	1	1	1	2.2	2.2	2.2	63.66	6.9978	269550000	6	3.00125	0.00218218	-1.66982	-4.31942	Q9QXE0;D3YZ54	Q9QXE0;D3YZ54	2-hydroxyacyl-CoA lyase 1	Hacl1
1.4511	-0.991201	-0.868727	0.339282	-1.30506	-0.518736	1.50218	0.388469	1.26753	0.585327	-1.64143	-0.074214	-0.113369	-0.0211505		10	10	10	44	44	44	37.335	150.03	6213200000	72	1.1406	0.10038	0.261577	1.97011	Q9CXI0;F6X4L9	Q9CXI0	2-methoxy-6-polyprenyl-1,4-benzoquinol methylase, mitochondrial	Coq5
0.540376	-0.853021	-0.454761	1.62394	0.463234	0.275095	-0.528832	-0.227168	0.241692	-2.45483	1.09986	0.54867	-0.801162	0.526907		3	3	3	14.6	14.6	14.6	35.384	8.0622	1011000000	13	1.39961	0.0572727	-0.606689	-2.30485	Q9D136	Q9D136	2-oxoglutarate and iron-dependent oxygenase domain-containing protein 3	Ogfod3
-0.303675	-2.27201	-0.560143	1.91765	0.639855	-0.696907	1.01318	-0.769135	-0.442373	-0.021429	0.00518743	0.860921	0.0838713	0.544997		51	51	51	51	51	51	116.45	323.31	212690000000	912	1.15306	0.0977962	-0.156919	-1.98651	Q60597;Q60597-3;Z4YJV4;Q60597-2;Q60597-4;E9Q7L0;B2RXT3;Q5SVY0;Q5SVY1	Q60597;Q60597-3;Z4YJV4;Q60597-2;Q60597-4	2-oxoglutarate dehydrogenase, mitochondrial	Ogdh
-0.452681	-2.15308	-1.28769	0.0716899	0.734138	0.284573	-0.392927	-0.637192	-0.397144	0.0160018	0.394827	1.37011	1.47457	0.974802	+	18	18	18	54.3	54.3	54.3	50.773	207.4	21625000000	158	3.0707	0.00184678	-0.479193	-4.4104	Q3U3J1;P50136;A0A0U1RPK5	Q3U3J1;P50136	2-oxoisovalerate dehydrogenase subunit alpha, mitochondrial	Bckdha
0.228449	-0.649056	0.371917	0.250379	1.41831	0.57909	-2.1671	-0.148174	-1.01798	-0.591823	1.08947	0.413239	1.22769	-1.0044	+	5	5	5	22.1	22.1	22.1	42.88	38.329	5576700000	39	1.57449	0.0397771	-0.580037	-2.52551	Q6P3A8;Q6P3A8-2	Q6P3A8;Q6P3A8-2	2-oxoisovalerate dehydrogenase subunit beta, mitochondrial	Bckdhb
1.2543	-1.42719	-0.798379	1.32909	0.597533	1.10576	-0.652636	-1.97656	0.09121	0.3868	-0.680036	0.0149406	0.667182	0.0879836		4	4	4	13.8	13.8	13.8	41.135	7.184	748650000	15	1.01977	0.130479	-0.416647	-1.80904	Q9EQC1;D3Z3X1;A0A0U1RQA2;D3Z3X2;A0A0U1RP28;D3YVB8;D3YU71;A0A0U1RNL4	Q9EQC1;D3Z3X1;A0A0U1RQA2;D3Z3X2	3 beta-hydroxysteroid dehydrogenase type 7	Hsd3b7
1.51574	-0.527919	-0.424784	-0.692155	0.883398	-0.359839	1.94344	-0.188095	0.759685	-1.22964	-0.969352	-0.796197	0.872225	-0.786516		11	11	11	43.7	43.7	43.7	34.973	119.43	65905000000	150	0.464577	0.424695	0.0621185	0.987053	A0A1B0GRV0;Q9Z0S1;D3Z0E6;D3Z5X0	A0A1B0GRV0;Q9Z0S1;D3Z0E6	3(2),5-bisphosphate nucleotidase 1	Bpnt1
0.766225	-0.119791	0.984257	-1.99831	-0.0082873	0.183497	0.956659	-2.2772	0.552453	0.895943	-0.342407	0.166882	0.0196058	0.220468		6	6	6	20	20	20	39.493	6.0487	1738000000	11	0.434156	0.451624	0.477018	0.935457	Q7TMF2;A0A0R4J0C8;A0A1B0GSW4;A0A1B0GRC5	Q7TMF2;A0A0R4J0C8	3-5 exoribonuclease 1	Eri1
1.58866	-0.713472	0.0372823	0.31615	0.010713	-1.15421	0.875193	-0.7709	1.61014	0.961348	-0.983714	-0.980347	0.44128	-1.23812		14	14	14	37.8	37.8	37.8	37.596	144.57	23333000000	122	1.29901	0.0709832	0.292699	2.17622	Q99N96;Q9D3F3	Q99N96;Q9D3F3	39S ribosomal protein L1, mitochondrial	Mrpl1
-0.266548	1.50303	0.231947	-0.639403	0.541361	-0.371747	1.45503	0.417649	-0.415881	1.00686	0.5553	-0.912855	-1.14226	-1.96247	+	9	9	9	43.5	43.5	43.5	29.395	323.31	25114000000	125	1.54242	0.0423526	0.215525	2.48526	Q3TBW2;A2A715	Q3TBW2	39S ribosomal protein L10, mitochondrial	Mrpl10
0.432141	-0.0310116	0.0155461	-0.420844	0.24496	-2.03208	1.53234	1.55549	0.139546	0.0624976	-1.78275	-0.323973	0.609449	-0.00130189		15	15	15	60.4	60.4	60.4	20.68	57.25	19908000000	79	1.37875	0.0596319	0.297448	2.27829	Q9CQF0	Q9CQF0	39S ribosomal protein L11, mitochondrial	Mrpl11
0.526846	1.396	1.16459	1.10392	1.24951	0.93257	-0.785777	-0.600055	-0.19813	-0.62043	-1.06444	-0.998465	-1.14837	-0.957765		13	13	13	65.2	65.2	65.2	21.708	232.14	75047000000	172	0.183404	0.734627	0.0981816	0.457427	Q9DB15	Q9DB15	39S ribosomal protein L12, mitochondrial	Mrpl12
-0.445016	-0.891524	-0.519993	0.554452	-1.28397	-0.315832	1.31157	1.11826	0.740064	0.64916	-1.52461	1.49789	0.177912	-1.06837		12	12	12	71.3	71.3	71.3	20.677	68.88	98612000000	150	0.504603	0.390707	0.0905206	1.05343	Q9D1P0;F7CXG9;G5E909	Q9D1P0;F7CXG9	39S ribosomal protein L13, mitochondrial	Mrpl13
-0.909121	0.388753	0.291213	-1.89569	-0.143796	-0.321566	1.35372	0.892588	1.17456	0.467257	-1.72766	0.566669	0.513492	-0.650418		5	5	5	43.4	43.4	43.4	15.874	54.217	14555000000	82	1.3462	0.0641442	0.272564	2.23675	Q9D1I6	Q9D1I6	39S ribosomal protein L14, mitochondrial	Mrpl14
0.78327	0.980309	0.981665	-0.0487696	0.0263963	-1.00938	0.386252	-0.695668	0.577298	1.05611	-0.158527	-0.84173	0.489587	-2.52681	+	18	18	18	64.4	64.4	64.4	33.541	101.66	26216000000	153	1.65025	0.0340421	0.253482	2.62026	Q9CPR5;Q9CPR5-2;A0A0A6YVP4;F8WHN1	Q9CPR5;Q9CPR5-2;A0A0A6YVP4	39S ribosomal protein L15, mitochondrial	Mrpl15
0.673477	-1.04476	-0.53486	-1.10934	-0.858948	-1.16029	1.46754	0.0585909	0.467352	1.78997	-0.864014	-0.4083	1.07859	0.445		9	9	9	35.1	35.1	35.1	28.803	27.029	12893000000	83	0.891918	0.17216	0.184776	1.63374	Q99N93	Q99N93	39S ribosomal protein L16, mitochondrial	Mrpl16
0.163785	-0.0475888	-0.544372	1.243	1.57339	-1.11549	1.75023	-0.678378	0.153142	-0.518958	-0.766499	0.791816	-1.43257	-0.571504		7	7	7	32.4	32.4	32.4	20.249	4.7242	5149800000	28	0.0511942	0.92347	0.0263476	0.142818	Q9D8P4;A0A1B0GSV1;H3BJT9;H3BIZ3;Q9D8P4-2	Q9D8P4;A0A1B0GSV1	39S ribosomal protein L17, mitochondrial	Mrpl17
1.1737	0.351188	0.665624	-1.1708	-0.257004	-0.876444	1.37902	0.664445	0.35094	0.111763	-1.67154	-0.55958	1.1945	-1.35581	+	5	5	5	25.6	25.6	25.6	20.677	15.667	3692500000	26	2.24642	0.00981966	0.360428	3.3604	Q9CQL5	Q9CQL5	39S ribosomal protein L18, mitochondrial	Mrpl18
1.33777	-0.226959	-0.411485	-0.586937	-0.262326	0.883266	0.359778	1.66391	-0.231239	1.37767	-1.10369	-0.459454	-0.546114	-1.79419	+	14	14	14	42.1	42.1	42.1	33.578	79.666	17276000000	149	1.49534	0.0466235	0.143393	2.42602	Q9D338	Q9D338	39S ribosomal protein L19, mitochondrial	Mrpl19
0.848954	0.260885	0.370437	1.36669	0.354237	-2.51498	1.46495	-0.19314	0.52796	-0.337003	-0.490876	-0.540998	-0.664039	-0.45308		9	9	9	33.7	33.7	33.7	33.34	37.04	8397100000	53	0.925047	0.160629	0.318509	1.67972	Q9D773;B1B1D8;B1B1D7	Q9D773;B1B1D8;B1B1D7	39S ribosomal protein L2, mitochondrial	Mrpl2
-0.204421	0.103246	-0.653668	2.63418	0.131544	-0.466774	0.171276	-0.713972	-0.793943	0.214372	-1.32265	0.726965	1.04552	-0.871668		6	6	6	40.9	40.9	40.9	17.595	60.271	4516800000	44	0.474486	0.416839	-0.148969	-1.00364	Q9CQL4;V9GXI7;V9GX65	Q9CQL4;V9GXI7	39S ribosomal protein L20, mitochondrial	Mrpl20
0.380388	-2.04626	-0.77902	1.01612	0.892648	-1.17661	1.1541	-0.620254	-0.0855536	-0.0142317	-0.584016	-0.128547	0.369839	1.6214		10	10	10	45.9	45.9	45.9	23.366	44.455	16324000000	91	0.522043	0.376181	-0.115002	-1.08186	Q9D1N9;Q9D1N9-2	Q9D1N9;Q9D1N9-2	39S ribosomal protein L21, mitochondrial	Mrpl21
-0.302116	0.954279	1.33292	0.907093	0.593033	-0.694273	-0.866704	0.625818	-1.74626	-0.797985	-1.34555	1.26815	0.432396	-0.360799		9	9	9	42.2	42.2	42.2	23.805	65.47	19174000000	113	0.163468	0.76215	-0.0483527	-0.413789	Q8BU88	Q8BU88	39S ribosomal protein L22, mitochondrial	Mrpl22
0.160139	0.12873	-0.128927	2.61721	-0.719693	-0.0901454	-0.946019	-0.169087	-0.317699	0.640825	-1.9521	0.516778	0.226534	0.0334517		7	7	7	65.8	65.8	65.8	17.121	129.35	11441000000	90	0.124924	0.817511	-0.0482608	-0.326019	O35972;A0A1B0GSZ9;A0A1B0GQZ1	O35972;A0A1B0GSZ9	39S ribosomal protein L23, mitochondrial	Mrpl23
-0.190255	0.569447	1.04648	-1.97277	1.15374	-0.277259	-0.0448506	0.142928	-1.85908	-0.817564	0.526533	1.3164	0.153625	0.252626		9	9	9	39.4	39.4	39.4	24.944	35.149	8903600000	56	0.25253	0.646733	-0.0545643	-0.600917	Q9CQ06;A0A0A6YXP0	Q9CQ06	39S ribosomal protein L24, mitochondrial	Mrpl24
-0.99333	-0.901958	-1.02207	2.40932	-1.13185	-0.0186749	-0.246794	0.121559	0.410941	0.343872	-0.986632	0.82952	1.00603	0.180054		5	5	5	43.2	43.2	43.2	15.944	16.16	10755000000	39	0.627992	0.303603	-0.253163	-1.24892	Q99N92	Q99N92	39S ribosomal protein L27, mitochondrial	Mrpl27
0.938389	1.02686	1.45828	0.447606	1.19413	0.0485597	-0.747887	-0.294682	0.068263	-0.637778	-0.594166	0.400169	-1.28754	-2.0202		14	14	14	65.8	65.8	65.8	30.169	149.48	21058000000	117	0.451942	0.435402	0.134973	0.965748	Q9D1B9;F6U4U1	Q9D1B9	39S ribosomal protein L28, mitochondrial	Mrpl28
0.631647	0.142988	0.735208	0.542416	-0.400658	-1.03072	1.89257	-0.688081	0.159584	0.871877	-0.576153	-0.587037	0.489457	-2.18309		11	11	11	43.7	43.7	43.7	39.109	218.8	23663000000	124	1.40609	0.0565111	0.267655	2.31309	Q99N95;D3Z456;F6W7C7;A0A1L1SU47	Q99N95;D3Z456;F6W7C7	39S ribosomal protein L3, mitochondrial	Mrpl3
0.209237	0.258312	0.465537	-1.85514	0.402748	0.358156	0.517521	0.343895	0.346526	-2.73983	0.0409323	0.523545	0.651794	0.476764		3	3	3	23.1	23.1	23.1	18.342	12.131	2988500000	5	0.117579	0.827808	-0.229265	-0.308734	Q9D7N6;A0A0A6YXW4	Q9D7N6;A0A0A6YXW4	39S ribosomal protein L30, mitochondrial	Mrpl30
0.739802	0.649642	0.666674	1.25395	-1.73539	0.422302	-1.27293	0.685962	1.15753	-0.417685	-1.4067	-0.829055	0.566799	-0.480903		2	2	2	18.7	18.7	18.7	21.733	11.009	1224600000	8	NaN	1	0	NaN	Q9DCI9	Q9DCI9	39S ribosomal protein L32, mitochondrial	Mrpl32
0.875279	0.512358	0.014034	0.917977	1.22731	-0.796284	0.345212	0.516289	0.0344022	-2.59029	-0.557995	-0.00893245	-1.09922	0.609864		5	5	5	53.8	53.8	53.8	7.4158	33.427	4414300000	38	0.0540897	0.919196	-0.0355475	-0.150465	Q9CQP0;Q8R0E2	Q9CQP0	39S ribosomal protein L33, mitochondrial	Mrpl33
1.03526	-0.847378	-1.15869	-1.94277	-0.523674	0.0535113	-0.696012	1.10201	0.646784	-0.155948	-0.530679	1.23172	1.26793	0.517945		1	1	1	4.3	4.3	4.3	21.501	1.6006	2008800000	23	0.013086	0.981017	-0.0084828	-0.0379932	Q9CQL6	Q9CQL6	39S ribosomal protein L35, mitochondrial	Mrpl35
-0.102012	0.264415	0.411386	0.222756	1.34191	-1.52262	-0.981579	0.0995934	0.157336	0.512295	-1.84753	0.632656	1.66631	-0.854908		26	26	26	55.3	55.3	55.3	48.34	187.2	35808000000	223	0.0677081	0.900197	0.008364	0.185883	Q921S7	Q921S7	39S ribosomal protein L37, mitochondrial	Mrpl37
0.690591	-0.532614	-0.556732	-0.670673	-0.664378	0.140338	1.9414	0.575248	0.844064	0.906749	-2.13532	-0.838859	-0.0443787	0.344574	+	13	13	13	44.5	44.5	44.5	45.029	178.53	21821000000	128	1.49479	0.0466624	0.192581	2.42533	Q8K2M0;Q8K2M0-2	Q8K2M0;Q8K2M0-2	39S ribosomal protein L38, mitochondrial	Mrpl38
0.624704	-2.07872	0.442136	1.12672	0.0396633	-0.575752	1.65142	-0.0580913	0.303058	-0.475441	0.00440635	-0.187333	0.831277	-1.64805		16	16	16	47.9	47.9	47.9	38.549	63.723	33612000000	182	0.0773593	0.886687	0.015434	0.210464	Q9JKF7	Q9JKF7	39S ribosomal protein L39, mitochondrial	Mrpl39
-0.625658	-0.498414	-1.52634	-0.647077	-0.521527	-0.332617	2.19105	0.831792	-0.660167	0.134109	-0.383938	0.813792	1.54059	-0.315592		15	15	15	59.9	59.9	59.9	33.073	249.82	25729000000	154	0.0276126	0.958368	-0.0085956	-0.0789179	Q9DCU6;A0A1L1SSY9;A0A1L1SRY8;A0A1L1SU24;A0A1L1STN5;A0A1L1SV70	Q9DCU6;A0A1L1SSY9;A0A1L1SRY8	39S ribosomal protein L4, mitochondrial	Mrpl4
0.927926	0.85767	1.37621	-1.48531	0.0320188	-0.116226	1.7193	-1.25579	-0.409939	0.7756	-1.15365	-0.276359	-0.286766	-0.704686	+	7	7	7	38.3	38.3	38.3	24.301	107.91	25765000000	129	1.58791	0.0389383	0.319757	2.54231	Q9Z2Q5;D3Z7C0	Q9Z2Q5;D3Z7C0	39S ribosomal protein L40, mitochondrial	Mrpl40
-0.279323	-0.261999	0.271334	1.44554	-0.573695	0.125906	2.312	-0.236098	-0.50439	-0.46705	-1.74784	0.838304	-0.0817527	-0.840934		10	10	10	58.5	58.5	58.5	15.261	27.578	13011000000	83	0.171663	0.749967	0.0535496	0.431863	Q9CQN7	Q9CQN7	39S ribosomal protein L41, mitochondrial	Mrpl41
-0.805901	-0.507833	-2.34312	-0.662874	0.0330961	0.713188	0.759088	0.231024	0.385802	0.97857	-0.868287	0.59783	-0.176357	1.66578		1	1	1	9.2	9.2	9.2	16.493	15.306	399850000	11	NaN	1	0	NaN	Q9CPV3	Q9CPV3	39S ribosomal protein L42, mitochondrial	Mrpl42
1.35313	1.03282	1.2686	-0.169842	0.769691	0.567655	-0.78784	-0.732217	-1.32149	-1.02741	-1.75539	0.118587	0.703478	-0.0197634		10	10	10	66	66	66	17.877	19.763	7933500000	51	0.0390073	0.941895	-0.0460884	-0.110167	Q5RL20;Q99N89	Q5RL20;Q99N89	39S ribosomal protein L43, mitochondrial	Mrpl43
0.191422	1.4631	1.38562	-0.676422	1.36252	0.641118	-0.1162	0.596136	-1.36637	-0.101276	-0.00953251	-1.18486	-0.828107	-1.35715		14	14	14	50.5	50.5	50.5	37.527	323.31	15205000000	119	0.537301	0.365104	0.127559	1.10649	Q9CY73;Q9CY73-2	Q9CY73	39S ribosomal protein L44, mitochondrial	Mrpl44
1.66359	-0.509374	-0.524772	0.993738	0.32597	0.811813	0.319807	-0.172008	0.104577	0.338334	-1.56334	-0.904259	0.978359	-1.86244		12	12	12	44.4	44.4	44.4	35.41	49.531	16787000000	131	0.270825	0.624439	0.0696964	0.637121	Q9D0Q7;F6QAU7	Q9D0Q7	39S ribosomal protein L45, mitochondrial	Mrpl45
-0.341956	0.350793	0.912063	-2.80416	-0.148368	0.119882	0.792283	0.916139	0.829217	0.597305	0.133756	0.200157	-0.427258	-1.12985	+	11	11	11	39.9	39.9	39.9	32.131	235.92	26058000000	160	1.63942	0.0348298	0.267324	2.60674	Q9EQI8	Q9EQI8	39S ribosomal protein L46, mitochondrial	Mrpl46
1.00018	-0.126777	0.275663	2.18527	0.0399062	-0.655905	0.736791	0.0402927	-2.38513	-0.164252	-0.585099	-0.122547	0.0455389	-0.283934		12	12	12	42.1	42.1	42.1	29.725	25.847	9576200000	75	0.122969	0.819997	-0.0474537	-0.321437	Q8K2Y7	Q8K2Y7	39S ribosomal protein L47, mitochondrial	Mrpl47
0.0711274	-0.3007	-0.773993	1.38943	-2.3019	-0.640916	-0.282566	-0.532968	0.719868	-0.265786	0.0108732	1.23255	1.46622	0.20876		5	5	5	32.7	32.7	32.7	23.952	8.8397	5696000000	38	0.311759	0.577951	-0.190048	-0.715818	Q8JZS9;A0A140LHT6;E9QPQ8;A0A140LI40;A0A140LI38;A0A140LHD4	Q8JZS9;A0A140LHT6;E9QPQ8	39S ribosomal protein L48, mitochondrial	Mrpl48
-0.767681	1.00414	0.339199	2.14324	-0.833674	-0.337421	-0.365212	1.01705	-0.141809	-0.282153	-1.91576	-0.532673	0.803992	-0.131238		9	9	9	69.3	69.3	69.3	19.133	69.645	16423000000	91	0.164293	0.76121	0.0622997	0.415617	Q9CQ40	Q9CQ40	39S ribosomal protein L49, mitochondrial	Mrpl49
0.275298	1.39334	1.26089	1.33927	0.720367	0.120932	-0.645834	0.103091	-1.29691	-0.974616	-1.21085	0.321723	0.14728	-1.55397		6	6	6	50.9	50.9	50.9	18.213	43.511	10696000000	59	0.0205572	0.969482	0.00927298	0.059199	Q8VDT9	Q8VDT9	39S ribosomal protein L50, mitochondrial	Mrpl50
-1.40425	0.504579	-1.16868	-0.574414	0.421143	0.698891	1.08082	-0.51833	-1.02695	-0.164737	-0.159678	-0.866629	1.4072	1.77103		5	5	5	39.8	39.8	39.8	15.103	11.252	5058000000	32	0.805344	0.207316	-0.299045	-1.51145	Q9CPY1	Q9CPY1	39S ribosomal protein L51, mitochondrial	Mrpl51
-1.92065	-0.368402	-0.990427	-0.8862	0.426666	-0.261665	-0.493555	0.704852	0.320879	-0.287933	-0.340775	0.859706	1.87984	1.35767		4	4	4	40.7	40.7	40.7	12.737	45.079	6758000000	45	0.972917	0.144414	-0.189788	-1.74545	Q9D1H8	Q9D1H8	39S ribosomal protein L53, mitochondrial	Mrpl53
1.02472	0.39879	0.774024	1.18271	0.323239	0.240683	0.0874523	-0.06789	-0.233656	0.455545	-1.37791	-2.71576	0.151565	-0.243507		3	3	3	26.7	26.7	26.7	15.422	37.344	4738000000	34	0.690404	0.265386	0.359976	1.34344	Q9CPW3	Q9CPW3	39S ribosomal protein L54, mitochondrial	Mrpl54
-2.33089	-0.120864	-0.666078	1.28893	-0.325386	0.54976	0.54032	0.276017	0.669484	-0.0540519	-1.62934	0.103096	1.0854	0.613605		5	5	5	37.8	37.8	37.8	15.121	31.902	6431500000	38	0.410316	0.475766	-0.174711	-0.894269	Q9CZ83;Q9CZ83-2	Q9CZ83;Q9CZ83-2	39S ribosomal protein L55, mitochondrial	Mrpl55
0.980191	-1.00797	-0.323301	1.21947	-1.42505	-1.17261	1.37608	0.591503	-0.294884	-0.980078	0.592696	0.111036	1.24251	-0.909602		11	11	11	40	40	40	30.244	73.274	14958000000	100	0.06373	0.905067	0.0162239	0.175628	Q99N94;Q3UK02	Q99N94;Q3UK02	39S ribosomal protein L9, mitochondrial	Mrpl9
-1.02245	-0.172218	-0.470784	0.469621	0.876717	1.47271	0.306949	-1.52111	-1.38401	-0.489571	1.08168	1.43091	0.257252	-0.835699	+	3	3	3	15.2	15.2	15.2	26.215	36.42	24622000000	45	2.31049	0.00854798	-0.434594	-3.44025	P70245;A2AC29	P70245;A2AC29	3-beta-hydroxysteroid-Delta(8),Delta(7)-isomerase	Ebp
-0.538609	-0.11515	-0.46909	-1.48659	0.975464	0.196926	-0.991511	-0.712771	-0.451069	-1.04464	0.984767	0.836932	2.06233	0.753016	+	17	17	17	77	77	77	27.273	323.31	207290000000	361	1.86877	0.0211479	-0.297795	-2.89192	Q99N15;A2AFQ2;O08756	Q99N15;A2AFQ2;O08756	3-hydroxyacyl-CoA dehydrogenase type-2	Hsd17b10
-1.04691	-1.51051	-1.13664	0.866375	0.0421919	0.760929	0.269364	-0.602106	-0.839898	0.250001	0.180686	1.703	1.60357	-0.540061	+	18	18	18	45.7	45.7	45.7	35.44	323.31	52469000000	284	2.15915	0.0116971	-0.300394	-3.25191	Q99L13	Q99L13	3-hydroxyisobutyrate dehydrogenase, mitochondrial	Hibadh
-0.223222	-1.9462	-0.797513	0.296608	0.545272	0.604308	-0.149845	-1.79355	0.0879743	0.16212	0.352814	0.709598	1.95896	0.192682	+	17	17	17	47	47	47	43.037	199.67	28518000000	190	2.20618	0.0105775	-0.39297	-3.31034	Q8QZS1;E0CX19	Q8QZS1;E0CX19	3-hydroxyisobutyryl-CoA hydrolase, mitochondrial	Hibch
-1.21759	-1.03306	-1.26651	0.863571	0.923052	0.426732	-0.713311	-1.01108	-0.689694	-0.577197	0.872088	1.01702	1.33931	1.06667	+	18	18	18	51.4	51.4	51.4	43.953	323.31	111810000000	416	7.59979	0	-0.857819	-12.7231	Q921H8;H3BKL5;H3BJZ9;Q8VCH0;H3BKA1;H3BJC1	Q921H8;H3BKL5;H3BJZ9;Q8VCH0	3-ketoacyl-CoA thiolase A, peroxisomal;3-ketoacyl-CoA thiolase B, peroxisomal	Acaa1a;Acaa1b
-0.824653	-1.02746	-1.01543	0.984574	1.04613	0.315698	-0.430628	-0.948143	-1.02375	-1.18091	0.772662	0.738692	1.43379	1.15944	+	29	29	29	72	72	72	41.829	323.31	208390000000	631	7.04195	0	-0.659429	-11.3377	Q8BWT1	Q8BWT1	3-ketoacyl-CoA thiolase, mitochondrial	Acaa2
-0.203877	0.431772	-0.150565	0.761731	1.00081	0.483286	0.370526	0.0543699	0.261384	0.280671	-2.99483	-0.505942	0.941818	-0.73116		5	5	5	21.1	21.1	21.1	35.955	8.3856	1600800000	8	0.223895	0.683809	0.192388	0.542838	Q6GV12	Q6GV12	3-ketodihydrosphingosine reductase	Kdsr
-0.308526	-0.651314	-2.21319	0.666149	1.37889	0.666218	0.253765	-0.62099	-1.26419	-0.733495	1.03427	0.681982	0.722356	0.388085	+	8	8	8	35.3	35.3	35.3	37.316	72.651	6645700000	60	3.49607	0.000836129	-0.659734	-4.98141	O88736;Q8C5N9	O88736;Q8C5N9	3-keto-steroid reductase	Hsd17b7
-0.731189	-0.294817	-0.68224	1.02912	1.23062	0.916272	-0.959004	-1.08659	-0.884382	-1.20817	0.35442	0.821374	1.80573	-0.311143	+	16	16	16	59.9	59.9	59.9	33.097	255.36	60439000000	243	4.21944	0.000251908	-0.412144	-6.01952	Q99J99;A0A2R8VHT1;A0A2R8VHE5	Q99J99	3-mercaptopyruvate sulfurtransferase	Mpst
0.337046	-2.12625	-1.5627	1.22744	1.07949	-0.0163584	-0.304183	0.158325	-0.375817	1.2267	-0.1722	0.0990437	1.03812	-0.608655		5	5	5	20.5	20.5	20.5	48.627	54.04	1893000000	40	0.781962	0.217369	-0.331866	-1.47784	Q9D404	Q9D404	3-oxoacyl-[acyl-carrier-protein] synthase, mitochondrial	Oxsm
1.67025	0.718846	0.289606	1.71797	0.0412946	0.567809	-0.138349	-1.40906	0.277286	-0.651982	-0.349813	-0.835159	-0.173076	-1.72562		15	15	15	35.6	35.6	35.6	63.758	71.806	8647100000	94	0.153269	0.776396	0.0256691	0.391019	Q9Z2A0;F2Z3X6;Q3TRL2;F2Z3Z9;F2Z400;F2Z4A5;F2Z3V6;F2Z3X9	Q9Z2A0;F2Z3X6;Q3TRL2;F2Z3Z9;F2Z400	3-phosphoinositide-dependent protein kinase 1	Pdpk1
-0.23939	-0.379725	0.048346	2.25903	-0.435066	0.140816	0.936853	1.02821	-0.322783	0.116766	-2.05199	0.249898	-1.02578	-0.325184		16	14	3	59.4	58.8	14.5	18.916	278.19	345500000000	546	0.2621	0.634389	0.0663458	0.619938	P63325	P63325	40S ribosomal protein S10	Rps10
-0.0818571	0.509151	-0.174789	0.675534	-1.92946	-0.472264	0.964505	1.26478	1.14463	0.734502	-1.86655	0.110766	-0.579443	-0.299503	+	17	17	17	48.7	48.7	48.7	18.431	65.835	500980000000	344	1.90397	0.0197697	0.261557	2.93555	P62281;A0A1B0GRR3;A0A1B0GSE8	P62281;A0A1B0GRR3;A0A1B0GSE8	40S ribosomal protein S11	Rps11
1.07698	1.11615	0.375107	1.23084	0.642845	-1.8535	0.629939	0.356728	-0.165438	0.585345	-1.01013	-1.28807	-0.652401	-1.04439	+	7	7	7	50.8	50.8	50.8	14.525	323.31	283910000000	321	1.5753	0.0397271	0.150384	2.52652	P63323;Q6ZWZ6;F7AEH4;A0A1W2P7A1	P63323;Q6ZWZ6;F7AEH4;A0A1W2P7A1	40S ribosomal protein S12	Rps12
0.375702	0.422829	0.353485	1.99769	-0.34361	-0.193615	0.599091	0.426631	0.697826	0.33636	-1.92461	-0.206343	-0.888891	-1.65255		20	20	20	69.5	69.5	69.5	17.222	146.7	662560000000	631	1.0695	0.116636	0.211777	1.8758	P62301;Q921R2;A0A0U1RQ71	P62301;Q921R2	40S ribosomal protein S13	Rps13
0.0209011	-0.371092	-0.209268	0.144227	-1.40708	0.247781	0.979945	1.31792	0.675076	0.599214	-2.6096	0.298299	0.541401	-0.227721		10	10	10	41.7	41.7	41.7	16.273	323.31	453890000000	454	0.961058	0.148298	0.251609	1.72924	P62264;D3YVF4;D3Z7I1	P62264;D3YVF4;D3Z7I1	40S ribosomal protein S14	Rps14
-0.543849	-0.709784	1.14272	0.108057	-1.0255	-0.409143	0.704183	0.914267	1.00768	0.737034	-2.47153	0.168066	0.720623	-0.342818		8	8	2	70.3	70.3	20	17.04	323.31	333070000000	688	1.09248	0.110992	0.24472	1.90642	P62843	P62843	40S ribosomal protein S15	Rps15
0.67976	0.687093	1.11828	0.25797	-0.605937	0.310757	0.960869	0.407423	0.866176	-0.138529	-2.28178	0.230172	-1.42095	-1.0713	+	10	10	10	60.8	60.8	60.8	14.839	323.31	399710000000	366	2.12151	0.0126531	0.215183	3.20518	P62245;F8WJ41;D3YVB4;D3Z712	P62245;F8WJ41;D3YVB4;D3Z712	40S ribosomal protein S15a	Rps15a
1.15749	0.205735	-0.427248	0.0141067	-0.873532	0.417893	1.12161	1.01379	0.267356	-0.119372	-2.52158	0.685944	-1.12425	0.182049		18	18	18	71.9	71.9	71.9	16.445	116.66	592310000000	441	1.07371	0.115735	0.202203	1.88142	P14131	P14131	40S ribosomal protein S16	Rps16
-0.332649	0.636308	1.01392	2.35078	-0.422254	-0.451945	-0.28801	0.356801	-0.0854692	0.176852	-2.24391	-0.0515331	-0.181146	-0.477754		10	10	10	58.5	58.5	58.5	15.524	323.31	353470000000	537	0.345102	0.540094	0.133174	0.777801	P63276	P63276	40S ribosomal protein S17	Rps17
0.67847	0.242339	0.443673	0.674098	-1.59362	-0.223737	0.665621	0.332938	0.679608	0.651191	-2.58419	0.853182	-0.238914	-0.580661		25	25	25	70.4	70.4	70.4	17.718	159.3	751420000000	486	1.36999	0.0607986	0.22654	2.26713	P62270;F6YVP7;A0A1Y7VKY1;S4R1N6	P62270;F6YVP7;A0A1Y7VKY1;S4R1N6	40S ribosomal protein S18	Rps18;Gm10260
0.0348991	0.993884	-0.104512	-0.031934	-0.932788	0.235091	0.881042	0.996944	-0.0777717	-0.266987	-2.70982	1.34766	-0.180936	-0.184766		17	17	17	70.3	70.3	70.3	16.085	116.63	685780000000	371	0.698283	0.260975	0.15666	1.35519	Q9CZX8;D3YUT3;D3Z722;D3Z5R8;D3YUG3;S4R223	Q9CZX8;D3YUT3;D3Z722;D3Z5R8;D3YUG3	40S ribosomal protein S19	Rps19
0.625423	1.6251	1.06891	0.299858	0.1062	-0.550878	0.125063	0.634986	0.130827	0.605591	-1.028	-1.67853	-0.0298997	-1.93464	+	22	22	22	60.4	60.4	60.4	31.231	238.12	627560000000	587	2.38408	0.0073483	0.200353	3.5322	P25444;D3YVC1;D3YWJ3;D3Z536	P25444;D3YVC1;D3YWJ3	40S ribosomal protein S2	Rps2
0.775462	1.50585	0.832206	0.837977	0.209435	-0.657972	0.714723	-0.156633	0.294496	-0.900501	-2.4813	-0.00883557	-0.801853	-0.163054		8	8	8	41.2	41.2	41.2	13.373	31.33	236040000000	186	0.989054	0.139348	0.210742	1.76743	P60867	P60867	40S ribosomal protein S20	Rps20
-0.102681	1.48382	0.76994	2.03722	0.571508	0.31473	-1.07916	0.564849	-0.579231	-1.49346	-0.709182	-0.598166	-0.668305	-0.51188		6	6	6	57.8	57.8	57.8	9.1413	274.54	153690000000	275	0.0828802	0.878676	-0.0323939	-0.224342	Q9CQR2	Q9CQR2	40S ribosomal protein S21	Rps21
-0.633372	-0.553134	-0.754807	1.73362	-0.589426	-1.04095	1.02318	0.498045	0.680999	0.941564	-2.05546	-0.132566	0.371368	0.510942		9	9	9	39.2	39.2	39.2	15.807	13.989	338900000000	172	0.265973	0.630022	0.0972513	0.627585	P62267	P62267	40S ribosomal protein S23	Rps23
0.617472	-0.897855	-1.2062	-0.259719	-0.694436	0.457822	1.23332	1.48047	0.591554	-0.0608912	-1.94618	1.12452	-0.657494	0.217615		11	11	11	53.4	53.4	53.4	15.423	193.39	211530000000	335	0.433931	0.451792	0.111403	0.935071	P62849;P62849-2;P62849-3;A0A286YEB7	P62849;P62849-2;P62849-3;A0A286YEB7	40S ribosomal protein S24	Rps24
1.26078	1.11507	1.11663	1.35594	0.590313	0.56285	-0.620661	-1.068	-0.495495	-0.461623	-1.86895	-0.326343	-0.298305	-0.862221		8	8	8	38.4	38.4	38.4	13.742	27.279	321880000000	158	0.174602	0.745952	0.0979195	0.438298	P62852;A0A1L1SQA8	P62852;A0A1L1SQA8	40S ribosomal protein S25	Rps25
-0.0880317	1.49255	1.0486	2.10643	0.304493	0.347141	0.160002	-0.48142	-0.553927	-1.0759	-1.49311	-0.538727	-0.712062	-0.516041		5	5	5	43.5	43.5	43.5	13.015	11.471	250220000000	153	0.0966735	0.857293	0.0576521	0.258455	P62855	P62855	40S ribosomal protein S26	Rps26
0.000479581	0.919531	-0.12306	-0.808856	-0.51995	-2.22907	1.14445	0.529715	0.66978	1.59488	-0.813875	-0.917199	0.334601	0.218575	+	5	3	3	32.1	15.5	15.5	9.461	28.664	78301000000	66	2.29052	0.00893793	0.351709	3.41534	Q6ZWU9;A0A0G2JDW7;A0A0G2JG29	Q6ZWU9;A0A0G2JDW7;A0A0G2JG29	40S ribosomal protein S27	Rps27
-1.14184	0.780539	-0.416001	1.86481	1.08932	-0.0154434	0.615267	-0.629305	-0.68589	-1.59411	0.808357	0.485131	-1.25152	0.0906837		5	5	3	32.1	32.1	15.5	9.4771	38.847	105960000000	159	0.992122	0.138554	-0.232845	-1.77159	Q6ZWY3;D6RH49;D3YYB0	Q6ZWY3;D6RH49;D3YYB0	40S ribosomal protein S27-like;40S ribosomal protein S27	Rps27l
0.521846	0.99289	1.10234	0.921658	0.726393	0.1567	0.0151746	0.733484	0.626752	-0.692844	-0.605724	-0.964899	-2.06038	-1.47339		7	7	7	56.5	56.5	56.5	7.8409	166.05	145720000000	118	1.11996	0.104575	0.452926	1.94286	P62858;G3UYV7	P62858;G3UYV7	40S ribosomal protein S28	Rps28
0.248054	0.997059	-1.06839	0.909348	-1.26327	0.172617	2.20891	-0.104388	0.556841	0.358671	-1.12052	-1.06975	-0.787451	-0.0377329		3	3	3	53.6	53.6	53.6	6.6767	78.76	101000000000	83	1.06094	0.11903	0.376145	1.86436	P62274	P62274	40S ribosomal protein S29	Rps29
0.273423	1.05503	0.355366	0.784858	0.176849	0.356844	1.38296	0.182455	0.862885	0.128082	-1.14306	-1.08648	-1.36836	-1.96086	+	31	31	31	81.5	81.5	81.5	26.674	323.31	946960000000	938	1.79463	0.024704	0.240707	2.79994	P62908;D3YV43;A0A140LI77	P62908;D3YV43;A0A140LI77	40S ribosomal protein S3	Rps3
0.84075	-1.02792	-1.0681	1.57417	0.540942	1.48151	0.531654	0.679609	0.538692	-0.335913	-1.11615	-0.382072	-0.981235	-1.27595		4	4	4	20.3	20.3	20.3	6.6478	11.192	55629000000	91	0.0285674	0.956415	0.0235053	0.0815642	P62862;Q642K5	P62862;Q642K5	40S ribosomal protein S30	Fau
-1.03863	1.02396	0.13998	-0.20109	0.293832	0.511276	-1.08513	1.67873	1.16183	-0.180565	0.0882518	-0.910787	0.514539	-1.9962		31	31	31	63.3	63.3	63.3	29.885	323.31	907430000000	797	0.414911	0.471221	0.0624744	0.902262	P97351	P97351	40S ribosomal protein S3a	Rps3a
0.361538	0.577952	0.184729	0.28563	-0.659403	-0.482553	1.48369	0.655408	1.27993	0.737364	-0.946814	-0.751162	-0.424538	-2.30177	+	30	30	30	68.1	68.1	68.1	29.597	323.31	978630000000	992	3.03109	0.00201007	0.278869	4.35844	P62702;V9GWY0	P62702;V9GWY0	40S ribosomal protein S4, X isoform;40S ribosomal protein S4	Rps4x;Gm15013
-0.493133	1.14371	0.66636	-0.898607	-0.0581687	-1.57328	1.02258	0.574276	1.76195	0.722398	-1.25	-0.603872	-0.136027	-0.878172	+	15	15	15	63.2	63.2	63.2	22.876	323.31	333430000000	422	3.23138	0.00131556	0.237807	4.62317	Q91V55;P97461;D3YYM6;D3Z1S8	Q91V55;P97461;D3YYM6;D3Z1S8	40S ribosomal protein S5;40S ribosomal protein S5, N-terminally processed	Rps5
0.0848536	0.15043	-0.992622	1.96483	-0.613765	-0.916344	1.30253	0.835909	1.28053	0.0928795	-0.9309	-0.753873	-0.366472	-1.13799		17	17	17	36.1	36.1	36.1	28.68	323.31	428120000000	535	0.83216	0.19573	0.19077	1.54968	P62754	P62754	40S ribosomal protein S6	Rps6
0.8416	0.656015	0.00495196	1.36498	0.261143	-1.25968	1.75683	0.634374	0.246855	-0.590576	-1.59508	-0.529148	-0.812011	-0.980259		27	27	27	80.4	80.4	80.4	22.127	323.31	865680000000	1009	1.27409	0.0750584	0.148402	2.14411	P62082;F6SVV1	P62082;F6SVV1	40S ribosomal protein S7	Rps7;Gm9493
0.748004	0.210545	-0.192749	0.655152	-1.20588	0.84785	0.654667	0.74164	1.37516	0.527619	-0.838409	-1.76731	-0.0906931	-1.66559	+	14	14	14	40.4	40.4	40.4	24.205	323.31	556140000000	337	1.64672	0.0342771	0.182413	2.61586	P62242	P62242	40S ribosomal protein S8	Rps8
0.140329	-0.0408097	0.0397875	3.02771	-0.46219	-0.00731569	0.305116	0.415033	0.213741	-0.771625	-0.750205	-0.411643	-1.35699	-0.340944		33	33	33	66.5	66.5	66.5	22.591	83.722	973580000000	702	0.0558253	0.916383	0.0220506	0.155028	Q6ZWN5;F7CJS8;D3YWH9;Q9CXW7;D3Z673;D3YUV6	Q6ZWN5;F7CJS8;D3YWH9;Q9CXW7	40S ribosomal protein S9	Rps9
0.761455	-0.205991	0.239815	1.53892	0.923017	-1.16243	-0.324298	-0.585585	1.82045	0.471028	-0.402304	-1.19467	-0.487157	-1.39225		20	20	20	58	58	58	32.838	323.31	999120000000	792	0.584311	0.332404	0.0786547	1.18114	P14206;A0A1L1SUK3;A0A1L1SRW0	P14206;A0A1L1SUK3	40S ribosomal protein SA	Rpsa
0.673163	-0.348549	-1.47875	0.976948	0.654566	0.789244	-1.2112	-1.54396	-0.80579	-0.991974	0.877876	0.967969	0.677439	0.763017		3	3	3	15	15	15	42.064	19.533	4322800000	3	NaN	1	0	NaN	Q61112;Q61112-2	Q61112;Q61112-2	45 kDa calcium-binding protein	Sdf4
1.13943	0.754933	0.406122	-0.374238	0.322336	0.497563	0.298182	0.261025	-0.378188	0.997902	-0.592704	-0.533526	-2.9204	0.121557		34	34	2	69	69	6.5	58.336	323.31	503560000000	815	1.22902	0.0825339	0.108491	2.08576	P10852;A0A0U1RP98;A0A0U1RPK4;A0A0U1RPL8;A0A0U1RPG5;A0A0U1RP32;A0A0U1RPQ7	P10852;A0A0U1RP98	4F2 cell-surface antigen heavy chain	Slc3a2
0.367078	1.00684	0.476802	1.10351	0.198648	0.875227	-0.0539292	-0.587821	0.46294	0.126299	-1.50718	-2.5513	-0.303603	0.386488		33	1	1	65.7	3	3	62.239	16.258	952580000	19	0.447459	0.439219	0.527592	0.958147	P10852-2	P10852-2	4F2 cell-surface antigen heavy chain	Slc3a2
-0.264907	0.394767	0.203497	-1.24286	-0.194199	-1.49685	2.65967	0.416804	0.387588	0.479319	-1.0652	0.172534	-0.315446	-0.13472	+	8	8	8	40.7	40.7	40.7	39.909	106.02	16202000000	119	1.82704	0.0230923	0.466834	2.84016	Q8K248	Q8K248	4-hydroxyphenylpyruvate dioxygenase-like protein	Hpdl
-0.491767	-1.57582	-1.58263	1.03135	0.959545	1.2281	-0.202859	-0.278408	-0.935802	-0.372587	0.0152028	-0.27211	1.25248	1.22531	+	16	16	16	40.5	40.5	40.5	53.514	154.18	53990000000	218	3.30717	0.00112644	-0.325255	-4.72472	Q9JLJ2;Q3U367	Q9JLJ2;Q3U367	4-trimethylaminobutyraldehyde dehydrogenase	Aldh9a1
-0.3204	-1.73781	-0.10446	1.1558	0.115842	-0.310827	2.46806	-0.266163	-1.00848	-0.672009	-0.439943	0.144844	0.710687	0.264871		11	11	11	51	51	51	23.076	323.31	67618000000	177	0.395886	0.489621	-0.0885724	-0.868995	Q9JM14;A2A9X5	Q9JM14;A2A9X5	5(3)-deoxyribonucleotidase, cytosolic type	Nt5c
1.71573	0.299091	-0.349082	-0.630126	-2.57968	-0.388282	0.666161	0.749745	0.286872	0.752674	0.000945868	-0.0167529	-0.908895	0.4016	+	10	10	10	20.3	20.3	20.3	87.02	17.382	5676600000	38	1.69291	0.0308787	0.827479	2.67344	Q9CUX1;D6RH75	Q9CUX1	52 kDa repressor of the inhibitor of the protein kinase	Prkrir
1.34923	-0.148977	-1.86602	0.57769	0.474964	-0.531395	1.08682	0.185602	0.215087	-0.843563	1.17582	-0.248936	0.381922	-1.80825		28	28	28	24.1	24.1	24.1	194.3	119.69	18352000000	178	0.0038193	0.994177	-0.000902448	-0.0112046	A0A087WQN7;F8VQ87;P97789;P97789-2;P97789-3;A0A087WNV6	A0A087WQN7;F8VQ87;P97789;P97789-2;P97789-3;A0A087WNV6	5-3 exoribonuclease 1	Xrn1
1.13349	-0.769474	0.819604	-0.881868	-0.10891	-0.700317	0.858167	1.12265	1.36632	1.06291	-0.752628	-0.621936	-1.14303	-1.38498	+	42	42	42	46.7	46.7	46.7	108.69	323.31	118870000000	554	3.61095	0.000648501	0.247893	5.14017	Q9DBR1;Q9DBR1-2	Q9DBR1;Q9DBR1-2	5-3 exoribonuclease 2	Xrn2
-1.27462	-0.590677	-0.642543	2.48834	0.802538	-0.322709	-0.768908	-0.163793	-0.870428	-0.0902353	0.230001	-0.657095	1.12373	0.736394	+	19	19	19	48.9	48.9	48.9	52.227	176.33	25253000000	189	1.94195	0.0182395	-0.262386	-2.98261	P70290;B7ZCL8;A2AN84;B7ZCL9;B7ZCM0;B7ZCM1;D6RFD5	P70290;B7ZCL8;A2AN84;B7ZCL9	55 kDa erythrocyte membrane protein	Mpp1
-1.96235	-0.539073	-0.505094	0.902047	0.158369	0.827316	-0.981279	0.278845	-1.38422	-0.591876	1.16352	0.696671	1.13862	0.798512	+	16	16	16	33.8	33.8	33.8	63.928	143.43	21926000000	129	3.81289	0.000449848	-0.511867	-5.42455	Q5EG47;Q3TUQ7;Q8BRK8	Q5EG47;Q3TUQ7	5-AMP-activated protein kinase catalytic subunit alpha-1	Prkaa1
-0.40286	-0.880513	-0.440833	0.789653	1.16136	0.175296	-1.33965	-1.08759	0.220846	-0.0338484	-0.274214	0.544985	2.40187	-0.834516	+	6	6	6	33.7	33.7	33.7	30.308	26.17	4028600000	43	1.56726	0.040323	-0.405718	-2.51644	Q9R078;S4R2R1	Q9R078;S4R2R1	5-AMP-activated protein kinase subunit beta-1	Prkab1
0.217887	-1.38596	-1.42282	0.385475	0.984739	0.820815	-1.07911	-1.40198	0.242393	0.488098	0.380143	1.55285	0.886127	-0.668652	+	14	14	12	46.7	46.7	41.5	37.52	125.84	9716500000	85	1.88593	0.0204061	-0.477806	-2.9132	O54950;A0A2R8VHU2;A0A2R8W6Y3	O54950;A0A2R8VHU2	5-AMP-activated protein kinase subunit gamma-1	Prkag1
-0.907973	-1.05643	-0.680491	1.52701	0.979769	0.83648	0.24603	0.397808	-0.471146	0.446437	-0.167365	-2.23636	0.958891	0.127337		14	12	12	30.6	28.8	28.8	62.948	60.192	4194500000	44	0.527496	0.37182	-0.256186	-1.09069	Q91WG5;Q8BIQ9;Q91WG5-2;D3YUS1;D3YYW4	Q91WG5;Q8BIQ9;Q91WG5-2;D3YUS1	5-AMP-activated protein kinase subunit gamma-2	Prkag2
0.118484	0.438249	0.537377	-2.73919	-0.379925	0.571056	0.583867	-0.269415	1.0324	0.193309	-1.5223	0.398303	0.5069	0.530887		5	5	5	34.6	34.6	34.6	24.041	21.119	4131900000	28	0.776209	0.220083	0.489254	1.46953	P97478;A0A140LIF0;Q3TYT1	P97478;A0A140LIF0;Q3TYT1	5-demethoxyubiquinone hydroxylase, mitochondrial	Coq7
-0.658457	-2.64959	-0.398088	0.317108	0.0246112	0.798066	-1.00164	0.0231466	0.0981313	-0.107282	0.308673	1.04568	1.19109	1.00855	+	4	4	4	29.6	29.6	29.6	23.183	2.0692	3535200000	10	2.24319	0.00990528	-1.07236	-3.35638	L7N466;Q9D110;Q8R1G5;B2KF83	L7N466;Q9D110;Q8R1G5	5-formyltetrahydrofolate cyclo-ligase	Mthfsl;Mthfs
-0.597863	-0.354712	-0.477987	0.881928	0.924361	0.431718	-0.85635	-0.441656	-2.57742	-0.286324	0.790295	0.866728	0.851485	0.845795	+	2	2	2	19.5	19.5	19.5	13.559	6.9149	1619900000	18	3.60807	0.000646739	-1.42894	-5.13617	Q9CRB3;A0A1B0GR99;A0A0A0MQC3;A0A1B0GSD0	Q9CRB3;A0A1B0GR99;A0A0A0MQC3;A0A1B0GSD0	5-hydroxyisourate hydrolase	Urah
0.608328	-0.296582	0.414919	-1.72625	0.988421	-0.0982543	1.74681	-2.04476	0.369047	-0.44181	0.756017	-0.306016	0.309883	-0.279752		8	8	8	20.2	20.2	20.2	42.853	23.862	2715200000	34	0.0666074	0.901051	0.03695	0.183053	Q9CZ57;Q9CZ57-2;A0A0A0MQ81	Q9CZ57;Q9CZ57-2	5-methylcytosine rRNA methyltransferase NSUN4	Nsun4
-1.13547	-0.00175973	0.499397	1.04181	-0.223642	-0.663295	0.398399	0.982261	-1.03541	-0.567473	1.48852	-0.784256	-1.50579	1.5067		5	5	5	16.8	16.8	16.8	63.864	29.147	1923100000	32	0.177819	0.741793	-0.0783231	-0.445314	Q61503	Q61503	5-nucleotidase	Nt5e
1.25295	0.383156	-0.665961	0.17122	-0.820178	0.518198	0.867367	1.92027	-0.697755	-1.3726	-0.33692	0.597776	-1.59289	-0.224633		4	4	4	14.1	14.1	14.1	53.094	7.9489	605250000	10	0.410759	0.475558	0.310081	0.895041	Q8C5P5;Q8C5P5-2;E9QN01;Q8C5P5-3;A0A1L1SRK1;A0A1L1ST06	Q8C5P5;Q8C5P5-2;E9QN01;Q8C5P5-3	5-nucleotidase domain-containing protein 1	Nt5dc1
1.29717	-0.13325	-0.223834	-1.29556	-0.415721	-0.691567	1.37433	0.591574	1.32537	1.39971	-0.748774	-1.23975	-0.842723	-0.396965	+	18	18	18	39.7	39.7	39.7	63.17	62.216	8260300000	83	3.69143	0.000575499	0.630889	5.25268	Q3UHB1;A0A1W2P799	Q3UHB1;A0A1W2P799	5-nucleotidase domain-containing protein 3	Nt5dc3
0.825025	0.658192	0.154556	-2.54563	0.129294	-0.833617	-0.567457	1.02925	0.983939	0.639273	-0.201494	-0.68984	-0.599493	1.01801		9	9	9	29.8	29.8	29.8	51.965	23.868	2841200000	43	1.39	0.0583587	0.708255	2.29262	Q8R1K4;Q8R1K4-2;F8WHK6;Q8R1K4-3	Q8R1K4;Q8R1K4-2	5-phosphohydroxy-L-lysine phospho-lyase	Phykpl
1.19328	0.554469	0.448326	-0.214227	1.21859	1.6961	0.969289	-0.842108	-1.08909	-0.231436	-0.930261	-1.3679	-0.857654	-0.54737		1	1	1	14	14	14	6.5608	1.6983	10362000000	38	0.213232	0.697173	0.121168	0.520738	A0A1Y7VLP0;P56379	A0A1Y7VLP0;P56379	6.8 kDa mitochondrial proteolipid	Mp68
0.322812	1.43715	1.49698	0.182519	0.188027	-1.09594	-0.259882	0.440952	0.808766	1.00642	-0.731302	-1.40882	-1.29543	-1.09225	+	74	74	74	83.8	83.8	83.8	60.955	323.31	4040900000000	5060	2.98691	0.00220825	0.235971	4.30071	P63038;P63038-2;D3Z2F2;D3Z7J9	P63038	60 kDa heat shock protein, mitochondrial	Hspd1
0.383905	1.01795	0.712262	-0.404777	-1.15598	-0.935953	2.51702	0.578609	-0.477255	-0.560084	-1.0908	-0.666972	-0.162963	0.245036	+	16	16	16	29.2	29.2	29.2	60.123	120.62	34537000000	195	1.73597	0.0281666	0.198366	2.72705	O08848	O08848	60 kDa SS-A/Ro ribonucleoprotein	Trove2
1.07106	-0.647889	0.399527	-0.0162317	-0.321643	-0.868331	1.01357	0.0290444	1.0891	1.31391	-1.49415	-0.205077	0.597585	-1.96047	+	19	19	19	45.1	45.1	45.1	34.216	323.31	586490000000	523	1.81952	0.0235089	0.183305	2.83083	P14869;S4R1N1;D3YVM5	P14869;S4R1N1;D3YVM5	60S acidic ribosomal protein P0	Rplp0
0.233044	1.12189	0.863792	1.44604	0.0813795	0.465959	1.06407	0.0678378	-0.911964	0.549867	-1.279	-1.50528	-1.23807	-0.959564		2	2	2	28.9	28.9	28.9	11.475	19.566	91647000000	83	0.948459	0.152285	0.270842	1.71196	P47955;E9Q3T0	P47955;E9Q3T0	60S acidic ribosomal protein P1	Rplp1;Gm10073
0.643141	1.13614	1.40766	0.969714	1.00851	0.62445	0.251935	-0.699725	-0.659855	0.0276497	-1.25964	-0.625708	-1.48605	-1.33823		13	13	13	82.6	82.6	82.6	11.651	323.31	318170000000	332	0.557641	0.350703	0.270415	1.13902	P99027	P99027	60S acidic ribosomal protein P2	Rplp2
0.0525233	0.69971	0.814374	-0.111244	0.208724	-0.874475	2.02917	0.670412	0.00221027	0.717205	-0.852149	-2.08451	-0.459655	-0.812296	+	13	13	13	28.6	28.6	28.6	57.611	89.986	7548400000	64	2.59781	0.00467524	0.429089	3.80114	Q99L48;Q99L48-2;A0A0A6YY59;D3YYX2	Q99L48	60S ribosomal export protein NMD3	Nmd3
0.0684259	0.470834	-0.172991	2.44777	-1.76232	-0.907228	0.885161	0.501458	0.660282	-0.256549	-0.951516	-0.514173	-0.176571	-0.292591		15	15	15	42.1	42.1	42.1	24.604	168.61	575390000000	474	0.576519	0.337776	0.0997789	1.16889	Q6ZWV3;I7HLV2;P86048;A0A1B0GXC3	Q6ZWV3;I7HLV2;P86048	60S ribosomal protein L10;60S ribosomal protein L10-like	Rpl10;Rpl10l
-0.389655	0.476784	0.500725	-1.79033	-0.404989	-0.517813	1.62907	1.14671	0.892408	0.871285	-1.26544	-0.767358	0.496837	-0.878238	+	14	14	14	51.2	51.2	51.2	24.916	173.52	483120000000	571	2.79496	0.00315771	0.255831	4.05241	P53026;A0A3B2WBL1;Q5XJF6;A0A3B2WDD2;A0A3B2W824;A0A3B2W820;D6RE43;A0A3B2WCA5	P53026;A0A3B2WBL1;Q5XJF6;A0A3B2WDD2;A0A3B2W824	60S ribosomal protein L10a;Ribosomal protein	Rpl10a
1.04547	0.336409	-0.565542	-0.969253	-0.46482	-1.02501	1.5972	1.333	0.994994	0.638721	-0.419507	-1.29265	0.0897999	-1.29881	+	17	17	17	66.3	66.3	66.3	20.252	193.3	336860000000	330	3.19971	0.00142105	0.320035	4.58096	Q9CXW4;E9PYL9;A2BH06	Q9CXW4;E9PYL9;A2BH06	60S ribosomal protein L11	Rpl11;Gm10036
0.0652565	-0.312631	-0.26753	0.768914	-0.468608	-1.11481	-2.03758	0.547895	1.02086	1.17931	-1.52551	0.578676	0.79048	0.775283		9	9	9	44.2	44.2	44.2	17.804	157.12	274010000000	213	0.0354477	0.947357	0.0148266	0.100482	P35979	P35979	60S ribosomal protein L12	Rpl12
0.833212	-0.0243875	-0.549646	1.44681	0.117683	0.119817	1.25493	0.190772	0.835452	0.43989	-1.29495	-1.04452	-0.185802	-2.13925		25	25	25	70.6	70.6	70.6	24.305	316.3	653230000000	455	0.944148	0.153807	0.182699	1.70604	P47963	P47963	60S ribosomal protein L13	Rpl13
0.0194973	0.529076	0.369742	2.34447	-0.188833	-0.510723	1.09391	0.186028	0.694951	-0.186476	-0.939045	-1.2601	-0.719403	-1.4331		19	19	19	58.6	58.6	58.6	23.464	42.2	330600000000	336	0.809631	0.20543	0.211518	1.51759	P19253;A0A1B0GS68;A0A1B0GSQ6;A0A1B0GTA1;A0A1B0GSB2;A0A1B0GSC2;A0A1B0GT00;A0A1B0GRH1;A0A1B0GSF0;A0A1B0GQW6;A0A140T8K2;A0A1B0GSJ2;A0A1B0GSL5	P19253;A0A1B0GS68;A0A1B0GSQ6;A0A1B0GTA1;A0A1B0GSB2	60S ribosomal protein L13a	Rpl13a
0.54191	0.476272	0.0930039	2.14136	0.206692	-1.32433	-0.438976	0.195974	0.730852	-0.160089	0.887308	-0.418336	-1.3273	-1.60434		8	8	5	30.9	30.9	16.6	23.564	32.601	289200000000	197	0.333473	0.553994	0.061167	0.756385	Q9CR57	Q9CR57	60S ribosomal protein L14	Rpl14
0.15015	0.42615	-1.60877	0.00652152	-0.723672	-1.50695	1.62163	0.323592	1.76609	0.627526	-0.862873	-0.0550567	0.367679	-0.532017		19	19	19	56.9	56.9	56.9	24.146	210.37	515140000000	379	1.1239	0.10388	0.199442	1.94807	Q9CZM2;B8JKK2	Q9CZM2	60S ribosomal protein L15	Rpl15
0.504833	1.1342	1.55817	0.551356	-0.711552	-1.47147	1.01365	0.773639	0.767183	-0.675927	-1.0057	-0.970772	-0.313617	-1.15399	+	15	15	15	46.7	46.7	46.7	21.423	232.83	337890000000	478	2.72104	0.00370639	0.25281	3.95778	Q9CPR4;Q6ZWZ7;B2RY53	Q9CPR4;Q6ZWZ7	60S ribosomal protein L17	Rpl17
-0.434681	-0.680356	-0.977564	1.97629	-0.844655	-1.11823	1.59643	1.20689	0.466726	0.0512206	-0.876025	-0.646035	0.331464	-0.0514741		17	17	17	56.4	56.4	56.4	21.644	173.61	637460000000	354	0.273173	0.621333	0.0648869	0.641719	P35980;A0A1B0GQU8;A0A1B0GSS8;A0A1B0GSA8;A0A1B0GSF7;A0A1B0GRZ3;A0A1B0GS28	P35980;A0A1B0GQU8;A0A1B0GSS8;A0A1B0GSA8;A0A1B0GSF7	60S ribosomal protein L18	Rpl18
-0.0500375	-0.765944	-0.533576	2.4386	0.00425446	-1.7449	0.939873	0.270774	0.833173	0.476492	-0.09359	-0.908911	-0.585935	-0.280274		13	13	13	39.8	39.8	39.8	20.732	90.117	305370000000	423	0.257344	0.640234	0.0772307	0.61051	P62717;A0A1D5RM85;A0A1D5RLW5;A0A1D5RM79;A0A1D5RMC7;A0A1D5RME4	P62717;A0A1D5RM85;A0A1D5RLW5;A0A1D5RM79;A0A1D5RMC7	60S ribosomal protein L18a	Rpl18a
0.0842038	0.186508	0.109111	2.59712	0.0244376	-0.631136	0.264059	0.251589	0.394948	0.770711	-0.796899	-0.870649	-0.607001	-1.777		16	16	16	38.8	38.8	38.8	23.466	236.44	433780000000	298	0.540521	0.362963	0.145388	1.11167	P84099;A2A547	P84099;A2A547	60S ribosomal protein L19;Ribosomal protein L19	Rpl19
1.02952	0.359849	0.635347	2.15711	-0.902338	0.155212	0.14416	0.783338	0.462674	-0.589758	-1.42775	-0.965717	-0.75909	-1.08256		19	19	19	59.4	59.4	59.4	18.579	140.98	362920000000	406	0.866191	0.181737	0.173295	1.59774	Q9CQM8;O09167	Q9CQM8;O09167	60S ribosomal protein L21	Rpl21
0.188795	0.980496	1.0273	1.46011	-0.534369	0.401397	1.14152	0.46277	0.541868	-0.995979	-1.0513	-1.22776	-0.990109	-1.40474		10	10	8	50.8	50.8	43.8	14.759	60.378	169150000000	187	1.1478	0.0989173	0.315714	1.97959	P67984	P67984	60S ribosomal protein L22	Rpl22
-0.0829214	1.56783	1.67343	0.212771	-0.28353	-0.959319	-0.462404	0.372206	-1.16354	0.240507	-0.866028	1.51327	-1.28851	-0.473762		7	5	5	54.1	46.7	46.7	14.467	85.277	25648000000	112	0.572114	0.341032	0.146671	1.16195	Q9D7S7;Q9D7S7-2	Q9D7S7;Q9D7S7-2	60S ribosomal protein L22-like 1	Rpl22l1
0.347518	0.0512285	0.589713	-0.194747	-1.26754	-1.18681	0.572739	0.809355	1.13753	1.01268	-2.37288	-0.167528	0.715787	-0.0470587	+	13	13	13	71.4	71.4	71.4	14.865	71.869	404630000000	378	2.0594	0.0143188	0.372725	3.12816	P62830;A2A6F8	P62830	60S ribosomal protein L23	Rpl23
0.622974	1.102	0.782963	2.49923	-0.307951	-0.0705927	-0.393427	-0.0575772	0.220296	-0.41799	-0.923887	-0.840242	-0.961727	-1.25406		20	20	20	55.1	55.1	55.1	17.695	188.98	550670000000	515	0.468297	0.421666	0.100732	0.993292	P62751;D3YTY6	P62751	60S ribosomal protein L23a	Rpl23a
1.05554	-0.358219	0.168504	1.1404	0.384505	-0.544115	-0.437644	-0.907846	2.01073	0.763769	0.0726095	-1.58618	-0.514314	-1.24774		6	6	6	27.4	27.4	27.4	17.779	48.133	193090000000	142	0.630829	0.301377	0.221572	1.25327	Q8BP67;F6RSK3	Q8BP67	60S ribosomal protein L24	Rpl24
0.038251	0.26869	-1.29923	0.824719	-1.61833	-0.551818	1.20676	0.249866	1.70731	1.12151	-1.24629	-0.383341	0.151179	-0.469288		23	23	22	73.8	73.8	73.1	17.258	122.68	398340000000	411	1.11618	0.105209	0.205927	1.93786	P61255;B1ARA5;B1ARA3	P61255;B1ARA5;B1ARA3	60S ribosomal protein L26	Rpl26
0.329826	0.6337	0.497979	1.62734	-1.24328	0.148555	0.754845	0.623897	0.717947	0.275807	-2.04526	-0.259013	-1.25281	-0.809534	+	17	17	17	63.2	63.2	63.2	15.798	257.25	614250000000	582	1.46927	0.049229	0.341451	2.39312	P61358;A2A4Q0	P61358;A2A4Q0	60S ribosomal protein L27	Rpl27
-0.205436	0.730368	-0.509353	1.94799	-1.1969	-0.149586	0.954313	0.862026	0.206914	0.199307	-2.1768	-0.322671	0.203119	-0.543296		7	7	7	31.8	31.8	31.8	16.605	33.585	215920000000	161	0.608228	0.315578	0.13885	1.21843	P14115	P14115	60S ribosomal protein L27a	Rpl27a
-0.111103	0.624031	0.697975	2.88956	-0.379146	-1.26408	-0.0279978	-0.0146952	-0.114884	-0.332191	-1.30846	-0.339203	-0.0674852	-0.252316		18	18	18	62.8	62.8	62.8	15.733	234.6	371740000000	327	0.145066	0.788253	0.0654657	0.372475	P41105;F6Z0X0	P41105	60S ribosomal protein L28	Rpl28
0.749856	1.03364	1.30541	2.00595	0.382904	0.548646	-0.640531	-0.561312	-0.32561	-0.772095	-1.10824	-0.544537	-0.824189	-1.2499		7	7	7	33.1	33.1	33.1	17.587	12.447	169690000000	112	0.160943	0.765792	0.167247	0.408181	P47915;F6QL70;Q5M8M8;W4VSN7;A0A1L1SS27;A0A1L1SUN1;A0A1L1STJ3	P47915;F6QL70;Q5M8M8;W4VSN7;A0A1L1SS27	60S ribosomal protein L29	Rpl29;Gm17669;Gm3550
0.830967	0.148536	0.110121	1.54991	-1.15256	0.0453557	1.08449	0.864767	0.537837	0.656721	-0.871887	-0.986668	-1.72109	-1.09649	+	31	31	31	50.1	50.1	50.1	46.109	323.31	690790000000	926	1.78869	0.025076	0.188936	2.79256	P27659;A0A2R8VHN4;A0A087WQK0;A0A087WNS0;Q9CQ09;E9PWZ3	P27659	60S ribosomal protein L3	Rpl3
0.381837	0.357364	-0.604579	0.962712	-1.13548	1.58253	1.03952	0.335961	0.122405	-0.575207	-1.68678	0.357915	-1.68266	0.544465		6	6	6	33.9	33.9	33.9	12.784	24.221	84931000000	127	0.227269	0.679631	0.0752702	0.549777	P62889;A0A2I3BQF4	P62889;A0A2I3BQF4	60S ribosomal protein L30	Rpl30
0.504558	-0.643285	-0.14287	1.8004	-1.64673	0.15795	0.421052	0.654401	1.04241	0.702546	-1.82012	0.197392	-0.758649	-0.469059		16	16	16	59.2	59.2	59.2	14.463	238.34	366210000000	374	0.733511	0.241832	0.210185	1.4073	P62900;A0A0A6YX26;A0A0A6YXL3	P62900;A0A0A6YX26;A0A0A6YXL3	60S ribosomal protein L31	Rpl31
0.209636	0.236215	-0.39848	2.12532	-1.12968	-0.409513	0.693287	0.527053	0.354412	0.464963	-2.37551	-0.153096	-0.113635	-0.0309603		12	12	12	55.6	55.6	55.6	15.86	179.59	346000000000	397	0.550185	0.355836	0.19813	1.12714	P62911;P17932	P62911	60S ribosomal protein L32	Rpl32
-0.0403343	0.891803	0.527434	2.6035	-0.516985	-0.305133	-0.10293	-0.0364003	-0.292634	0.00412253	-2.11449	-0.0407701	-0.131414	-0.445762		11	11	11	38.5	38.5	38.5	13.293	58.957	169570000000	149	0.200197	0.713877	0.0832629	0.493348	Q9D1R9;A0A0G2JGY8;A0A0G2JEY6	Q9D1R9;A0A0G2JGY8;A0A0G2JEY6	60S ribosomal protein L34	Rpl34
0.581725	0.0141073	0.563958	1.74609	-1.21365	0.747707	1.37388	-0.119666	0.205655	-0.357127	-2.11279	-0.391122	-0.388217	-0.650546		11	11	11	48.8	48.8	48.8	14.552	124.94	200330000000	179	0.617898	0.309885	0.258019	1.23338	Q6ZWV7;G3UWD7	Q6ZWV7;G3UWD7	60S ribosomal protein L35	Rpl35;Gm10269
-0.703591	0.259159	-1.31204	1.8223	-0.716583	-1.08453	1.42586	0.710805	-0.212391	-0.253929	-1.12667	-0.53872	0.890738	0.839599		16	16	16	68.2	68.2	68.2	12.554	47.168	265860000000	271	0.0152723	0.977077	-0.00439998	-0.044234	O55142	O55142	60S ribosomal protein L35a	Rpl35a
0.962494	0.567994	1.21049	1.91054	-0.886759	0.624191	0.0940981	0.269543	-0.31139	-1.11409	-1.78049	-0.628529	-0.295782	-0.622309		11	11	11	39	39	39	12.254	73.339	164000000000	255	0.40807	0.47793	0.248348	0.890353	Q6ZWZ4;P47964	Q6ZWZ4	60S ribosomal protein L36	Rpl36
-0.96543	0.318939	-0.0713526	2.69201	-0.857485	-0.81212	-0.8288	0.841191	-0.326072	-0.330082	-0.995182	0.734284	0.299287	0.300815		9	9	9	38.7	38.7	38.7	12.441	21.568	88375000000	139	0.31077	0.579139	-0.149517	-0.713953	P83882;A0A2I3BPG9;A0A0A6YW33	P83882;A0A2I3BPG9;A0A0A6YW33	60S ribosomal protein L36a	Rpl36a;Gm6525
0.202762	0.398563	-0.698922	1.46596	-0.937553	-0.67459	-1.44464	0.745782	1.22403	1.21184	-1.70764	-0.304613	0.0659387	0.453086		7	7	7	65.2	65.2	65.2	10.275	42.782	82301000000	144	0.395293	0.490184	0.288819	0.867951	P61514;A0A1D5RL86	P61514	60S ribosomal protein L37a	Rpl37a
0.979426	-0.828837	0.381705	2.00269	-1.50501	0.589355	-0.311528	0.559837	-0.00860705	0.783629	-0.955873	-0.129066	-1.62049	0.0627617		7	7	7	52.9	52.9	52.9	8.2038	43.617	164170000000	244	0.368921	0.516422	0.0845506	0.821027	Q9JJI8	Q9JJI8	60S ribosomal protein L38	Rpl38
0.636529	-0.176857	0.032978	2.3635	-1.04321	-0.0506252	0.141338	0.475925	0.754989	0.0118796	-1.97927	-0.75819	-0.700901	0.291908		3	3	3	23.5	23.5	23.5	6.4066	7.1926	49936000000	67	0.474373	0.416862	0.310586	1.00345	P62892	P62892	60S ribosomal protein L39	Rpl39
0.492995	-0.687578	-0.169764	2.34557	-0.803142	-0.392483	0.480606	0.862917	1.26973	0.030866	-1.22703	-0.420723	-0.672457	-1.10951		35	35	35	47	47	47	47.153	323.31	1252100000000	1073	0.62478	0.305798	0.115525	1.24398	Q9D8E6	Q9D8E6	60S ribosomal protein L4	Rpl4
-0.316365	-0.301845	-0.452958	-0.791329	-1.60909	-0.427553	1.74257	0.981766	1.44843	-0.445733	0.333538	0.929066	0.273111	-1.36361		26	26	26	43.8	43.8	43.8	34.4	249.86	609500000000	1041	0.786077	0.21535	0.121006	1.48378	P47962;D3YYV8	P47962;D3YYV8	60S ribosomal protein L5	Rpl5
0.430707	0.145822	0.507525	2.90243	-0.238911	-0.54687	0.041648	-0.904074	0.0403351	-0.846133	-0.122447	-0.909132	0.540693	-1.04159		24	24	22	48.3	48.3	42.6	33.509	323.31	676800000000	592	0.114375	0.831736	-0.0295813	-0.301133	P47911	P47911	60S ribosomal protein L6	Rpl6
0.929545	-0.262615	-0.333991	1.97175	-0.631353	-0.709504	1.26458	0.0933599	0.620691	0.390163	-0.801015	-0.790967	0.187527	-1.92817		32	32	32	58.9	58.9	58.9	31.419	169.94	1027700000000	652	0.807295	0.206363	0.152975	1.51425	P14148;F6XI62	P14148;F6XI62	60S ribosomal protein L7	Rpl7
0.178582	0.167832	-0.17479	1.85752	-1.15541	-0.371648	1.01341	0.139281	1.00883	0.483905	-0.516099	-0.772027	0.314605	-2.17399		19	19	19	42.9	42.9	42.9	29.976	86.985	904270000000	498	0.862254	0.183572	0.182497	1.5922	P12970;V9GX35	P12970	60S ribosomal protein L7a	Rpl7a
0.901134	1.5632	1.10714	1.11753	-0.395195	-0.453489	0.600101	0.49048	-0.381911	-0.269988	-0.050106	-1.65394	-1.15478	-1.42018	+	12	12	12	37.8	37.8	37.8	28.543	52.951	28600000000	163	1.60298	0.0376353	0.437605	2.56118	Q9D8M4;A0A3B2WD11	Q9D8M4	60S ribosomal protein L7-like 1	Rpl7l1
0.0881889	0.606074	0.431528	1.21051	-0.62931	-0.976345	-0.688446	1.7615	1.14842	-0.164551	-0.766447	0.372971	-0.452418	-1.94167		17	17	17	55.6	55.6	55.6	28.024	170.28	668860000000	377	1.05307	0.120932	0.107934	1.85382	P62918	P62918	60S ribosomal protein L8	Rpl8
0.474485	1.38235	1.13892	-1.09562	-0.282827	0.236437	0.360537	0.652137	0.987393	0.564964	-0.687072	-1.55435	-1.83789	-0.339452	+	17	17	17	65.1	65.1	65.1	21.881	323.31	213640000000	381	3.54244	0.000722513	0.260306	5.04524	P51410;A0A140T8T4;D3Z629;A0A0G2JES3;D3YZT0;A0A0G2JFQ3;S4R1R7	P51410;A0A140T8T4;D3Z629;A0A0G2JES3;D3YZT0	60S ribosomal protein L9	Rpl9
-0.219359	0.106815	0.562411	-0.936699	-0.389742	-1.19948	1.68473	1.69352	0.727866	0.927866	-1.46687	-0.167177	-0.701095	-0.6228	+	9	9	9	62.2	62.2	62.2	20.451	115.34	59430000000	204	3.38991	0.000983213	0.578491	4.8365	Q9CXK8;E9Q109	Q9CXK8;E9Q109	60S ribosome subunit biogenesis protein NIP7 homolog	Nip7
-1.34688	-0.821324	-1.24017	0.78475	1.13164	0.5281	-0.718139	-0.705222	-0.585314	-1.05805	0.953229	0.668764	1.3863	1.02232	+	28	28	26	60	60	56.2	59.816	272.09	36159000000	218	7.26138	0	-0.573933	-11.8664	Q6GTL7;A0A087WRG0;A0A087WRM7;P70265;B2Z892;B2Z893;B2Z894;B2Z891	Q6GTL7;A0A087WRG0;A0A087WRM7;P70265;B2Z892;B2Z893;B2Z894	6-phosphofructo-2-kinase/fructose-2,6-bisphosphatase 2;6-phosphofructo-2-kinase;Fructose-2,6-bisphosphatase	Pfkfb2
0.352974	-2.01793	0.447655	0.767839	1.27065	0.272205	-1.11766	-1.56039	0.425097	-1.04785	0.415546	0.335671	0.818862	0.637328		6	5	4	14.5	12.4	10.2	54.066	6.9832	512900000	8	NaN	1	0	NaN	Q6DTY7;Q6DTY7-6;Q6DTY7-5;Q6DTY7-3;Q6DTY7-2;Q6DTY7-4	Q6DTY7;Q6DTY7-6;Q6DTY7-5;Q6DTY7-3;Q6DTY7-2	6-phosphofructo-2-kinase/fructose-2,6-bisphosphatase 4;6-phosphofructo-2-kinase;Fructose-2,6-bisphosphatase	Pfkfb4
-0.719022	-1.32606	-1.16403	0.892206	1.0623	1.10529	-0.737477	-0.836033	-0.906708	-0.939818	0.669104	0.90381	0.903929	1.09251	+	36	36	36	59	59	59	53.247	323.31	636810000000	946	9.43889	0	-0.971295	-18.4189	Q9DCD0	Q9DCD0	6-phosphogluconate dehydrogenase, decarboxylating	Pgd
0.315809	-1.51226	-1.17858	-1.38351	0.764457	1.09778	0.205112	-0.83906	-0.335943	0.341109	-0.277393	0.276574	2.03814	0.487756		13	13	13	65.4	65.4	65.4	27.254	323.31	216960000000	435	0.956412	0.149543	-0.156453	-1.72287	Q9CQ60;D3Z4X1;Q8CBG6;F6X8L5	Q9CQ60;D3Z4X1;Q8CBG6	6-phosphogluconolactonase	Pgls
0.444174	-0.914571	-0.745747	-0.0781414	0.00607814	-0.250273	-1.12846	-0.578546	-0.871179	-0.712384	0.968814	1.48376	2.3069	0.0695734	+	4	4	4	31.2	31.2	31.2	16.188	4.9022	1918600000	15	2.04521	0.0147213	-0.581391	-3.11057	Q9R1Z7;A0A1L1SRN0	Q9R1Z7;A0A1L1SRN0	6-pyruvoyl tetrahydrobiopterin synthase	Pts
1.01463	0.605904	0.914311	0.0285196	-1.18721	-0.813035	0.741741	0.405685	1.00583	1.47243	-0.921455	-0.905916	-1.59526	-0.76617	+	54	51	51	64.1	63.1	63.1	72.421	323.31	1992600000000	1891	5.2944	1.33779e-05	0.403598	7.76775	P20029	P20029	78 kDa glucose-regulated protein	Hspa5
0.156331	-0.601648	-1.27985	1.92602	0.866283	0.639365	-0.46969	-1.89469	-0.719577	-0.353344	0.0646958	1.185	0.495009	-0.0139022	+	4	4	4	10.6	10.6	10.6	53.918	15.118	6532400000	45	2.84684	0.00288868	-0.655779	-4.11914	O88455;A0A140LIT2;D3Z7G1;A0A140LI18;D3YXR4	O88455;A0A140LIT2;D3Z7G1	7-dehydrocholesterol reductase	Dhcr7
-1.4784	-0.721145	-0.600146	1.75291	1.17289	-0.76434	1.30766	-0.79842	0.679288	0.365831	-0.0656674	-0.0328865	0.490988	-1.30856		17	17	17	67.7	67.7	67.7	34.425	197.6	37708000000	241	0.277791	0.616599	-0.0679049	-0.65073	Q3UFY7;Q3UFY7-4;Q3UFY7-2;A0A0R4J146;Q3UFY7-3	Q3UFY7;Q3UFY7-4;Q3UFY7-2;A0A0R4J146	7-methylguanosine phosphate-specific 5-nucleotidase	Nt5c3b
-0.153468	0.327339	0.720095	2.28372	0.0998342	0.633566	-1.13171	-0.153158	-1.37461	0.49484	-0.864093	0.436529	-1.51921	0.200329		11	11	11	25.5	25.5	25.5	72.05	144.71	8345500000	88	0.284862	0.608605	-0.064661	-0.664454	Q8K3A9;F6XIE4	Q8K3A9	7SK snRNA methylphosphate capping enzyme	Mepce
0.232415	1.1022	1.35506	-1.64639	0.0999872	0.472697	0.726168	-1.01933	-0.533572	-0.30068	0.435639	1.13568	-0.190782	-1.8691		2	2	2	5.6	5.6	5.6	89.559	48.382	315340000	5	NaN	1	0	NaN	P97819;P97819-2;G3UX73;G3UX52;G3UY97	P97819;P97819-2;G3UX73;G3UX52;G3UY97	85/88 kDa calcium-independent phospholipase A2	Pla2g6
-0.28342	0.0580288	-0.119777	1.28261	0.971763	-1.29234	1.36394	-1.2513	-0.392896	-0.6096	-0.0338178	0.100772	-1.42306	1.62909		1	1	1	17.6	17.6	17.6	9.8105	12.278	189690000	7	0.274932	0.619332	-0.200965	-0.645156	A0A2I3BQ34;Q3U2V3	A0A2I3BQ34;Q3U2V3	8-oxo-dGDP phosphatase NUDT18	Nudt18
0.715978	-2.85754	-0.455275	0.204531	-0.290754	0.384091	0.236039	0.386692	0.198207	0.174985	-1.20727	0.76638	0.871068	0.87287		3	3	3	11.7	11.7	11.7	70.429	68.553	825850000	15	0.383079	0.502108	-0.381054	-0.846337	E9PV91;A0A0B4J1L2;Q3TNX8;Q8BNJ2	E9PV91;A0A0B4J1L2;Q3TNX8;Q8BNJ2	A disintegrin and metalloproteinase with thrombospondin motifs 4	Adamts4
-0.419479	-0.342067	-0.483824	0.822588	1.38788	-0.271895	-1.70148	-1.4213	-0.0091066	-0.231082	-0.388734	0.219621	1.96652	0.872354	+	7	7	7	28.3	28.3	28.3	59.178	51.553	2396100000	50	2.15025	0.0119045	-0.828359	-3.24086	E9QLB8;Q566J8;A0A0R4J1X1	E9QLB8;Q566J8;A0A0R4J1X1	AarF domain-containing protein kinase 4	Adck4
-1.6173	-0.413345	0.851038	-1.34355	0.675687	-1.74467	-0.962358	0.399065	0.573482	0.719367	1.08386	0.471102	0.642271	0.665352		2	2	2	2.8	2.8	2.8	128.19	3.1277	439780000	8	0.0858056	0.873907	-0.0782896	-0.231642	Q4JIM5;B2RQ57;F8VQH0;G3UWQ2	Q4JIM5;B2RQ57;F8VQH0;G3UWQ2	Abelson tyrosine-protein kinase 2;Non-specific protein-tyrosine kinase	Abl2
-1.12488	0.264675	-0.382905	1.17975	0.832881	1.24096	-0.229592	-1.53616	-1.81085	-0.802109	0.578581	0.500919	0.910173	0.378561		1	1	1	5.3	5.3	5.3	45.724	5.5546	353430000	3	NaN	1	0	NaN	Q9QZC8	Q9QZC8	Abhydrolase domain-containing protein 1	Abhd1
0.114753	-0.83774	-1.64843	-1.61264	0.397508	1.124	-1.27231	-0.266093	-0.0448381	0.240073	0.887059	0.636319	1.13118	1.15116		6	6	6	13.3	13.3	13.3	63.085	9.9919	917170000	9	1.38431	0.0589833	-0.904115	-2.28537	Q9Z1Q2	Q9Z1Q2	Abhydrolase domain-containing protein 16A	Abhd16a
0.931956	-2.12825	-0.342822	0.924714	1.17566	0.02966	-1.05454	0.177163	-1.60197	-0.0271517	0.298244	0.32344	1.14954	0.144347		2	2	2	9.6	9.6	9.6	38.86	7.6029	207780000	8	NaN	1	0	NaN	Q8VD66;A0A0G2JEC8;Q8C0M2;Q3U7M5;A0A0G2JDM2	Q8VD66;A0A0G2JEC8;Q8C0M2;Q3U7M5;A0A0G2JDM2	Abhydrolase domain-containing protein 4	Abhd4
-0.576373	-0.0104173	1.00965	1.60743	-0.00419081	0.760081	1.67175	-0.670737	-1.84553	-0.409838	-0.660298	-0.896273	0.475271	-0.450524		16	16	12	39.1	39.1	33.7	52.287	111.76	19533000000	161	0.17095	0.750862	-0.0783051	-0.430297	Q8CBW3;Q8CBW3-4;B7ZCU2;B7ZCU5;B7ZCU4;B7ZCU3;B7ZCU0;J3QNK8;Q8CBW3-5;Q8CBW3-2;Q8CBW3-3	Q8CBW3;Q8CBW3-4;B7ZCU2;B7ZCU5;B7ZCU4;B7ZCU3;B7ZCU0;J3QNK8;Q8CBW3-5;Q8CBW3-2;Q8CBW3-3	Abl interactor 1	Abi1
-0.146802	-0.286824	0.610602	1.13173	0.2431	-0.755504	-2.66353	0.210736	0.844363	0.417218	0.939963	-0.762563	0.849741	-0.632226		8	4	4	20.2	12.3	12.3	49.387	5.7199	759680000	10	0.216171	0.69377	-0.178842	-0.526856	P62484;A0A087WRS3;A0A087WPP8;Q6AXH6;Q6AXD2;A0A087WR90;A0A087WNT3;A0A087WP64;A0A087WPE6;A0A087WNU9	P62484;A0A087WRS3;A0A087WPP8;Q6AXH6;Q6AXD2;A0A087WR90;A0A087WNT3	Abl interactor 2	Abi2
-0.989102	-0.784314	-1.14371	1.09298	0.296834	1.09533	-0.462768	-0.865984	-1.17542	-1.0802	1.13725	1.03687	0.783089	1.05914	+	30	30	30	43.6	43.6	43.6	75.199	115.11	125220000000	350	7.5255	0	-0.941486	-12.5306	Q9D2R0	Q9D2R0	Acetoacetyl-CoA synthetase	Aacs
-0.525489	-1.39704	-0.573815	-0.749963	2.10561	0.60394	1.01321	-0.778765	-0.684058	-0.748946	-0.664631	0.991318	0.74669	0.661936		8	8	8	24.4	24.4	24.4	68.155	122.08	4182700000	61	1.37073	0.0607365	-0.334793	-2.26806	Q8BU33;A0A1W2P8E1;A0A1W2P727;A0A1W2P8D6;Q8BU33-3;Q8BU33-2	Q8BU33;A0A1W2P8E1;A0A1W2P727;A0A1W2P8D6;Q8BU33-3;Q8BU33-2	Acetolactate synthase-like protein	Ilvbl
-1.30388	-0.639121	-1.19511	1.2696	1.42492	1.11514	-0.466322	-0.844126	-0.746116	-1.18782	0.746898	0.67452	0.531098	0.620326	+	20	20	4	58.9	58.9	18.6	41.297	323.31	151490000000	366	6.50664	0	-0.750149	-10.13	Q8CAY6;G3XA25;A0A3B2WAL8	Q8CAY6;G3XA25;A0A3B2WAL8	Acetyl-CoA acetyltransferase, cytosolic	Acat2
-0.807765	-0.900593	-1.11339	0.829765	1.32942	0.158096	-0.609243	-1.84077	-0.428635	0.51244	0.017955	0.743661	1.69974	0.409319	+	24	24	24	58.3	58.3	58.3	44.816	323.31	197690000000	580	2.88527	0.00270665	-0.23293	-4.16874	Q8QZT1	Q8QZT1	Acetyl-CoA acetyltransferase, mitochondrial	Acat1
-0.572658	0.0194143	-0.157417	-0.382479	0.271535	2.08098	0.173219	-1.64175	-0.616694	-1.48601	0.209231	1.48887	0.715327	-0.101565	+	100	100	89	48.9	48.9	43.6	265.25	323.31	145870000000	985	1.83166	0.0228786	-0.115728	-2.8459	Q5SWU9;Q5SWU9-2;V9GWS0;V9GXY1;V9GWS1;A0A0R4J1S9;V9GWR9;D3Z0B3	Q5SWU9;Q5SWU9-2	Acetyl-CoA carboxylase 1;Biotin carboxylase	Acaca
-0.50507	-0.455771	-0.67332	1.48666	0.533689	1.09376	-1.67027	-0.768975	-0.390137	-1.09782	1.26474	0.453266	-0.525065	1.25431	+	14	14	14	21.8	21.8	21.8	78.861	46.193	5484600000	64	3.54362	0.000724409	-0.853965	-5.04687	Q9QXG4;A2AQN4;A2AQN5;F7CU63;D6RHA7	Q9QXG4;A2AQN4;A2AQN5	Acetyl-coenzyme A synthetase, cytoplasmic	Acss2
-0.203289	0.0203208	0.374298	0.079143	2.2478	0.577264	-0.724429	-0.113857	-1.14703	-1.46355	-1.34157	1.11972	0.612904	-0.0377218		7	7	7	16.5	16.5	16.5	61.075	13.248	3076900000	33	1.09552	0.110287	-0.241374	-1.91046	Q99J27	Q99J27	Acetyl-coenzyme A transporter 1	Slc33a1
-0.259032	-0.855721	-1.42806	1.19751	1.12112	0.733979	-0.332085	-1.3265	-1.0747	-1.01997	0.491875	1.02238	1.06975	0.659445	+	21	21	21	46.7	46.7	46.7	44.669	228.74	58580000000	299	5.96209	0	-0.639083	-9.01001	Q9WV54;D3Z505	Q9WV54	Acid ceramidase;Acid ceramidase subunit alpha;Acid ceramidase subunit beta	Asah1
-0.329799	0.0677722	0.0815405	-0.859024	1.85532	-1.04556	1.80943	0.342945	0.594625	-0.0580099	0.188537	-1.84047	-0.637447	-0.169868		17	17	17	57	57	57	51.599	323.31	95958000000	435	0.720258	0.248839	0.0702956	1.38778	P58242	P58242	Acid sphingomyelinase-like phosphodiesterase 3b	Smpdl3b
-1.94398	-0.795632	-1.17789	0.23243	0.282849	0.0923295	1.47816	-1.30709	1.02945	-0.280506	0.302835	1.24208	0.290938	0.554016		2	2	2	5.7	5.7	5.7	76.487	5.7214	419520000	8	NaN	1	0	NaN	Q8BP56;E9QA85;F6QM56;Q8BP56-2;Q8BP56-3	Q8BP56;E9QA85;F6QM56;Q8BP56-2;Q8BP56-3	Acid trehalase-like protein 1	Athl1
0.603459	0.00544465	0.230798	0.335557	0.374058	0.191426	-3.15108	-0.0417292	0.280436	-0.357325	0.658641	0.505224	1.01929	-0.654198		4	4	4	15.1	15.1	15.1	41.204	7.9537	671400000	14	0.686601	0.267278	-0.607076	-1.33775	Q9JI19;Q8K2D8	Q9JI19;Q8K2D8	Acidic fibroblast growth factor intracellular-binding protein	Fibp
0.741684	-0.193016	-1.42539	0.628793	-0.322242	-0.313067	-0.216075	0.199927	0.962658	1.20038	-1.8644	1.29181	0.640832	-1.33189		12	12	10	36	36	32.8	28.537	131.27	199310000000	340	0.28472	0.608704	0.0570352	0.664179	O35381;D3YYE1;D3Z7M9;F6UFG6;Q64G17	O35381;D3YYE1;D3Z7M9;F6UFG6	Acidic leucine-rich nuclear phosphoprotein 32 family member A	Anp32a
0.970745	-0.462389	0.352457	-0.957648	0.677725	1.44236	-0.34194	1.57478	0.370631	0.0179162	0.267357	-0.895061	-1.27962	-1.73731		11	9	9	37.5	34.6	34.6	31.078	144.23	144300000000	151	0.708875	0.255021	0.181461	1.37094	Q9EST5;Q9EST5-2	Q9EST5;Q9EST5-2	Acidic leucine-rich nuclear phosphoprotein 32 family member B	Anp32b
0.692108	-0.470552	-0.356315	0.230604	-0.737647	-1.17686	0.688703	0.320566	1.82901	1.26456	-1.63757	-1.1831	0.739184	-0.202694	+	6	6	6	30	30	30	29.622	204.71	46059000000	61	1.57008	0.0401514	0.377263	2.51998	P97822;P97822-2;E9Q5H2;E9PZF5;E9Q2G1;E9Q0X5	P97822;P97822-2;E9Q5H2;E9PZF5	Acidic leucine-rich nuclear phosphoprotein 32 family member E	Anp32e
-0.796686	-1.15622	-0.343508	0.86435	0.193079	1.21811	-0.572376	-1.24103	-1.11104	-0.341428	0.947199	1.09647	-0.507943	1.75103	+	51	51	51	60.5	60.5	60.5	85.462	323.31	519450000000	1094	3.54553	0.000715789	-0.259404	-5.04951	Q99KI0;A0A2R8W744;A0A2R8VJW0;A0A2R8VHM8	Q99KI0	Aconitate hydratase, mitochondrial	Aco2
0.818939	0.958233	0.828258	-0.177785	-0.563616	-0.657571	1.08877	1.06478	0.769979	0.59962	-1.19322	-0.867685	-2.01781	-0.650892	+	25	25	25	32.3	32.3	32.3	80.614	98.034	29956000000	222	5.16037	2.5e-05	0.887067	7.534	Q80YS6;E9Q8X9;A0A1D5RLL0	Q80YS6;E9Q8X9	Actin filament-associated protein 1	Afap1
-1.81187	-1.651	-0.97504	1.09876	1.27666	0.964651	-0.23001	1.19279	0.236135	0.403872	0.411511	-0.201687	-0.594998	-0.119785		15	15	15	34.9	34.9	34.9	92.174	47.745	6023200000	42	0.871078	0.179999	-0.356758	-1.6046	Q5DTU0;Q5DTU0-2;A0A0R4J1L6;D3YYQ6;D3YZD3	Q5DTU0;Q5DTU0-2;A0A0R4J1L6	Actin filament-associated protein 1-like 2	Afap1l2
0.34347	0.535199	0.00701978	1.38126	-0.139749	0.15381	0.86034	0.893903	0.771671	0.505384	-0.601319	-1.6387	-2.03008	-1.04221	+	30	5	1	56.2	20.4	5.6	42.019	323.31	967770000000	432	1.53095	0.0431427	0.198175	2.47085	P68033;P62737;P63268;D3YZY0;A0A1D5RM20;D3Z2K3;A0A0U1RQ96	P68033;P62737;P63268;D3YZY0	Actin, alpha cardiac muscle 1;Actin, aortic smooth muscle;Actin, gamma-enteric smooth muscle	Actc1;Acta2;Actg2
0.927764	0.397099	-0.980945	0.958037	-0.752443	-0.622847	2.17542	0.168218	0.770843	0.0250547	-1.40254	-1.06628	0.205937	-0.803314		44	44	17	93.1	93.1	58.1	41.792	323.31	8190300000000	3699	1.23156	0.0822145	0.100457	2.08906	P63260;P60710;E9Q1F2;E9Q5F4;G3UZ07;B1ATY1;E9Q606;G3UYG0;F8WGM8;E9Q2D1;F6WX90;V9GXQ2	P63260;P60710;E9Q1F2;E9Q5F4;G3UZ07	Actin, cytoplasmic 2;Actin, cytoplasmic 2, N-terminally processed;Actin, cytoplasmic 1;Actin, cytoplasmic 1, N-terminally processed	Actg1;Actb
0.0242054	1.11294	1.24569	0.486602	-1.05044	-0.760242	1.56685	0.500856	0.490443	0.268031	-0.77748	-0.453329	-2.01279	-0.641334	+	21	21	21	41.2	41.2	41.2	75.292	91.423	23939000000	144	2.91755	0.00254305	0.459627	4.21053	E9Q9C7;Q8K4G5;Q8K4G5-2;E9Q9D1;E9Q9D2;E9Q9C0;E9Q9C1;E9Q9C2;E9QK41;E9Q9Q7;E9Q030;Q8K4G5-3;E9Q9C4;Q8K4G5-4;F6YHE5;Q8K4G5-5	E9Q9C7;Q8K4G5;Q8K4G5-2;E9Q9D1;E9Q9D2;E9Q9C0;E9Q9C1;E9Q9C2;E9QK41;E9Q9Q7;E9Q030;Q8K4G5-3;E9Q9C4;Q8K4G5-4	Actin-binding LIM protein 1	Ablim1
0.636262	0.738743	0.928985	-1.36936	-0.751619	-0.679127	1.13487	0.758331	1.04766	1.05246	-1.42053	-0.452649	-1.39311	-0.230895	+	32	32	32	37.9	37.9	37.9	122.79	249.86	16949000000	164	5.96911	0	2.16058	9.02379	Q8K298;A0A1L1SS34	Q8K298	Actin-binding protein anillin	Anln
-0.171018	-0.590824	-1.18811	-0.639758	0.651661	-0.612002	1.61961	0.657108	0.0789094	0.901136	-1.28673	-1.4485	0.616074	1.41244		18	18	18	49.9	49.9	49.9	47.447	321.67	42445000000	216	0.295058	0.596481	0.0409238	0.684077	Q9Z2N8;A0A0A6YWG8;D3YVN1;A0A0A6YWR1;F8WI57;Q99MR0;A0A0A6YW15;D3Z4L2	Q9Z2N8;A0A0A6YWG8;D3YVN1	Actin-like protein 6A	Actl6a
-0.471364	-2.1694	-1.16397	0.0966543	0.443679	1.40345	-0.00511403	0.578662	-0.873377	-0.101822	0.695788	-0.658977	1.24952	0.976276	+	12	12	12	35.7	35.7	35.7	46.207	73.85	8537000000	82	1.76514	0.0262956	-0.194343	-2.7633	Q9QZB7;A0A1Y7VL71;A0A1Y7VM21	Q9QZB7	Actin-related protein 10	Actr10
-1.85395	-0.13169	-0.552459	1.02157	0.0700226	0.0711803	0.881677	-1.64457	0.0524596	-0.358567	-0.618975	1.06768	1.72551	0.270118		19	19	19	51.5	51.5	51.5	44.76	323.31	144830000000	457	1.31146	0.0691605	-0.179974	-2.19221	P61161	P61161	Actin-related protein 2	Actr2
-0.286308	0.692955	0.341118	0.340474	0.304707	1.46123	-0.167363	-1.09285	-0.961884	-2.12403	0.511356	1.67695	-0.382248	-0.314104		18	18	18	34.7	34.7	34.7	41.063	323.31	80890000000	193	1.30568	0.0700772	-0.207133	-2.18479	Q9WV32;Q91Z25;F6VVE6;F6THG2;D3Z6S0	Q9WV32;Q91Z25	Actin-related protein 2/3 complex subunit 1B	Arpc1b
-0.713475	-0.854128	-1.20833	1.93575	0.120145	-0.202912	0.145494	-0.104341	-0.291942	-1.19135	0.917189	1.92676	0.143808	-0.622665	+	30	30	30	71.7	71.7	71.7	34.357	323.31	171310000000	508	1.77527	0.0258265	-0.193695	-2.7759	Q9CVB6;D3YXG6;A0A087WRT2	Q9CVB6;D3YXG6	Actin-related protein 2/3 complex subunit 2	Arpc2
-1.00629	0.0770366	-0.264802	1.4095	1.58126	0.453619	-0.735469	-0.6255	-0.924014	-1.01214	-1.44705	0.72437	1.21931	0.550163	+	13	13	13	65.7	65.7	65.7	20.524	283.85	95601000000	286	2.02965	0.0152048	-0.241901	-3.09129	Q9JM76;H7BWZ3;A0A0G2JFK7;D3Z2F7;D3Z2F8	Q9JM76;H7BWZ3;A0A0G2JFK7;D3Z2F7;D3Z2F8	Actin-related protein 2/3 complex subunit 3	Arpc3
-0.700228	0.174092	-0.752638	0.330716	1.05928	0.233351	0.0111687	-0.105407	-0.0347059	0.734244	-1.7872	1.90937	-1.6895	0.617458		10	10	10	62.5	62.5	62.5	19.667	105.41	143560000000	217	0.134209	0.803873	-0.0279694	-0.347601	P59999;Q3TX55;E9PWA7	P59999;Q3TX55;E9PWA7	Actin-related protein 2/3 complex subunit 4	Arpc4
-0.338059	-0.922686	-0.00751189	-0.320932	-1.47804	0.0303285	0.306234	-0.213714	-0.35775	0.00708195	-1.24392	2.35151	1.02708	1.16038		8	8	8	48.3	48.3	48.3	16.288	62.272	53029000000	118	0.359906	0.525485	-0.117189	-0.804765	Q9CPW4;Q3UA72	Q9CPW4	Actin-related protein 2/3 complex subunit 5	Arpc5
-1.06419	0.534341	1.37839	1.43489	0.191219	-0.15381	-0.609553	-0.140754	-0.926552	-1.73606	-1.15617	1.14529	0.405754	0.697207		5	5	5	38.6	38.6	38.6	16.98	117.42	21702000000	64	0.744801	0.236224	-0.271873	-1.42385	Q9D898	Q9D898	Actin-related protein 2/3 complex subunit 5-like protein	Arpc5l
-1.00699	-0.200735	-0.231781	-0.695816	1.16601	-0.363889	0.145513	-0.45956	-1.48743	-1.42095	0.82476	1.04546	1.53372	1.15169	+	21	21	21	44	44	44	47.357	323.31	214440000000	467	2.20803	0.0105279	-0.156462	-3.31264	Q99JY9;A0A087WRA1;A0A087WP86;A0A087WQ14;Q641P0;A0A087WS98;Q641P0-2;A0A087WQ83	Q99JY9	Actin-related protein 3	Actr3
0.892764	1.28744	0.359894	-1.91676	-1.10131	-0.589232	-0.525111	1.83246	0.0392393	0.489789	-0.135557	-0.973566	0.546032	-0.206088	+	6	6	6	28.7	28.7	28.7	45.23	33.883	1967500000	34	1.91855	0.0191724	0.421162	2.95361	V9GXE4;A0A0A0MQ89;Q80US4;Q80US4-3	V9GXE4;A0A0A0MQ89;Q80US4;Q80US4-3	Actin-related protein 5	Actr5
1.64928	-2.01031	0.368064	0.238833	-1.11285	0.206365	0.118619	-1.27757	0.864593	1.3029	-0.446417	-0.527507	0.323027	0.30296		4	4	4	10.4	10.4	10.4	70.545	4.5723	543960000	9	0.216515	0.693544	0.235562	0.527572	Q8R2S9	Q8R2S9	Actin-related protein 8	Actr8
-0.521564	0.300892	0.285908	2.13418	0.855965	-1.4503	-0.157015	0.0666463	-0.170115	0.071897	-1.64959	0.465831	0.917195	-1.14993		11	11	11	50.4	50.4	50.4	14.427	283.31	65321000000	244	0.0220364	0.966954	-0.00884628	-0.0633574	P11031	P11031	Activated RNA polymerase II transcriptional coactivator p15	Sub1
-0.645613	-1.14572	1.01094	0.854185	-0.568543	-0.84069	-1.03913	1.01288	1.01383	0.984449	0.97686	-0.919611	0.736023	-1.42986		4	4	4	4.8	4.8	4.8	142.88	5.127	1714600000	5	NaN	1	0	NaN	A2AH22;A2AH22-7;A2AH22-2;A2AH22-6;A2AH22-5;A2AH22-4;A2AH22-3	A2AH22;A2AH22-7;A2AH22-2;A2AH22-6;A2AH22-5	Activating molecule in BECN1-regulated autophagy protein 1	Ambra1
1.14034	-1.2034	-1.0581	0.528568	-0.831202	-0.443023	0.134463	-0.0893047	0.522567	1.4485	-2.04105	0.2593	0.852845	0.779495		7	7	7	15.3	15.3	15.3	66.197	6.0203	1910300000	12	0.186341	0.731157	0.0720188	0.463764	Q9QXN3;Q9QXN3-2	Q9QXN3;Q9QXN3-2	Activating signal cointegrator 1	Trip4
-1.40181	0.778875	-0.320622	0.430669	1.05693	-0.0134613	0.500469	-2.06745	-0.967975	-0.0459256	0.961599	0.200029	-0.604311	1.49297		9	9	9	26.1	26.1	26.1	41.279	12.584	4524100000	30	1.25759	0.0775465	-0.294095	-2.12279	Q9D8Z1;REV__G3UWX8;REV__G3UY71;REV__Q9QXT5-2;REV__A0A0R4J189;REV__Q9QXT5;REV__Q3UTJ7	Q9D8Z1	Activating signal cointegrator 1 complex subunit 1	Ascc1
1.00071	1.83744	1.19785	-0.0666782	-0.52181	-0.643472	-2.1259	-0.0803198	0.161579	0.919604	-0.656141	0.0178464	-0.268633	-0.772069		17	17	17	28.7	28.7	28.7	85.652	120.64	7347700000	99	0.908773	0.165751	0.228273	1.65718	Q91WR3;Q91WR3-3;Q91WR3-2	Q91WR3;Q91WR3-3;Q91WR3-2	Activating signal cointegrator 1 complex subunit 2	Ascc2
2.86536	0.0475254	-0.272535	-1.00572	-0.293477	-0.347118	0.57619	-0.811281	0.190247	0.711984	0.213392	-0.291368	-0.253977	-1.32922		32	32	32	19.9	19.9	19.9	250.55	101.15	11781000000	120	1.12456	0.103775	0.170935	1.94895	E9PZJ8;E9PZJ8-2;A0A1W2P6I6;A0A1W2P891	E9PZJ8	Activating signal cointegrator 1 complex subunit 3	Ascc3
-1.91947	0.460932	0.52847	1.04991	0.59045	0.377456	-1.745	0.639387	0.51488	0.441797	-1.69105	-0.171957	0.458279	0.465931		5	5	5	7.3	7.3	7.3	138.59	9.8829	577100000	8	0.232929	0.672221	-0.250877	-0.561357	Q7TT18;A0A087WR75;A0A087WQB3;A0A0N4SVP5;A0A0N4SVA8	Q7TT18;A0A087WR75	Activating transcription factor 7-interacting protein 1	Atf7ip
-1.04439	-0.339065	-0.093906	1.30582	-0.529589	0.234403	2.16018	0.919379	0.0822945	0.0751591	-1.09561	-0.736385	0.540305	-1.4786		23	23	23	67.5	67.5	67.5	38.117	323.31	199170000000	494	0.434522	0.451442	0.0728395	0.936085	Q8BK64;A0A1Y7VM19	Q8BK64	Activator of 90 kDa heat shock protein ATPase homolog 1	Ahsa1
0.931247	-0.106632	-2.47635	-1.04286	0.169752	0.299406	-0.29166	0.507712	-0.512044	-0.682058	0.0319519	1.49099	0.644492	1.03606		9	9	9	36.9	36.9	36.9	37.648	64.976	7224100000	41	0.774172	0.220922	-0.217631	-1.46658	Q8N9S3;Q8N9S3-3;A2AF81;F6S1R2;Q8N9S3-2;A2AF82	Q8N9S3;Q8N9S3-3;A2AF81;F6S1R2;Q8N9S3-2	Activator of 90 kDa heat shock protein ATPase homolog 2	Ahsa2
0.173086	0.901372	1.14851	-1.362	0.254841	0.228448	0.588233	0.875653	0.127479	0.86181	-0.348789	0.143422	-1.34832	-2.24374	+	13	13	13	53.9	53.9	53.9	30.658	20.299	7206800000	55	2.22364	0.0102513	0.853991	3.33206	Q9QYL7	Q9QYL7	Activator of basal transcription 1	Abt1
-0.725339	0.000399618	-0.2915	0.16877	0.897821	0.817351	0.851914	-1.80551	-1.86643	-1.02058	0.629003	0.79384	0.503085	1.04718	+	18	18	16	32.5	32.5	30.4	97.666	60.401	7440600000	82	2.43389	0.00664881	-0.444249	-3.5946	Q5SSL4;E9PUE7;Q5SSL4-4;Q5SSL4-2;Q5SSL4-3;H3BJY3;H3BKV6;Z4YN68;H3BKT3	Q5SSL4;E9PUE7;Q5SSL4-4;Q5SSL4-2;Q5SSL4-3	Active breakpoint cluster region-related protein	Abr
0.713842	-0.19067	0.484137	-0.309634	-1.29996	-1.67306	1.07765	0.7431	1.03951	1.14575	-1.76511	-0.254193	0.535511	-0.246872	+	8	8	8	47.6	47.6	47.6	15.977	295.54	8212900000	67	2.63493	0.00434454	0.487714	3.84818	Q8C6B9;A0A2R8VHY2	Q8C6B9	Active regulator of SIRT1	Rps19bp1
-0.364481	0.977837	0.52162	-2.23118	-0.670592	-0.0172982	0.265992	1.30972	0.472308	-0.180058	0.116671	1.05283	-1.69008	0.436706		30	30	30	34.1	34.1	34.1	124.31	197.96	29638000000	213	0.955957	0.1497	0.114592	1.72225	Q9Z103	Q9Z103	Activity-dependent neuroprotector homeobox protein	Adnp
0.377671	-0.733631	1.36295	0.816146	1.87955	1.11589	0.259889	-0.716679	-0.261443	-0.0823321	-0.847247	-0.646107	-1.40197	-1.12268		3	3	3	11.5	11.5	11.5	17.37	9.1808	17345000000	76	0.0374936	0.943779	0.0194958	0.106057	Q9CR21;F6ZFT1;F8WJ64	Q9CR21;F6ZFT1;F8WJ64	Acyl carrier protein, mitochondrial;Acyl carrier protein	Ndufab1
-1.03034	-0.811372	-1.04682	1.79774	0.177011	1.55367	0.34452	-1.17819	-0.616438	-0.298642	1.08176	0.490465	-0.943376	0.480024	+	23	23	19	40.7	40.7	35.9	81.58	218.81	49209000000	281	2.18125	0.0111219	-0.297446	-3.27936	Q8R146;A0A0R4J107;Q8R146-2	Q8R146;A0A0R4J107;Q8R146-2	Acylamino-acid-releasing enzyme	Apeh
0.102225	0.228116	0.285447	0.284561	0.801979	-0.810868	1.43141	-1.71977	-0.820832	-0.936879	0.0507446	-0.876124	2.03546	-0.0554684		21	21	21	26.8	26.8	26.8	118.98	63.879	6737000000	101	0.330899	0.556265	-0.0905863	-0.751616	Q8K370;D3Z7X0;D3Z2B3	Q8K370	Acyl-CoA dehydrogenase family member 10	Acad10
-0.321119	-1.40335	-1.84771	1.01472	0.1439	1.36536	-0.58254	-0.881244	-0.203468	-0.547634	0.393901	0.828009	0.690685	1.35049	+	14	14	14	18.1	18.1	18.1	87.365	88.725	5622800000	51	4.06155	0.000288165	-0.814673	-5.78469	Q80XL6;A0A0R4J0I6;A0A087WSI8;D3YTQ5;F6U473	Q80XL6;A0A0R4J0I6;A0A087WSI8;D3YTQ5	Acyl-CoA dehydrogenase family member 11	Acad11
0.333371	0.0774278	-0.492229	-2.21942	1.13174	0.0857344	0.852033	1.03241	0.578938	-0.174913	-1.09605	-1.4596	0.787462	0.563105		29	29	29	50.9	50.9	50.9	68.721	323.31	100190000000	433	0.596022	0.323908	0.089483	1.19945	Q8JZN5;A0A0G2JDY4;A0A0G2JF25	Q8JZN5	Acyl-CoA dehydrogenase family member 9, mitochondrial	Acad9
-1.27936	-0.833943	-0.568162	1.09981	0.591594	0.6854	-0.913401	-1.0615	-0.379644	-1.42208	1.01445	0.935477	1.14472	0.98664	+	11	11	4	36.3	36.3	25.4	41.046	48.972	15076000000	99	7.10477	0	-3.08099	-11.487	P13516	P13516	Acyl-CoA desaturase 1	Scd1
-1.56255	0.505862	0.50014	0.725298	-0.623454	-0.275996	-0.93831	0.638503	-1.30863	0.264309	0.97664	1.44188	-1.37581	1.03212		11	4	4	33.2	22.3	22.3	40.916	11.538	805680000	6	NaN	1	0	NaN	P13011;Q99PL7;Q6T707	P13011;Q99PL7	Acyl-CoA desaturase 2	Scd2;Scd3
-0.806927	-0.907654	-1.21174	-0.0597785	1.40513	0.608831	-0.819638	-0.84769	-0.992897	-0.610965	1.04898	0.526668	1.44013	1.22754	+	28	28	28	50.4	50.4	50.4	67.95	323.31	90757000000	424	5.45933	1.47059e-05	-0.657856	-8.06226	Q8VCW8	Q8VCW8	Acyl-CoA synthetase family member 2, mitochondrial	Acsf2
0.487637	-0.372654	-1.5924	-0.660606	1.52263	-0.428845	0.256912	-0.0579794	0.434144	0.816005	-0.933023	-1.6964	1.0766	1.14797		16	16	16	43.7	43.7	43.7	65.076	83.837	9800100000	113	0.00496583	0.992221	-0.00128201	-0.0145493	Q3URE1;A0A1D5RMC8;Q3URE1-2	Q3URE1;A0A1D5RMC8;Q3URE1-2	Acyl-CoA synthetase family member 3, mitochondrial	Acsf3
0.859724	-0.600025	1.75268	0.137497	0.271538	-0.842256	-0.150857	-1.41794	-1.18639	1.14055	1.26027	0.483715	-0.812639	-0.895869		10	10	10	33	33	33	43.088	39.806	3734100000	62	0.075049	0.889829	0.0263032	0.204618	Q91YX5;E9QL80;D3YVK0	Q91YX5;E9QL80;D3YVK0	Acyl-CoA:lysophosphatidylglycerol acyltransferase 1	Lpgat1
-0.553684	0.795154	0.297681	-0.358341	-0.278904	0.647619	1.48871	1.21582	0.0606129	-1.19141	-0.249864	0.77751	-0.313334	-2.33757		8	8	7	23	23	21.3	56.613	57.674	1261000000	25	0.559879	0.349097	0.511239	1.14258	Q5XG73;Q5XG73-3;E9QNH7;Q5XG73-2;A0A2I3BRB9;Z4YM84;A0A2I3BQH8;A0A2I3BQ50;E0CXU7	Q5XG73;Q5XG73-3;E9QNH7;Q5XG73-2;A0A2I3BRB9;Z4YM84;A0A2I3BQH8;A0A2I3BQ50	Acyl-CoA-binding domain-containing protein 5	Acbd5
0.405819	0.292866	-0.161759	-0.437974	-0.116666	0.455921	0.781648	0.0592268	-0.417751	-3.07238	1.26074	0.350915	0.607376	-0.00797867		7	7	7	28.4	28.4	28.4	30.887	41.539	3354800000	31	0.55967	0.349109	-0.579679	-1.14224	Q9D061;Q9D061-2;Q9D061-3;A0A0A6YWZ1	Q9D061;Q9D061-2;Q9D061-3	Acyl-CoA-binding domain-containing protein 6	Acbd6
-0.315087	-0.890264	-0.489178	1.44108	1.45292	1.28115	-1.36032	-1.00273	-1.00209	-1.06475	0.657173	0.560744	0.238667	0.492688	+	11	11	11	86.2	86.2	86.2	10	323.31	386130000000	316	5.14346	2.46914e-05	-0.688634	-7.50485	P31786;Q4VWZ5;D3Z563;M0QWU8	P31786;Q4VWZ5;D3Z563	Acyl-CoA-binding protein	Dbi
-1.13366	-1.55634	-0.744171	0.636045	1.21491	0.769728	-0.773826	-0.1823	-0.966143	-1.023	1.0183	1.16639	0.693385	0.880684	+	21	10	5	62.8	31.5	16	46.135	206.23	25946000000	132	6.4852	0	-0.752294	-10.0839	O55137	O55137	Acyl-coenzyme A thioesterase 1	Acot1
-0.619574	-0.502949	-0.422122	1.55362	1.43468	1.11582	-0.906629	-0.795364	-2.10903	0.230169	0.551311	0.414492	0.160171	-0.104591	+	6	6	6	50.7	50.7	50.7	15.183	25.329	16097000000	84	2.79229	0.00316637	-0.927966	-4.04898	Q9CQR4	Q9CQR4	Acyl-coenzyme A thioesterase 13;Acyl-coenzyme A thioesterase 13, N-terminally processed	Acot13
1.55382	-0.0208378	-1.26562	-0.982369	0.45331	-0.515265	0.602761	-0.0168437	0.579958	2.01346	-1.08641	-0.732069	0.381381	-0.965267		21	21	10	57.6	57.6	28.7	49.656	323.31	123400000000	338	1.20858	0.0865361	0.206921	2.05917	Q9QYR9;A0A1Y7VML8	Q9QYR9	Acyl-coenzyme A thioesterase 2, mitochondrial	Acot2
-0.468862	-0.362921	-0.162469	0.274952	1.30083	1.84188	-1.47876	-0.948612	-1.02879	-0.54442	-0.440851	1.46507	0.789644	-0.236691	+	7	7	7	32.2	32.2	32.2	35.827	62.594	4807300000	60	2.61011	0.00454781	-0.433989	-3.81672	P58137;Q8BZR4;G3UXJ8	P58137;Q8BZR4	Acyl-coenzyme A thioesterase 8	Acot8
0.660799	-0.431046	-0.40493	1.35136	0.441386	-0.768077	-0.0347187	-0.564784	-1.15606	-0.0819534	-2.11755	1.31987	1.13657	0.64915		29	29	29	56	56	56	50.56	200.84	92974000000	358	0.522722	0.375622	-0.0583774	-1.08296	Q9R0X4;Q32MW3	Q9R0X4;Q32MW3	Acyl-coenzyme A thioesterase 9, mitochondrial;Acyl-coenzyme A thioesterase 10, mitochondrial	Acot9;Acot10
-0.83199	1.31531	-0.0685866	-1.3458	0.00690559	-1.24058	0.596094	-0.509053	0.235243	-0.998143	-0.0414671	-0.104573	0.757101	2.22953		11	11	11	38	38	38	46.975	61.109	12291000000	83	0.0479496	0.928132	-0.00848988	-0.1342	Q9ESW4;Q9ESW4-2	Q9ESW4	Acylglycerol kinase, mitochondrial	Agk
-2.01616	0.29554	-0.176133	1.32901	0.796295	0.438661	-1.03366	-0.51933	-0.533858	-1.5125	0.908907	0.522496	0.540702	0.960026	+	7	7	1	72.7	72.7	16.2	11.241	18.4	8777800000	56	3.41351	0.000962333	-0.665299	-4.86856	P56376;Q8BMV3	P56376	Acylphosphatase-1	Acyp1
-1.33721	0.0128575	-0.151458	1.35581	0.727448	0.205314	-0.354608	-1.88863	0.0579777	-1.13023	1.11529	-0.536829	1.42166	0.502608	+	4	4	4	31.1	31.1	31.1	11.877	13.883	774700000	12	2.35489	0.00783155	-1.52444	-3.49569	P56375	P56375	Acylphosphatase-2	Acyp2
-0.173719	0.0790054	0.772421	1.69136	1.42531	0.404744	-1.53206	-0.860524	-0.725065	-1.47648	0.0987047	0.949527	0.11657	-0.769795	+	6	6	6	35.7	35.7	35.7	24.687	125.97	30756000000	94	1.53052	0.0431677	-0.226978	-2.47031	P97823;J3QP56;P97823-2;D3Z269;D3Z111;D3YUG4;J3QQ63	P97823;J3QP56;P97823-2;D3Z269;D3Z111;D3YUG4	Acyl-protein thioesterase 1	Lypla1
0.00581224	-1.87495	-0.598261	-0.167165	0.687224	1.159	-0.00708653	-0.761261	-0.817438	-1.08169	1.02345	-0.0327011	1.85642	0.608652	+	7	7	7	40.3	40.3	40.3	24.794	118.11	34691000000	136	2.806	0.00309747	-0.412841	-4.06658	Q9WTL7	Q9WTL7	Acyl-protein thioesterase 2	Lypla2
-0.102429	-0.0292846	-0.794987	2.74358	0.472695	0.356666	-0.7528	-0.347697	-1.84185	-0.126211	0.00690542	-0.317577	0.284972	0.448025	+	6	6	6	32.2	32.2	32.2	25.172	58.392	4631600000	64	1.59126	0.0386608	-0.390268	-2.54651	Q8R0F8	Q8R0F8	Acylpyruvase FAHD1, mitochondrial	Fahd1
-0.938058	-1.40394	-0.894499	1.16184	1.24521	0.340166	-1.12472	-0.535132	-0.737715	-0.170771	0.429292	1.28207	1.53155	-0.185299	+	21	21	5	69.4	69.4	13.5	33.814	280.27	59594000000	213	4.10773	0.000267606	-0.258463	-5.85285	Q64010;Q5ND50;Q64010-2;F7D232;Q3TQV3	Q64010;Q5ND50;Q64010-2;F7D232	Adapter molecule crk	Crk
0.106197	-0.328842	-1.38521	-1.7661	0.764641	-0.185936	2.34669	-0.197585	0.670895	0.44123	0.617065	-0.507115	0.0503096	-0.62625		7	7	7	35.3	35.3	35.3	29.639	58.667	9259600000	82	0.399765	0.485756	0.13528	0.875816	Q9CR95	Q9CR95	Adaptin ear-binding coat-associated protein 1	Necap1
-0.620693	0.299414	0.192655	1.49689	1.56773	0.433868	-1.22922	-0.737422	-1.26166	-0.910282	0.854387	0.50458	0.696677	-1.28693	+	9	9	9	48.5	48.5	48.5	28.598	244.92	9924300000	84	1.81852	0.0235438	-0.47047	-2.8296	Q9D1J1;F6RCM5	Q9D1J1	Adaptin ear-binding coat-associated protein 2	Necap2
1.01631	-1.10602	-0.710747	0.30122	0.204938	0.131836	0.0154028	1.0577	1.8014	0.589221	-1.94463	0.25063	-1.15101	-0.45625		14	14	14	54.4	54.4	54.4	19.724	323.31	249400000000	330	0.789476	0.214466	0.0823947	1.48867	P08030;A0A1D5RLR6	P08030	Adenine phosphoribosyltransferase	Aprt
0.313791	0.367765	0.345502	0.527169	0.77465	0.655413	0.356891	-1.03051	0.022531	-1.40073	0.719761	0.661897	-2.66599	0.351865		3	3	3	7.4	7.4	7.4	47.369	6.046	2185900000	16	0.218867	0.690852	-0.467423	-0.53245	Q91ZN5;Q91ZN5-2;A0A286YE16;Q9D1L5	Q91ZN5;Q91ZN5-2	Adenosine 3-phospho 5-phosphosulfate transporter 1	Slc35b2
-1.46026	-1.55485	-1.38991	1.56934	1.08711	0.580433	0.218886	-0.832525	-0.163636	-0.150977	0.371263	0.0713298	1.17016	0.483646	+	16	16	16	61.1	61.1	61.1	39.991	301.67	44196000000	229	3.11859	0.00168092	-0.473888	-4.47346	P03958	P03958	Adenosine deaminase	Ada
-0.213631	0.496229	-0.723769	-2.10837	1.7241	-0.683141	-0.261441	-0.333548	-0.353911	-0.881535	0.565877	0.455257	1.20429	1.11359		24	24	3	65.1	65.1	12.2	40.148	261.06	106030000000	372	0.621516	0.307839	-0.100672	-1.23896	P55264;A0A286YCD7;A0A286YCN3	P55264;A0A286YCD7	Adenosine kinase	Adk
0.407962	-0.493251	-0.89007	-1.42197	-0.937573	-1.07541	1.38982	0.852874	0.843909	1.45566	-1.13855	-0.241922	0.865242	0.383276		28	28	28	52.5	52.5	52.5	47.688	323.31	605470000000	884	1.28504	0.0731551	0.230709	2.15822	P50247;A2ALT5	P50247	Adenosylhomocysteinase	Ahcy
-0.393246	0.683226	0.453883	0.955873	-2.77687	1.58116	-0.270567	-0.0863781	-0.501019	-0.656389	0.287329	0.176216	0.378585	0.168203		4	4	4	5.2	5.2	5.2	122.71	12.06	1069000000	18	0.156513	0.771775	-0.281736	-0.398295	P51829;P84309;A0A1B0GT56;P84309-2	P51829	Adenylate cyclase type 7	Adcy7
-1.30959	-0.402101	-0.270875	1.04779	0.723754	-0.936893	1.36398	0.342242	0.711839	0.619913	-0.702394	-0.204055	1.03514	-2.01876		12	12	9	47.7	47.7	38.1	26.468	323.31	143630000000	332	0.226778	0.680389	0.0504913	0.548769	Q9WTP6;Q9WTP6-2	Q9WTP6;Q9WTP6-2	Adenylate kinase 2, mitochondrial;Adenylate kinase 2, mitochondrial, N-terminally processed	Ak2
-0.175217	-1.61739	0.259325	1.7568	1.07522	-0.259414	-0.216201	-0.949057	-0.596297	-0.758288	-0.36167	0.629863	1.79694	-0.584617	+	13	13	13	71.3	71.3	71.3	25.061	168	43200000000	192	1.63724	0.0349865	-0.188356	-2.60401	Q9WUR9;F6TEU8;A2ARF6;A2ARF5	Q9WUR9;F6TEU8	Adenylate kinase 4, mitochondrial	Ak4
-0.45061	-1.22238	-0.49806	-1.83395	0.475696	-0.708438	-0.700619	0.142255	0.133927	-0.326788	1.3658	0.9682	1.3335	1.32147		3	3	3	23.2	23.2	23.2	21.539	7.8222	491460000	16	0.914491	0.164056	-0.796082	-1.66511	Q9R0Y5;Q9R0Y5-2;Z4YN97;A0A0A6YXW8	Q9R0Y5;Q9R0Y5-2;Z4YN97	Adenylate kinase isoenzyme 1	Ak1
1.22675	0.046331	0.3599	0.271202	-0.0618917	-1.74515	2.15987	-0.0749975	-0.0110066	0.294705	-1.12697	-1.42994	0.331883	-0.240692	+	26	26	26	52.1	52.1	52.1	54.866	323.31	154140000000	672	1.5962	0.0382483	0.13045	2.5527	P54822;E9Q242;E9Q3T7;A0A140LHU1;E9Q0A0;A0A0G2JFI8;A0A0G2JFL8	P54822;E9Q242;E9Q3T7	Adenylosuccinate lyase	Adsl
-1.1876	-1.10094	-0.826155	0.971845	1.09552	0.65294	-0.782959	-0.701419	-1.15333	-0.899965	1.04542	0.982148	1.01485	0.889636	+	20	16	16	52.5	45.5	45.5	50.254	44.88	9770300000	96	10.0165	0	-1.98815	-20.6446	P28650;J3QN31;P28650-2	P28650;J3QN31;P28650-2	Adenylosuccinate synthetase isozyme 1	Adssl1
1.27191	0.817492	0.781487	-0.229701	0.213384	-1.11033	0.465081	0.188468	0.524464	1.48032	-0.762189	-1.83635	-0.41547	-1.38858	+	25	25	21	51.8	51.8	45	50.02	244.06	115780000000	379	3.47861	0.000861146	0.246708	4.95746	P46664	P46664	Adenylosuccinate synthetase isozyme 2	Adss
-0.395833	0.179415	0.465228	-0.296596	1.15531	0.0810327	-1.46635	-1.94231	-0.929572	-0.586289	0.967187	1.50773	0.755021	0.506021	+	29	29	29	60.3	60.3	60.3	51.564	323.31	256290000000	557	2.22317	0.0102472	-0.256096	-3.33147	P40124;B1ARS0;Q9CYT6;D3YTR7;A0A286YCS6	P40124	Adenylyl cyclase-associated protein 1	Cap1
-2.12463	-0.0900365	-0.0865997	1.21464	-1.13545	1.33147	-0.95826	0.655484	0.103782	-1.04783	0.0987984	0.561723	0.912165	0.564749		9	9	9	25.9	25.9	25.9	49.374	26.1	23938000000	45	1.27282	0.0752673	-0.428714	-2.14247	A2BDX3	A2BDX3	Adenylyltransferase and sulfurtransferase MOCS3;Molybdopterin-synthase adenylyltransferase;Molybdopterin-synthase sulfurtransferase	Mocs3
-0.3938	-1.0913	-1.89861	0.643895	1.20475	-0.291888	-0.308781	-0.406892	0.425855	-0.135222	-0.450851	-0.451864	1.93369	1.22102		18	18	18	54	54	54	46.434	323.31	25508000000	168	1.45094	0.0511348	-0.206903	-2.36995	Q9D7N9	Q9D7N9	Adipocyte plasma membrane-associated protein	Apmap
0.401004	0.772492	1.03299	0.757977	0.975488	0.400074	0.411192	-0.216593	0.544273	-1.14026	-0.563962	0.366565	-1.53449	-2.20675		28	14	14	56	34.6	34.6	32.904	166.75	384640000000	275	0.449787	0.437201	0.0909478	0.962098	P48962	P48962	ADP/ATP translocase 1	Slc25a4
1.2607	0.975441	0.596267	-0.0446433	0.438949	0.610991	0.754307	-0.283322	0.512741	0.144703	-0.485313	-0.964333	-0.966324	-2.55016	+	29	29	15	53.7	53.7	35.6	32.931	323.31	1202300000000	798	1.56447	0.0405472	0.197328	2.51294	P51881;Q3V132	P51881	ADP/ATP translocase 2;ADP/ATP translocase 2, N-terminally processed	Slc25a5
1.4213	0.0993926	-0.883875	-0.511455	-0.769846	-1.8683	1.26783	1.2198	1.17967	0.605198	-0.704186	-0.540726	-0.444521	-0.0702723	+	13	13	13	41.4	41.4	41.4	53.788	268.58	31368000000	222	2.49896	0.00571385	0.216439	3.67636	Q3UDS7;A0A1L1SSF2;Q8VDL4-3;Q8VDL4;Q8VDL4-2	Q3UDS7;A0A1L1SSF2;Q8VDL4-3;Q8VDL4;Q8VDL4-2	ADP-dependent glucokinase	Adpgk
0.379335	-0.675651	-0.548779	1.24956	1.5941	-0.467292	0.669554	-1.43864	0.51224	-1.05304	1.33447	-0.740638	0.375531	-1.19074		9	9	9	30.3	30.3	30.3	38.604	25.412	7937300000	42	0.575892	0.338037	-0.24235	-1.1679	Q8BVU5;A2AH27;A2AH29;A2AH28;A2AH30	Q8BVU5;A2AH27	ADP-ribose pyrophosphatase, mitochondrial	Nudt9
-0.885688	-0.328662	-0.812169	-0.669038	-0.499401	0.675136	-2.0965	-0.617431	0.214797	0.580991	0.76375	1.16108	1.10572	1.40742	+	5	5	5	19.3	19.3	19.3	34.616	29.217	8700300000	73	1.55204	0.0415229	-0.362691	-2.49734	Q64277;A0A0R4J190	Q64277;A0A0R4J190	ADP-ribosyl cyclase/cyclic ADP-ribose hydrolase 2	Bst1
-0.597214	1.09282	-0.505697	0.736183	-0.562612	0.834376	0.220177	-0.370019	0.538784	-0.274009	-2.77704	0.372246	0.197265	1.09474		21	21	8	74	74	33.1	20.697	323.31	314810000000	644	0.0186609	0.972713	0.00439889	0.0538489	P84078;P61205	P84078;P61205	ADP-ribosylation factor 1;ADP-ribosylation factor 3	Arf1;Arf3
0.0789306	1.29157	0.584802	0.130274	0.710083	0.247152	-0.275701	0.440777	-2.88565	0.347965	-0.660881	0.871625	-0.662389	-0.218562		15	3	3	68.5	23.8	23.8	20.746	6.1389	532870000	14	0.0790461	0.884301	-0.0862811	-0.214718	Q8BSL7;A2A6T9	Q8BSL7	ADP-ribosylation factor 2	Arf2
0.481201	-1.34778	-1.11575	0.525218	-0.223383	0.527861	0.520799	-0.146993	0.235711	-0.303065	-2.14664	1.41623	1.42305	0.153537		11	6	6	57.8	27.8	27.8	20.396	187.2	51256000000	132	0.407015	0.478875	-0.095692	-0.888511	P61750;E9Q798;F6UFB9	P61750;E9Q798;F6UFB9	ADP-ribosylation factor 4	Arf4
-1.38112	-0.390347	-0.465123	1.56433	1.05197	0.555499	-0.0609547	-1.37266	-0.622201	-0.585273	-0.743894	1.8734	0.374029	0.202336	+	12	6	6	57.8	27.8	27.8	20.529	36.558	23008000000	177	2.45933	0.00627108	-0.623656	-3.62653	P84084;D3YV25;E9Q2C2	P84084	ADP-ribosylation factor 5	Arf5
-1.63051	-0.0128625	-0.0280624	1.08276	1.34732	0.825407	0.0621934	-1.07845	-1.12128	-0.545222	-1.12435	1.51636	0.0917299	0.614959	+	6	6	6	37.7	37.7	37.7	20.082	119.7	27383000000	127	1.89771	0.0199502	-0.266636	-2.92779	P62331	P62331	ADP-ribosylation factor 6	Arf6
-1.69125	-0.456395	-1.22919	2.25511	1.16251	0.42906	-1.0091	0.0961607	-0.521917	0.00184187	-0.139488	0.57197	0.343113	0.187567	+	17	17	17	53.1	53.1	53.1	45.288	323.31	13720000000	137	2.37687	0.00746282	-0.265509	-3.52317	Q9EPJ9;Q3TGS9;V9GXM1;Q9EPJ9-2;V9GWV1	Q9EPJ9;Q3TGS9;V9GXM1;Q9EPJ9-2;V9GWV1	ADP-ribosylation factor GTPase-activating protein 1	Arfgap1
-0.867929	0.311912	-0.148478	1.90872	0.309788	-0.519499	1.7213	-1.2101	-1.74849	-0.266005	-0.287277	-0.129798	0.595577	0.330277		20	20	19	52.1	52.1	50.2	56.598	323.31	17731000000	146	0.596313	0.323806	-0.11046	-1.19991	Q99K28;Q99K28-2	Q99K28;Q99K28-2	ADP-ribosylation factor GTPase-activating protein 2	Arfgap2
0.516416	0.0131014	-1.26424	0.567565	0.551155	0.750099	-1.16081	-0.0268947	0.188629	-2.63424	0.448302	0.640755	0.798546	0.611615	+	9	8	8	22	20.1	20.1	57.455	9.9464	1079000000	23	1.91063	0.0194971	-1.3022	-2.9438	Q9D8S3;A0A0R4J0T8;A0A2I3BQY0	Q9D8S3;A0A0R4J0T8	ADP-ribosylation factor GTPase-activating protein 3	Arfgap3
-0.340964	-1.14443	-0.412456	-1.33056	-0.140288	-0.11017	0.0109864	0.0845628	-0.718206	0.250295	0.288975	0.992012	-0.238903	2.80914		15	15	2	25	25	3.9	69.971	98.598	5869900000	64	0.620958	0.308155	-0.131777	-1.2381	Q8R0H9	Q8R0H9	ADP-ribosylation factor-binding protein GGA1	Gga1
-1.86275	-0.143805	-0.2332	0.931768	0.832374	0.793252	-0.800854	0.0724536	-1.95763	-0.0847589	-0.00702406	1.5314	0.431814	0.496973	+	11	10	10	33.8	32.7	32.7	66.048	73.356	3726900000	60	2.6312	0.00436691	-1.08733	-3.84345	Q6P5E6;Q6P5E6-2	Q6P5E6	ADP-ribosylation factor-binding protein GGA2	Gga2
1.00019	-1.17996	-0.336748	0.0518221	0.26051	-0.563731	-0.81239	1.32437	0.597143	1.65137	0.424352	0.353038	-1.86817	-0.901812		13	12	12	26.5	25.5	25.5	77.972	60.87	4136300000	58	0.610539	0.314244	0.16383	1.22201	Q8BMI3;A2A9W7;S4R2D2;A2A9W5	Q8BMI3;A2A9W7;S4R2D2	ADP-ribosylation factor-binding protein GGA3	Gga3
0.207555	0.504683	0.272358	0.547978	0.852975	-0.0159295	0.573327	-1.03352	-0.793451	0.655089	-1.74483	-0.576368	-1.4007	1.95084		7	7	7	61.9	61.9	61.9	20.411	205.07	25371000000	179	0.0726731	0.893044	0.0294127	0.198581	P61211;F8WIB1;E9Q006	P61211;F8WIB1	ADP-ribosylation factor-like protein 1	Arl1
1.95839	0.607821	-0.625141	-0.436446	0.413007	-1.47842	-0.115947	0.0426182	1.10347	0.6855	-0.843191	-1.28665	0.933032	-0.958043		4	4	4	24.5	24.5	24.5	22.905	4.1981	1440100000	10	1.34468	0.0643132	0.572896	2.23479	Q8BGR6;B7ZN40	Q8BGR6;B7ZN40	ADP-ribosylation factor-like protein 15	Arl15
-0.951064	0.335261	1.12532	-0.810504	0.406144	-0.348024	-1.28583	0.328772	-0.319559	0.13928	-1.97647	1.18878	1.41657	0.751318		8	8	8	47.8	47.8	47.8	20.864	173.84	13953000000	86	0.123986	0.818365	-0.0281012	-0.323822	Q9D0J4	Q9D0J4	ADP-ribosylation factor-like protein 2	Arl2
0.874519	-1.32402	-0.842196	0.404245	1.91253	-0.836604	0.502936	0.579741	-1.44108	0.385014	0.338102	0.666286	-1.36339	0.143916		3	3	3	30.7	30.7	30.7	18.754	6.2653	428830000	9	0.283298	0.610537	-0.210359	-0.661427	Q9D385;Q9D385-2;A0A1D5RMA5	Q9D385;Q9D385-2	ADP-ribosylation factor-like protein 2-binding protein	Arl2bp
0.499384	-2.12096	-0.597049	1.41021	0.360649	-0.321619	0.708163	-1.4878	-0.920004	0.264451	0.429007	0.81687	-0.125315	1.08401		11	11	11	64.3	64.3	64.3	20.486	285.55	24963000000	77	1.34271	0.0646123	-0.173663	-2.23228	Q9WUL7	Q9WUL7	ADP-ribosylation factor-like protein 3	Arl3
-0.764113	-0.849634	-1.30314	1.04075	0.588185	1.14656	-1.1621	1.03647	-0.710185	-0.170137	0.284099	1.71417	-1.10117	0.250246	+	11	11	11	62.9	62.9	62.9	20.959	252.21	9498400000	110	1.53539	0.0428347	-0.220326	-2.47643	O88848;O88848-2;D3Z067	O88848;O88848-2;D3Z067	ADP-ribosylation factor-like protein 6	Arl6
-0.76809	0.760088	0.251551	0.262348	-0.0776233	0.164251	-3.16524	0.272758	-0.0950508	0.257118	0.0704257	0.759736	0.829472	0.478256		3	3	3	8.9	8.9	8.9	23.437	3.4226	1453000000	17	0.710886	0.253897	-0.616437	-1.37392	Q9JKW0;A0A0U1RPY6	Q9JKW0;A0A0U1RPY6	ADP-ribosylation factor-like protein 6-interacting protein 1	Arl6ip1
0.491682	-2.13663	0.89213	1.05878	0.797612	-0.0775415	-0.866254	-1.53673	-0.132731	-0.947674	0.881947	0.517189	0.552018	0.506211		1	1	1	5.3	5.3	5.3	24.908	2.1803	562600000	12	NaN	1	0	NaN	Q8BH07	Q8BH07	ADP-ribosylation factor-like protein 6-interacting protein 6	Arl6ip6
-1.50528	0.275956	-0.350355	1.73266	1.16584	-0.264501	-0.399152	-1.40171	-0.364607	-1.0946	-0.317977	1.33433	0.767816	0.421584	+	9	5	5	51.1	24.7	24.7	21.39	18.475	12730000000	42	2.4128	0.00690403	-0.557417	-3.56816	Q8VEH3;F6QKK2	Q8VEH3;F6QKK2	ADP-ribosylation factor-like protein 8A	Arl8a
-1.32295	-0.65849	-1.0684	0.901556	0.936059	0.067701	-0.412015	-0.692443	-1.32426	-0.645182	0.493378	1.50222	0.802076	1.42075	+	9	9	5	57.5	57.5	31.2	21.539	160.56	23841000000	170	5.14072	2.44648e-05	-0.812255	-7.50014	Q9CQW2;A0A0N4SVB8	Q9CQW2;A0A0N4SVB8	ADP-ribosylation factor-like protein 8B	Arl8b
0.649788	-0.0433779	0.569718	1.72762	-1.65214	-1.336	-0.0645297	0.371613	-0.347412	0.777257	-1.76433	0.412052	0.772757	-0.0730156		3	3	3	17.9	17.9	17.9	22.659	4.6656	1047900000	25	0.48705	0.40568	0.166101	1.02452	Q8BXL7;V9GX20;Q80SX7;E9PZK7	Q8BXL7;V9GX20;Q80SX7	ADP-ribosylation factor-related protein 1	Arfrp1
0.3103	0.0747512	0.274052	0.37533	-0.226905	0.53124	-2.44922	-0.122111	0.475531	0.962883	-1.33716	1.52992	0.498359	-0.896968		8	8	8	36.7	36.7	36.7	23.984	105.1	22712000000	94	0.0907624	0.865845	-0.0208574	-0.243931	Q9JKX6;A0A0A6YVU1;A2ATT5	Q9JKX6	ADP-sugar pyrophosphatase	Nudt5
-0.105063	-0.140301	0.127584	0.220603	0.275687	0.40354	-3.26575	0.250837	-0.158334	-0.251157	0.566648	0.90449	0.695746	0.475466		4	4	4	22.9	22.9	22.9	20.123	3.165	3858800000	11	1.269	0.0757946	-0.909024	-2.13754	P46656;A0A1L1STP5	P46656;A0A1L1STP5	Adrenodoxin, mitochondrial	Fdx1
-0.260864	0.759553	1.17192	0.858602	0.38393	0.598232	0.114456	-2.02842	0.616548	-0.575678	-1.7105	-1.09178	0.810917	0.353082		2	2	2	13.8	13.8	13.8	18.766	7.2643	774850000	10	0.0367495	0.944858	-0.045545	-0.104032	Q9CPW2	Q9CPW2	Adrenodoxin-like protein, mitochondrial	Fdx1l
1.49437	-0.0617617	-1.6787	1.67743	0.582869	0.0289133	0.0733096	0.378235	-0.310375	-1.23927	-0.350991	1.15707	-0.961903	-0.789203		2	2	2	2.1	2.1	2.1	126.64	2.6108	221800000	4	NaN	1	0	NaN	Q9ESC8	Q9ESC8	AF4/FMR2 family member 4	Aff4
-0.370747	1.2101	1.73732	-0.133256	-0.488985	-1.27146	0.475862	1.31818	0.49955	0.717598	-0.495805	-0.990253	-1.34239	-0.865715	+	81	81	2	49.1	49.1	1.6	204.55	323.31	198020000000	1011	3.5987	0.000661247	0.269701	5.12315	Q9QZQ1-2;E9Q852	Q9QZQ1-2;E9Q852	Afadin	Mllt4
0.131467	-1.24925	-0.0337784	-0.528158	-1.74138	-0.116428	0.778558	1.72811	1.58159	0.420234	0.255437	0.420374	-0.486057	-1.16073		80	1	1	48.7	1	1	207.31	23.121	368740000	9	NaN	1	0	NaN	E9Q9C3;Q9QZQ1;E9PYX7;F7C3I9	E9Q9C3;Q9QZQ1;E9PYX7	Afadin	Mllt4
-0.356219	0.403464	0.472539	1.2604	-0.315692	1.07063	-0.937919	0.273167	-0.916805	-1.36712	0.394169	1.40172	-1.89803	0.515689		23	19	19	35.7	31.4	31.4	87.046	44.669	10835000000	78	0.686136	0.26741	-0.173592	-1.33706	Q920A7;Q920A7-2	Q920A7;Q920A7-2	AFG3-like protein 1	Afg3l1
-0.362584	0.656662	-0.0446072	0.190232	-1.70776	1.55133	1.03285	-0.463411	-0.392679	0.528325	-0.735768	0.570579	-1.85302	1.02986		36	36	31	47.9	47.9	42.6	89.518	273.8	31355000000	227	0.201071	0.712939	0.0360219	0.495199	Q8JZQ2	Q8JZQ2	AFG3-like protein 2	Afg3l2
-0.691806	-0.988611	-0.619052	0.722197	0.424744	-0.218142	-0.224469	-1.41469	-0.948639	-0.129662	0.274276	1.40354	2.32159	0.088716	+	12	12	12	39.2	39.2	39.2	40.612	86.44	25522000000	108	2.63981	0.00430921	-0.383713	-3.85438	Q8CG76	Q8CG76	Aflatoxin B1 aldehyde reductase member 2	Akr7a2
0.6631	-0.928178	0.320776	-1.38717	-0.132928	0.892108	1.5478	-1.78492	-0.518015	0.111097	-0.167122	0.425391	1.55792	-0.599858		12	12	12	18.8	18.8	18.8	101.13	53.181	3598200000	49	0.115286	0.8304	-0.0705659	-0.303298	Q80WT5;Q80WT5-2;H3BJH7;H3BKM5;H3BIZ9	Q80WT5;Q80WT5-2;H3BJH7;H3BKM5	Aftiphilin	Aftph
-0.711382	-0.766082	-0.967872	1.29545	1.12064	0.877307	-0.695677	-0.815671	-1.46807	-1.03729	0.626351	0.470889	0.78403	1.28738	+	30	30	30	21.9	21.9	21.9	216.65	232.21	17180000000	181	7.14026	0	-0.556108	-11.572	M0QWP1;Z4YK85;A2ASQ1-3;A2ASQ1-2;A2ASQ1;Z4YJS5	M0QWP1;Z4YK85;A2ASQ1-3;A2ASQ1-2;A2ASQ1	Agrin;Agrin N-terminal 110 kDa subunit;Agrin C-terminal 110 kDa subunit;Agrin C-terminal 90 kDa fragment;Agrin C-terminal 22 kDa fragment	Agrn
-1.35429	-0.997285	0.115629	1.91347	1.27223	-0.169183	0.301043	-1.18867	-0.633541	-1.08538	0.646318	0.8715	0.674506	-0.366338	+	15	15	15	42.4	42.4	42.4	37.605	176.53	27744000000	175	2.41614	0.00686134	-0.392639	-3.57235	O08915;D3YW40	O08915;D3YW40	AH receptor-interacting protein	Aip
0.474186	0.820897	1.4394	-0.127655	-0.258389	-1.80115	0.857415	0.48877	0.912231	0.71625	-0.0328184	-1.1967	-1.54756	-0.744873	+	13	13	13	23	23	23	92.194	54.544	10205000000	81	3.86926	0.000398134	0.822654	5.5052	O08715;O08715-4;O08715-6;O08715-2;O08715-5;O08715-3	O08715;O08715-4;O08715-6;O08715-2;O08715-5;O08715-3	A-kinase anchor protein 1, mitochondrial	Akap1
-1.89951	-0.313613	-0.613239	1.39549	1.31952	-1.4994	-0.00628632	-0.543207	0.131514	0.298334	0.830441	-0.499517	0.124909	1.27457		11	11	11	27	27	27	73.631	31.252	2538800000	41	0.926562	0.160316	-0.265166	-1.68181	O88845;O88845-2;O88845-3	O88845;O88845-2;O88845-3	A-kinase anchor protein 10, mitochondrial	Akap10
0.875172	0.5358	0.698604	-0.110246	0.628416	0.0350022	0.590385	0.372369	0.278053	0.441397	-1.41051	-2.80093	-0.539838	0.406331		6	6	6	10.2	10.2	10.2	98.577	17.965	1415900000	8	1.43873	0.052597	0.902904	2.35449	O54931;O54931-3;A2API8;F7AA26;O54931-2;O54931-5;O54931-4;A2APJ1;A2API9	O54931;O54931-3;A2API8;F7AA26;O54931-2;O54931-5;O54931-4	A-kinase anchor protein 2	Akap2;Pakap
-0.310544	0.707495	0.940229	0.730986	-0.226854	0.485026	-1.09443	1.28221	0.0185151	-1.23975	0.418209	0.71026	-2.37427	-0.0470861		22	22	21	35.4	35.4	34.4	76.293	154.66	#VALUE!	170	0.0562493	0.915941	0.0193348	0.156141	Q9DBR0	Q9DBR0	A-kinase anchor protein 8	Akap8
-0.461008	-0.256848	-2.51704	-0.823023	-0.600672	-0.208155	1.35366	0.198874	0.3695	0.296298	-0.210189	1.16275	0.41542	1.28043		6	6	6	10.7	10.7	10.7	71.453	15.092	1139600000	10	0.216764	0.693371	-0.165567	-0.528088	Q9R0L7;Q5RL57	Q9R0L7;Q5RL57	A-kinase anchor protein 8-like	Akap8l
0.156055	-2.11374	1.52516	-0.402068	-0.569099	-1.65541	0.447481	0.135289	0.687574	0.80812	0.2904	0.319577	-0.638126	1.00879		49	1	1	16.8	0.5	0.5	435.87	3.0252	358720000	2	NaN	1	0	NaN	Q70FJ1;Q70FJ1-3;Q70FJ1-2	Q70FJ1;Q70FJ1-3;Q70FJ1-2	A-kinase anchor protein 9	Akap9
-0.636019	0.149678	0.405719	0.879318	1.83986	0.0474185	-0.770556	-1.49163	-1.36682	-0.981129	-0.207398	1.49774	0.552834	0.0809799	+	8	8	8	36	36	36	32.941	34.818	5059800000	66	2.23982	0.00993931	-0.438187	-3.35219	Q64362;D3Z2J4;D3Z632;A0A1B0GS90;A0A1B0GSS3	Q64362;D3Z2J4;D3Z632	AKT-interacting protein	Aktip
1.11138	-0.286225	-0.301436	1.0781	-0.325259	-0.289856	1.27982	0.111419	0.704184	1.30343	-1.98895	-1.33224	-0.753044	-0.311321	+	13	13	13	31.7	31.7	31.7	59.43	95.327	13884000000	122	1.53519	0.0428409	0.258428	2.47618	P58742;A0A2R8VI65;A0A2R8VHX3;A0A2R8VHP6;A0A2R8VI45;A0A2R8VI59	P58742;A0A2R8VI65	Aladin	Aaas
0.690623	0.472257	0.193132	-0.185649	-0.349877	-1.23518	0.977364	0.917481	0.771257	1.08416	-1.98702	-1.4905	0.716341	-0.574387	+	17	17	17	33.5	33.5	33.5	57.943	85.217	36194000000	212	2.76447	0.00331217	0.368638	4.01332	Q8BGT5;D6RFQ8;Q8QZR5;A0A2R8VHV7;A0A2R8VHW0	Q8BGT5	Alanine aminotransferase 2	Gpt2
0.734927	-2.60045	-0.437344	-0.164296	0.00635053	-0.934743	1.34413	-0.0851283	1.09945	1.20288	-0.280784	-0.00844082	0.218732	-0.0952774		49	49	49	53.3	53.3	53.3	106.91	323.31	257030000000	920	0.281446	0.61257	0.0602749	0.657835	Q8BGQ7	Q8BGQ7	Alanine--tRNA ligase, cytoplasmic	Aars
-0.797951	-0.795838	0.359667	0.49314	-1.30532	0.112681	-0.0745428	-0.288523	0.568379	1.67394	0.319577	1.72567	-0.169305	-1.82158		19	19	19	29.3	29.3	29.3	106.78	168.4	8845600000	118	0.127843	0.813799	0.035438	0.332836	Q14CH7	Q14CH7	Alanine--tRNA ligase, mitochondrial	Aars2
1.32221	-0.564404	0.453973	-1.58443	0.628881	-1.554	1.15243	1.55528	0.02105	-0.459566	-0.531838	-0.797777	0.660865	-0.302663		14	14	14	43.4	43.4	43.4	44.97	171.94	21618000000	135	1.23	0.08239	0.120635	2.08703	Q3THG9;A2A4P3;A2A4P4	Q3THG9;A2A4P3;A2A4P4	Alanyl-tRNA editing protein Aarsd1	Aarsd1;Gm27029
-0.575114	-1.71082	-1.10562	0.861786	0.835219	0.945074	0.270855	-1.27737	-0.708061	-0.568599	1.17693	1.22443	0.850975	-0.219691	+	22	22	22	61.8	61.8	61.8	36.586	323.31	154490000000	414	3.78916	0.000459701	-0.429073	-5.39077	Q9JII6;B1AXW3	Q9JII6;B1AXW3	Alcohol dehydrogenase [NADP(+)]	Akr1a1
1.2718	0.0632091	-0.646196	-0.814594	0.606686	-1.71466	1.08531	-0.0545016	1.18704	1.48773	-0.987051	-1.0179	-0.415994	-0.0508742	+	11	9	9	41.2	41.2	41.2	39.904	223.95	32869000000	128	1.93547	0.0185229	0.422512	2.97458	Q64437	Q64437	Alcohol dehydrogenase class 4 mu/sigma chain	Adh7
1.52105	-0.309564	-0.668421	0.443422	1.3055	-1.32097	1.3964	-1.36589	0.481688	0.78019	-0.989523	-0.10273	-0.873723	-0.297419		14	14	12	41.7	41.7	41.7	39.547	156.67	92841000000	275	0.460121	0.428425	0.113655	0.979558	P28474;A0A0G2JGS3	P28474	Alcohol dehydrogenase class-3	Adh5
0.366674	-0.739325	-0.382576	-1.54032	-1.80818	1.22166	0.663836	0.131969	0.335509	-0.515762	0.348882	1.14181	-0.724511	1.50034		11	11	11	17	17	17	84.755	62.939	9179600000	90	0.0250343	0.962111	-0.00713185	-0.0717457	Q571I9;D3Z0B9;A0A1B0GSU0;A0A1B0GSN3	Q571I9;D3Z0B9;A0A1B0GSU0	Aldehyde dehydrogenase family 16 member A1	Aldh16a1
-1.02205	-1.07988	-1.05016	1.03119	0.913912	0.965898	-0.814422	-0.841217	-0.942929	-0.974152	0.998735	1.00498	0.915453	0.894639	+	35	35	33	58.7	58.7	54.3	50.48	323.31	431130000000	550	13.9387	0	-2.13006	-44.2618	P47739;B1ATI6	P47739	Aldehyde dehydrogenase, dimeric NADP-preferring	Aldh3a1
-0.633878	-0.944598	-0.900859	0.975233	1.08206	1.03084	-0.98525	-1.11232	-1.00684	-1.10289	0.804697	0.825152	0.931689	1.03697	+	34	34	34	55.3	55.3	55.3	56.537	323.31	741360000000	1035	11.2094	0	-0.710469	-26.0788	P47738;A0A0G2JEU1;A0A0G2JFQ0;A0A0G2JF60;D3YYF3;Q62148;P24549;O35945;Q9CZS1;Q9JHW9;G3UWP3	P47738;A0A0G2JEU1	Aldehyde dehydrogenase, mitochondrial	Aldh2
-1.2833	-1.29195	-0.976213	0.720056	1.21586	1.01871	-0.0934424	-1.16448	-0.654652	-0.898083	0.669485	1.11134	0.600924	1.02575	+	4	4	4	5.3	5.3	5.3	146.68	31.428	1399600000	19	6.36718	0	-3.25218	-9.83325	O54754;G3X8P9	O54754;G3X8P9	Aldehyde oxidase 1	Aox1
-1.58454	-0.820345	-0.893115	1.16164	0.721765	0.806449	-0.588718	-0.866756	-1.0535	-0.704483	1.0287	1.22065	0.85571	0.716541	+	8	8	7	29.1	29.1	26.3	37.176	53.214	9783700000	53	7.63272	0	-3.25647	-12.8092	Q8K023;Q8K023-2;P70694;Q91WR5;Q91WT7;Q9CZU0;Q8VC77;A0A1Y7VNR7;A0A1Y7VP26;D3Z3P8;A0A1Y7VLH1;A0A1Y7VMC8	Q8K023;Q8K023-2	Aldo-keto reductase family 1 member C18	Akr1c18
-0.280167	-1.86924	-1.72164	1.03242	0.536792	0.994049	-0.259113	-1.09191	-0.200287	-0.388032	0.846733	0.808774	0.925133	0.666491	+	24	24	24	70.6	70.6	70.6	35.732	226.56	524390000000	457	4.12234	0.000263345	-0.543541	-5.87452	P45376;D3YVJ7	P45376	Aldose reductase	Akr1b1
0.0191046	-1.52905	-1.13609	-1.953	-0.332109	-0.0423004	0.257226	-0.409289	0.487621	0.613328	0.486211	0.861144	1.47157	1.20563		7	1	1	17.1	3.2	3.2	35.988	3.4892	3421000000	11	0.41392	0.472425	-0.390115	-0.900541	P21300	P21300	Aldose reductase-related protein 1	Akr1b7
-0.6534	-1.59015	-0.746635	-0.0587792	1.50444	1.16067	0.0584282	-1.56651	-0.649628	-0.357377	0.682191	1.4393	0.504427	0.273023	+	12	12	7	46.2	46.2	33.9	36.12	182.94	92504000000	201	3.43135	0.000949569	-0.536151	-4.89286	P45377	P45377	Aldose reductase-related protein 2	Akr1b8
-0.656913	0.486904	1.34676	-1.575	1.81091	-0.200348	-0.420084	-0.958551	-0.173033	-1.59291	0.370066	0.344853	0.438291	0.77905		1	1	1	6.7	6.7	6.7	26.757	2.1898	959300000	3	NaN	1	0	NaN	D3YTU8;Q9D099	D3YTU8;Q9D099	Alkaline ceramidase 3	Acer3
0.572287	0.36073	1.30744	0.98693	-0.291596	0.140426	1.46146	-0.247691	-2.38329	-0.320456	-1.05892	-0.786614	0.113413	0.145891		7	7	7	16.4	16.4	16.4	70.806	114.36	2065200000	23	0.151845	0.778943	0.112021	0.387814	Q80Y20-2;Q80Y20;A0A1D5RL93	Q80Y20-2;Q80Y20	Alkylated DNA repair protein alkB homolog 8	Alkbh8
-0.716569	0.159538	0.214284	2.39111	1.0287	-1.02662	0.705325	-0.759305	-1.3089	-0.357515	0.650521	-1.0048	-0.332441	0.356669		33	33	33	50.1	50.1	50.1	71.683	323.31	88905000000	450	0.541267	0.362294	-0.0767681	-1.11286	Q8C0I1;A2AL50;H3BKN2;A2AL49;H3BJ14;H3BIY5	Q8C0I1;A2AL50;H3BKN2;A2AL49	Alkyldihydroxyacetonephosphate synthase, peroxisomal	Agps
-0.435984	-0.0362361	0.489381	1.52435	-0.557868	1.27084	0.297824	-1.04998	0.0929141	-0.62213	-2.44362	0.479834	0.353707	0.636959		8	8	8	60	60	60	17.024	38.713	6762100000	51	0.283051	0.610546	-0.123256	-0.660948	Q9EQX4;A0A0A6YWH2;A0A0A6YW96	Q9EQX4;A0A0A6YWH2	Allograft inflammatory factor 1-like	Aif1l
0.333951	-1.59252	-0.698844	0.399273	1.19947	-0.370836	-0.559063	-1.45337	-0.397301	-0.301916	0.710229	0.195069	2.18899	0.34687	+	6	6	6	16.1	16.1	16.1	67.334	43.59	1830000000	29	2.21585	0.0103457	-0.777996	-3.32237	Q64FW2;H3BJ51;H3BKK1;F7CW61	Q64FW2;H3BJ51;H3BKK1	All-trans-retinol 13,14-reductase	Retsat
-0.184016	0.949728	1.27151	-0.890227	-0.0567436	-0.627496	1.16106	0.150543	0.735095	0.880093	-0.966808	0.00541093	-0.0544176	-2.37373	+	13	13	13	65.8	65.8	65.8	33.56	191.82	56581000000	221	2.56935	0.00493207	0.241902	3.76514	Q8K4F5;D3YYK0;A0A0J9YU40;A0A0J9YVC2;A0A0J9YV94	Q8K4F5;D3YYK0	Alpha/beta hydrolase domain-containing protein 11	Abhd11
-1.01471	0.377202	-0.256985	1.02209	1.64927	0.275985	-1.48439	-1.13438	-1.31919	-0.767427	0.419599	0.868515	1.02896	0.335465	+	7	7	1	44.8	44.8	9.5	22.45	233.96	15353000000	110	3.62412	0.000623803	-0.578938	-5.15851	Q8VCR7	Q8VCR7	Alpha/beta hydrolase domain-containing protein 14B	Abhd14b
-0.0407877	-0.398299	-0.0974402	-2.69218	0.888006	0.414838	-0.152481	-0.330836	0.586422	-0.42494	1.45712	0.875291	0.689634	-0.774348		6	6	6	36.1	36.1	36.1	32.2	17.644	1738600000	16	0.177412	0.742348	-0.060663	-0.444427	Q7M759	Q7M759	Alpha/beta hydrolase domain-containing protein 17B	Abhd17b
0.51899	0.730263	0.565267	-1.53236	0.515356	0.845028	0.781258	0.399704	-2.00069	-1.38914	0.683875	0.391296	0.486242	-0.995078		3	3	3	8.2	8.2	8.2	69.56	8.2625	840800000	10	0.0743599	0.89076	-0.147018	-0.202869	Q8VDI9;H3BJK6;H3BJ25	Q8VDI9	Alpha-1,2-mannosyltransferase ALG9	Alg9
0.0434266	-0.893523	-2.15535	0.227171	1.27282	0.905297	-1.17868	-0.559467	-0.243857	-0.372975	-0.102432	0.892626	1.15764	1.00731	+	11	11	11	37.3	37.3	37.3	47.404	135.28	17109000000	125	3.16511	0.00156317	-0.457169	-4.53501	Q9DBE8;F6RBY3	Q9DBE8;F6RBY3	Alpha-1,3/1,6-mannosyltransferase ALG2	Alg2
-1.69972	-0.330458	-0.243375	1.47418	0.527781	0.0613566	0.348534	-1.47835	1.03108	-1.27166	-0.690528	0.498307	1.20511	0.567736		5	5	5	13.5	13.5	13.5	63.301	8.5527	2023200000	16	1.33606	0.065608	-0.340045	-2.22376	Q812F8;A8Y5H5;F7BME0	Q812F8	Alpha-1,3-mannosyl-glycoprotein 4-beta-N-acetylglucosaminyltransferase B	Mgat4b
0.234152	0.589315	-0.380133	-0.143192	-0.113763	0.752453	-2.66857	-0.270067	0.247438	0.541941	-1.36164	0.478881	1.1701	0.923087		7	7	7	14.5	14.5	14.5	51.029	8.4355	760410000	26	0.416788	0.469197	-0.408776	-0.905518	Q921V5	Q921V5	Alpha-1,6-mannosyl-glycoprotein 2-beta-N-acetylglucosaminyltransferase	Mgat2
-0.635687	-2.02912	-0.649531	-0.105318	0.938514	0.63954	-0.322113	-0.686104	-0.804049	-0.734511	1.02976	1.00072	0.901811	1.45608	+	3	3	2	15	15	10.6	23.895	4.5336	1455500000	14	4.2603	0.000233918	-2.34011	-6.08113	Q60590	Q60590	Alpha-1-acid glycoprotein 1	Orm1
-0.174681	-0.715405	-1.27869	0.535992	1.23968	0.99604	-0.693152	-0.214636	-1.22841	-1.71606	1.21012	0.874279	0.826177	0.338739	+	19	19	19	53.6	53.6	53.6	42.215	127.92	30500000000	196	4.75699	9.7561e-05	-0.415214	-6.85893	P55302;F6WMD1	P55302	Alpha-2-macroglobulin receptor-associated protein	Lrpap1
0.674691	0.561025	1.10915	0.828561	-1.15157	-0.767435	0.295188	0.260806	0.155455	1.07516	-0.999324	0.243416	-2.44528	0.160155	+	74	53	47	76.7	61.7	60	103.07	323.31	762850000000	1649	1.70147	0.030272	0.124551	2.68411	Q7TPR4;A1BN54	Q7TPR4;A1BN54	Alpha-actinin-1	Actn1
-1.05703	-1.65614	0.19639	1.47891	1.34739	0.546978	-0.30906	-0.217802	-0.246585	-1.11756	0.302093	0.770072	-1.17248	1.13482	+	77	77	54	78.5	78.5	63.5	104.98	323.31	1294400000000	2148	1.94823	0.018	-0.13603	-2.9904	P57780;A0A1L1SV25;E9Q2W9;A0A1L1SVJ6;D3Z0L8;D3Z761	P57780;A0A1L1SV25;E9Q2W9	Alpha-actinin-4	Actn4
-1.31941	-1.53177	-0.694452	0.977385	0.804769	0.350801	-0.500486	-0.629049	-1.15205	-0.421198	0.931972	1.16262	0.628619	1.39225	+	19	19	18	38.9	38.9	38	80.646	134.73	18879000000	129	5.70621	0	-0.548338	-8.51792	Q9QYC0;Q9QYC0-2;F8WHZ9;F8WGR0;E9Q1K3;F6V4G5;F6RDR0;A0A0J9YVI4;D3Z0T1;Q9QYB8;Q9QYB8-2;Q9QYB8-3	Q9QYC0;Q9QYC0-2;F8WHZ9;F8WGR0;E9Q1K3	Alpha-adducin	Add1
-0.872995	-2.16744	-0.477345	1.41829	1.635	0.431198	-0.246474	-0.317817	-1.0887	-0.301417	0.502797	0.397127	0.571379	0.5164	+	22	22	22	51.5	51.5	51.5	55.644	323.31	71328000000	287	3.36766	0.00102613	-0.33803	-4.80634	Q9DBF1-2;Q9DBF1;G3UYR8;G3UY72;E9Q1H3;E9Q1G1	Q9DBF1-2;Q9DBF1;G3UYR8	Alpha-aminoadipic semialdehyde dehydrogenase	Aldh7a1
0.768089	0.579546	-1.26254	-2.7224	-0.261789	1.00416	0.456142	0.512656	0.475399	0.28931	0.041718	0.642948	-0.835744	0.312507		8	8	8	16.3	16.3	16.3	81.462	150.38	2416600000	33	0.454374	0.433024	0.244723	0.969864	O88327;B1AZA7	O88327	Alpha-catulin	Ctnnal1
-0.45178	-0.411793	-0.597475	1.99146	1.62076	0.916612	-0.914703	-0.404548	-1.26697	-0.731025	-0.502459	-0.0429071	-0.353004	1.14784	+	18	8	8	58.5	34.6	34.6	42.613	323.31	22495000000	118	2.33963	0.00810773	-0.274221	-3.47663	P61164	P61164	Alpha-centractin	Actr1a
-0.0106463	-1.35081	-0.751377	0.518636	0.9911	0.688068	-2.58895	0.363095	0.342998	-0.172032	0.00145487	0.283399	1.29205	0.393013	+	5	5	5	38.3	38.3	38.3	20.069	4.2953	2042000000	12	1.73199	0.0283842	-0.826948	-2.7221	P23927;A0A1L1SRG5	P23927;A0A1L1SRG5	Alpha-crystallin B chain	Cryab
0.0645928	-0.0947255	0.520572	2.59751	0.233207	-0.570614	0.122721	-0.173369	0.938332	0.518933	-0.808078	-1.14107	-1.07934	-1.12867		45	45	41	82	82	73.7	47.14	323.31	4371400000000	3898	0.481438	0.410305	0.0580504	1.01521	P17182;Q6PHC1;B1ARR7;B0QZL1;B1ARR6;A0A0N4SUI6;D3YVD3;A0A0N4SUW8	P17182;Q6PHC1	Alpha-enolase	Eno1
-0.300326	-1.16543	-0.81115	1.47224	1.32932	0.652082	-0.887263	-1.41357	-0.645228	-1.03517	1.06942	0.84721	0.493758	0.394104	+	8	8	8	19.6	19.6	19.6	47.642	40.425	4835000000	51	5.75628	0	-1.7792	-8.6126	P51569;Q8BGZ6;A2BDV6	P51569;Q8BGZ6	Alpha-galactosidase A	Gla
-0.151876	1.13528	-2.02425	-2.15528	0.29787	-0.125145	-0.189225	-0.234849	0.20848	0.0146855	0.963846	0.720853	0.960032	0.579577		4	3	3	12.5	8.9	8.9	57.021	5.2574	462810000	7	0.276797	0.617666	-0.219484	-0.648795	A0A2R8VKI7;Q9ERA0;Q9ERA0-2;Q9ERA0-3;A0A2R8VHZ4	A0A2R8VKI7;Q9ERA0;Q9ERA0-2;Q9ERA0-3	Alpha-globin transcription factor CP2	Tfcp2
0.269786	-1.01827	0.237995	1.68335	-0.174663	0.648114	-2.48141	0.225418	0.500288	1.02958	-0.739677	-0.0961595	0.443119	-0.527477		9	9	9	32.9	32.9	32.9	33.061	22.991	4070200000	65	0.27537	0.619126	-0.124198	-0.646011	Q8K1E6;A2AKV7;A2AKV6	Q8K1E6;A2AKV7;A2AKV6	Alpha-ketoglutarate-dependent dioxygenase alkB homolog 3	Alkbh3
1.91248	0.714008	0.719141	0.509312	0.122763	-0.207714	0.128712	-1.71688	-0.314146	0.152863	0.0794243	-2.14346	0.41536	-0.371869		3	3	3	30.8	30.8	30.8	24.97	11.597	513620000	9	0.381588	0.503593	0.458421	0.843684	Q9D6Z0;Q9D6Z0-2	Q9D6Z0;Q9D6Z0-2	Alpha-ketoglutarate-dependent dioxygenase alkB homolog 7, mitochondrial	Alkbh7
-0.934258	0.360921	-1.69963	1.24007	1.20627	0.874716	-0.231362	0.538476	-1.635	-0.421561	-0.18165	-0.818628	0.899924	0.801704	+	10	10	10	25.5	25.5	25.5	58.006	50.494	3225600000	50	1.61268	0.0367961	-0.401137	-2.57332	Q8BGW1;Q8BGW1-2;E9Q1E4;Q8BGW1-4;Q8BGW1-3;D3Z127	Q8BGW1;Q8BGW1-2;E9Q1E4;Q8BGW1-4;Q8BGW1-3;D3Z127	Alpha-ketoglutarate-dependent dioxygenase FTO	Fto
1.15282	0.0184046	0.297022	-2.09784	-0.747874	-0.333853	1.86797	0.900372	0.31072	-0.232617	0.31658	-1.31255	-0.406768	0.267619	+	34	34	34	38.5	38.5	38.5	131.63	100.66	17303000000	191	1.86133	0.0215061	0.1653	2.88269	P27046;F6QMB7	P27046	Alpha-mannosidase 2	Man2a1
0.406897	-2.08621	-0.133154	0.83493	0.763231	0.724681	1.53594	-0.0542404	-1.28924	-0.443693	-0.0904162	0.65886	-1.32315	0.495565		11	11	11	14.5	14.5	14.5	115.69	36.162	3259500000	45	0.541475	0.362168	-0.148258	-1.1132	Q91W89;E9PZ88;F8WIE1;E9PYM7;F6TFL1;E0CYW2;F6U7S0	Q91W89;E9PZ88;F8WIE1;E9PYM7	Alpha-mannosidase 2C1;Alpha-mannosidase	Man2c1
-1.15002	0.0257783	-0.100839	-0.582455	0.311352	0.845533	-0.99763	0.500673	-0.907685	-1.7271	-0.201709	1.44576	1.0343	1.50404	+	5	5	5	6.4	6.4	6.4	130.65	14.986	1336600000	15	1.90015	0.0199023	-0.498793	-2.93082	Q8BRK9;Q8BRK9-2;Q3TSU5	Q8BRK9;Q8BRK9-2	Alpha-mannosidase 2x	Man2a2
-0.561853	-0.103003	-0.281694	-0.524475	1.44393	0.735645	0.152644	-2.53572	0.290422	-0.792419	1.20515	0.0752797	1.02605	-0.129964	+	7	7	7	18.6	18.6	18.6	41.704	8.8405	1489600000	18	1.46753	0.0493908	-0.680532	-2.39093	O09174	O09174	Alpha-methylacyl-CoA racemase	Amacr
-0.874062	-1.22531	-1.23065	0.960675	1.30854	-0.0933963	-1.11357	-0.43896	-0.691303	-0.593301	0.706472	0.87167	1.47392	0.939274	+	14	14	6	42.9	42.9	24.8	47.234	168.94	11862000000	126	5.32317	1.36519e-05	-0.723181	-7.81857	Q9QWR8;Q3UZX5;A0A2R8VHH9;A0A2R8VHJ3	Q9QWR8;Q3UZX5	Alpha-N-acetylgalactosaminidase	Naga
-1.06452	2.40229	-0.0572844	0.911425	0.349486	0.588343	-0.766798	-0.188762	-1.16914	-1.46651	-0.428212	0.0348316	0.65373	0.201133		20	20	20	52.2	52.2	52.2	42.329	280.12	24425000000	155	0.637253	0.297363	-0.0679823	-1.26311	Q9EPC1;Q3UF75;D6RHM9;Q9ES46;F2Z417	Q9EPC1;Q3UF75	Alpha-parvin	Parva
-0.888823	0.227494	1.09427	2.00081	0.665354	-0.467667	0.660004	-0.695475	-1.2784	-1.12677	1.04847	-0.927124	0.326332	-0.638473		15	15	15	53.6	53.6	53.6	33.189	219.7	26433000000	182	0.520903	0.376835	-0.0717869	-1.08001	Q9DB05;P28663;A0A1B0GR35	Q9DB05	Alpha-soluble NSF attachment protein	Napa
0.337938	0.989885	0.274532	2.39175	-0.306969	0.723008	-1.59751	-0.873215	0.0338948	-0.0655884	0.214203	-0.0614618	-1.04882	-1.01165		16	16	16	31.6	31.6	31.6	62.368	85.497	7172400000	71	0.187567	0.729948	-0.0752386	-0.466402	Q6PAM1;Q6PAM1-2;A2ADZ2;A2ADZ3;A2ADZ4;A8Y5J8	Q6PAM1;Q6PAM1-2	Alpha-taxilin	Txlna
1.24865	-2.09	-1.42838	-0.237879	-0.378442	1.49025	-0.896737	-0.27357	-0.232139	0.643523	0.387428	0.755392	0.379057	0.632844		5	5	5	18.4	18.4	18.4	38.835	43.565	2451700000	23	0.969438	0.145498	-0.342477	-1.74069	Q9D3D0;A2A5I7	Q9D3D0	Alpha-tocopherol transfer protein-like	Ttpal
-1.445	0.828881	-0.848131	0.499924	1.66688	0.677834	0.991788	-0.425353	-1.95521	0.0688403	-0.804464	-0.0506024	0.570731	0.223884		14	14	14	18.3	18.3	18.3	108.14	56.598	1795600000	39	0.846352	0.190123	-0.476814	-1.56979	Q60I26;A0A0R4J1X4;Q60I26-2;Q60I26-3;A0A0G2JEP6	Q60I26;A0A0R4J1X4;Q60I26-2	ALS2 C-terminal-like protein	Als2cl
0.359327	0.591369	-1.09345	-1.17703	0.973893	0.851689	0.490817	0.656492	-1.71418	-1.8349	-0.017187	0.497228	0.847925	0.568006		6	6	6	6.9	6.9	6.9	182.56	6.4886	830900000	7	NaN	1	0	NaN	Q920R0;Q920R0-2	Q920R0	Alsin	Als2
0.623606	-0.0463043	-0.657519	-1.24088	-1.19747	-0.000728917	1.17491	1.21832	1.25701	0.753353	-1.71671	-0.800473	-0.132136	0.765023	+	17	17	17	33.1	33.1	33.1	57.402	48.671	22611000000	150	1.86927	0.0211196	0.326459	2.89253	Q8CIH9	Q8CIH9	Amidophosphoribosyltransferase	Ppat
1.26893	0.32507	-0.509569	0.799	-0.253202	-0.553261	2.30696	-0.339844	0.292486	0.356431	-0.88455	-1.55633	-1.06035	-0.191774		20	20	20	40.3	40.3	40.3	59.601	195.25	53771000000	256	1.37455	0.0602296	0.168279	2.27294	Q64133	Q64133	Amine oxidase [flavin-containing] A	Maoa
1.02713	1.00836	1.16288	-0.2984	-0.736408	-0.46697	1.01512	0.416801	0.939286	0.788237	-1.07997	-1.1679	-1.51284	-1.09533	+	15	15	15	30.6	30.6	30.6	58.422	169.74	53305000000	223	6.33863	0	0.955174	9.77337	Q9ESU7;P51912	Q9ESU7;P51912	Amino acid transporter;Neutral amino acid transporter B(0)	Slc1a5
0.421014	0.044355	-1.24392	2.222	1.19837	-1.19653	0.107131	-0.568568	0.508435	0.792333	-0.51953	-0.461617	0.0245744	-1.32805		18	18	18	54.8	54.8	54.8	33.997	323.31	150780000000	330	0.0107238	0.984038	0.0026425	0.0312167	P31230;Q3UZG4;A0A0G2JEU9;A0A0G2JDV0;A0A0G2JDW6;A0A0G2JDH0	P31230;Q3UZG4;A0A0G2JEU9;A0A0G2JDV0;A0A0G2JDW6	Aminoacyl tRNA synthase complex-interacting multifunctional protein 1;Endothelial monocyte-activating polypeptide 2	Aimp1
0.0903281	-0.730165	0.102266	-1.47313	-0.479926	-0.958751	2.43086	-0.247659	0.0709834	1.52007	-0.0883488	-0.52184	0.653394	-0.368084		11	11	1	52.2	52.2	7.8	35.377	323.31	113350000000	286	1.08356	0.113334	0.161936	1.89456	Q8R010	Q8R010	Aminoacyl tRNA synthase complex-interacting multifunctional protein 2	Aimp2
0.248219	-0.00836771	0.449534	-2.19052	-0.194884	-1.08452	0.453335	0.441132	1.18098	1.61849	-0.479129	-0.372803	0.953878	-1.01535	+	21	21	21	57.4	57.4	57.4	45.78	212.88	47395000000	258	1.925	0.0189965	0.218078	2.96161	Q99JW2;A0A1L1SS90;A0A0R4J050;A0A1L1SRW7;A0A1L1SRC1;A0A087WPX1;A0A1L1SSU4;A0A1L1SRL5;A0A087WPV3;A0A087WRE0	Q99JW2;A0A1L1SS90;A0A0R4J050;A0A1L1SRW7;A0A1L1SRC1	Aminoacylase-1	Acy1
0.0714593	-1.67691	-1.37861	-0.5618	-0.0845339	0.471313	-0.166685	-0.466389	-0.661354	-0.333175	0.945158	0.938358	0.76035	2.14283	+	26	26	26	43.1	43.1	43.1	72.415	323.31	77610000000	372	2.1538	0.0118399	-0.236537	-3.24526	Q8VCT3;E9PYF1	Q8VCT3;E9PYF1	Aminopeptidase B	Rnpep
0.151661	0.229935	0.204569	-0.933038	0.959515	0.861937	0.494426	0.642618	1.16144	-2.11456	1.09992	-0.73531	-1.2031	-0.820018		5	5	5	20.6	20.6	20.6	34.516	18.16	546780000	11	NaN	1	0	NaN	Q8JZZ6	Q8JZZ6	AMMECR1-like protein	Ammecr1l
-0.0981911	-0.110443	-0.467919	0.730938	-0.155545	-0.244768	2.0878	1.0278	-0.122343	-0.336743	8.25384e-05	0.366185	-2.53849	-0.138361		26	26	26	31.6	31.6	31.6	92.023	213.63	28834000000	220	0.510864	0.385591	0.122322	1.06367	Q9DBT5;A2AE27	Q9DBT5;A2AE27	AMP deaminase 2	Ampd2
-1.09448	-1.34142	0.0392872	-0.0200495	-0.219762	0.324665	-0.023191	-0.869665	-0.039736	-1.48811	0.976596	1.58764	0.359812	1.80841	+	24	24	23	38.4	38.4	37.1	88.651	117.9	18615000000	171	2.38578	0.00733623	-0.445394	-3.53433	O08739;A0A1L1SRX2;F6XQD0;D3Z4N3;D3YU73;A0A0G2JFD4	O08739;A0A1L1SRX2	AMP deaminase 3	Ampd3
-2.22908	0.604534	-0.998105	-0.47126	-0.38817	0.41068	-1.31256	0.872755	0.61017	1.01301	-0.181481	-0.0241189	1.14669	0.946928		12	12	12	34.2	34.2	34.2	49.639	192.46	7964300000	84	0.33357	0.553985	-0.141963	-0.756564	Q76N33;Q76N33-2;D3Z0S7	Q76N33	AMSH-like protease	Stambpl1
-0.192847	0.114457	-0.350281	-0.879048	-0.503946	1.18144	-2.39407	0.847728	0.679363	1.0486	0.781144	0.816114	-1.0525	-0.0961516		2	1	1	4.9	3.6	3.6	74.318	1.2515	619410000	8	0.0452387	0.932577	-0.0643657	-0.126959	Q8R5A3	Q8R5A3	Amyloid beta A4 precursor protein-binding family B member 1-interacting protein	Apbb1ip
-1.00502	1.28534	-0.23599	1.70454	-0.0904104	0.942658	-0.266073	-1.18909	-0.22704	0.562659	-0.159757	-2.01126	-0.0544521	0.743898		8	8	8	17.4	17.4	17.4	83.2	15.239	2293300000	18	0.231936	0.6739	-0.0939413	-0.55933	Q9DBR4;Q3TIZ5;E9QPX0;Q9DBR4-2;E9PWH3;Q9DBR4-3;Q3TDW6;F6V8Y6	Q9DBR4;Q3TIZ5;E9QPX0;Q9DBR4-2;E9PWH3;Q9DBR4-3;Q3TDW6;F6V8Y6	Amyloid beta A4 precursor protein-binding family B member 2	Apbb2
-1.19998	-0.187693	-0.541687	1.21221	0.433175	1.9726	-1.72003	-0.761229	-0.73952	-0.636463	0.54049	0.626208	0.441857	0.56007	+	13	13	12	19	19	17.9	86.721	31.286	8540300000	57	4.06037	0.000287671	-0.762774	-5.78296	P12023;A0A2I3BQZ9;P12023-2;A0A2I3BPT1;Q3TWF3;P12023-3;A0A2I3BR03	P12023;A0A2I3BQZ9;P12023-2;A0A2I3BPT1;Q3TWF3;P12023-3;A0A2I3BR03	Amyloid beta A4 protein;N-APP;Soluble APP-alpha;Soluble APP-beta;C99;Beta-amyloid protein 42;Beta-amyloid protein 40;C83;P3(42);P3(40);C80;Gamma-secretase C-terminal fragment 59;Gamma-secretase C-terminal fragment 57;Gamma-secretase C-terminal fragment 50;C31	App
0.145026	-0.330471	-0.665214	-1.09293	1.83824	0.439642	2.24335	-0.534827	-0.739108	-1.14474	-0.040146	-0.432398	-0.194817	0.508391		2	2	2	7.4	7.4	7.4	66.855	12.856	661440000	7	0.21918	0.690698	-0.128245	-0.533099	Q9DAX9	Q9DAX9	Amyloid protein-binding protein 2	Appbp2
-1.33574	-0.693552	-1.011	0.884084	1.19903	0.50628	-0.838906	-0.418588	0.222245	-1.60024	0.106806	1.24174	0.283878	1.45396	+	11	10	10	19.1	18	18	80.466	318.07	5442300000	79	3.79158	0.000449775	-0.87844	-5.3942	Q06335;Q60709;Q06335-2;A0A1L1SS44	Q06335;Q60709;Q06335-2;A0A1L1SS44	Amyloid-like protein 2	Aplp2
-0.194183	-2.29408	-1.15693	0.233234	0.966758	1.53245	-0.37212	-0.782631	-0.379918	-0.332577	0.48048	0.804478	0.852458	0.642585	+	2	2	2	9.4	9.4	9.4	24.001	3.0144	1215700000	12	3.44539	0.00089612	-1.25615	-4.91201	Q9DCH6;A0A140LJF3;A0A140LI56;A0A140LIM2	Q9DCH6;A0A140LJF3;A0A140LI56;A0A140LIM2	AN1-type zinc finger protein 6	Zfand6
0.873689	-0.802391	-0.0720153	-1.85289	0.424643	-0.308235	1.70744	0.100684	1.39041	0.722775	-0.734188	0.147492	-0.223664	-1.37375	+	12	12	12	60.5	60.5	60.5	33.429	323.31	104110000000	330	1.53368	0.0429543	0.186141	2.47429	Q8WTY4;F8WIK0;F7BWP1;E0CYY1	Q8WTY4;F8WIK0;F7BWP1	Anamorsin	Ciapin1
-1.10229	-1.12148	-0.185574	1.49534	-0.161449	1.8243	-1.38804	-0.323768	-0.425047	-0.62109	-0.124534	-0.00365884	1.01753	1.11975	+	34	34	34	24.5	24.5	24.5	215.99	122.45	17682000000	212	2.85404	0.00285134	-0.233802	-4.12841	P53995;A2ATQ5;Q6PG65	P53995;A2ATQ5	Anaphase-promoting complex subunit 1	Anapc1
1.204	-1.54077	-1.80293	0.51484	0.218435	0.638177	0.792436	0.821293	0.123787	0.634286	0.177087	-1.40265	0.652272	-1.03026		3	3	3	21.6	21.6	21.6	21.266	11.21	950980000	12	0.0423742	0.936771	0.0684948	0.119265	Q8K2H6	Q8K2H6	Anaphase-promoting complex subunit 10	Anapc10
-0.262836	0.434363	2.3411	-0.336658	-0.895903	0.872595	-0.898748	1.06842	-1.00574	0.713483	-1.21297	0.254388	-0.489837	-0.581651		1	1	1	66.7	66.7	66.7	2.5931	1.6998	163750000	3	NaN	1	0	NaN	A0A1B0GR24;A0A1B0GRU6;E9Q0Y1;G5E8M3;P60007	A0A1B0GR24;A0A1B0GRU6;E9Q0Y1;G5E8M3;P60007	Anaphase-promoting complex subunit 15	Anapc15
0.743678	-1.19621	-2.00787	-1.234	-0.107351	0.663697	1.38241	0.146424	0.615202	0.737083	0.428938	-0.230386	-0.949758	1.00814		1	1	1	46.9	46.9	46.9	3.6211	1.5742	319060000	2	0.0797471	0.883241	0.071304	0.216482	S4R1V1;S4R2B6;Q9CPV2	S4R1V1;S4R2B6;Q9CPV2	Anaphase-promoting complex subunit 16	Anapc16
-0.124654	-0.256217	0.660725	1.6228	1.36289	0.689565	-0.860454	0.354359	-0.124366	0.667713	-0.578005	-0.016479	-1.90064	-1.49724		11	11	11	14.7	14.7	14.7	95.306	13.49	2373400000	36	0.0588825	0.913269	0.0306127	0.163031	Q8BZQ7;A2AI11	Q8BZQ7	Anaphase-promoting complex subunit 2	Anapc2
1.20136	-0.270405	1.08954	0.423369	0.878631	0.533912	-0.0773062	-0.872717	-0.0710869	-1.41917	1.51381	-0.337599	-1.80006	-0.792282		16	16	16	26.4	26.4	26.4	91.707	82.572	5258500000	63	0.0795547	0.883487	-0.0319274	-0.215998	Q91W96;A0A0G2JF77;D6RDT6;A0A0G2JGY2	Q91W96	Anaphase-promoting complex subunit 4	Anapc4
-0.169315	-0.846175	0.180212	-2.86662	0.471181	-0.796464	0.433178	1.18735	0.410419	0.0319345	0.650865	0.428004	0.00498187	0.880459		18	18	18	35.8	35.8	35.8	83.097	115.02	10452000000	102	0.272879	0.621443	0.0437096	0.641143	Q8BTZ4;A0A0G2JDM7;A0A0G2JE03;Q3TWF7;Q8BTZ4-2;A0A0G2JDE8;A0A0G2JFH0;A0A0G2JF12;A0A0G2JG78;A0A0G2JGE5	Q8BTZ4;A0A0G2JDM7;A0A0G2JE03;Q3TWF7;Q8BTZ4-2;A0A0G2JDE8;A0A0G2JFH0	Anaphase-promoting complex subunit 5	Anapc5
-0.50208	1.46824	2.13759	0.669262	-0.262908	-1.8438	-0.835677	0.487011	0.554237	-0.496054	-0.595796	-0.273303	-0.425765	-0.0809497		15	15	15	34.9	34.9	34.9	63.02	71.769	8238800000	86	0.86041	0.184282	0.136124	1.58961	Q9WVM3;D3YU58	Q9WVM3;D3YU58	Anaphase-promoting complex subunit 7	Anapc7
-1.43668	-0.486377	0.836275	0.025313	0.839446	-1.10426	-1.45735	-0.837314	-0.495118	0.301159	1.22241	0.641589	1.71896	0.231936		14	14	14	41	41	41	46.121	139.78	12923000000	115	1.29058	0.0722863	-0.156697	-2.16537	P70295;Q3U3K9;A0A0N4SVA6	P70295;Q3U3K9;A0A0N4SVA6	Ancient ubiquitous protein 1	Aup1
0.967394	-1.00512	0.466242	-1.57458	0.235142	-1.82433	1.04103	0.985254	1.04392	-0.621935	0.698112	0.510737	-0.828034	-0.0938275		6	6	6	12.3	12.3	12.3	85.277	7.2905	1103900000	11	NaN	1	0	NaN	Q8K371;B8JK81;B8JK87;Q3TP05;A0A087WRL8	Q8K371;B8JK81;B8JK87;Q3TP05	Angiomotin-like protein 2	Amotl2
0.153753	0.568334	1.06877	-2.01189	0.89224	0.463966	-0.661149	0.492806	-0.988324	0.814455	0.430548	0.527912	0.157276	-1.9087		17	17	17	23.1	23.1	23.1	108.85	50.605	6614700000	64	0.336365	0.550817	0.0748392	0.76173	Q9EP71;A0A2I3BPY7	Q9EP71;A0A2I3BPY7	Ankycorbin	Rai14
2.54704	1.05113	0.665261	-0.30594	-0.364129	-1.34317	0.175209	-0.142779	-0.383742	-0.387006	-0.627455	-0.56015	0.793566	-1.11783		3	3	3	4.1	4.1	4.1	121.56	2.4638	2709600000	4	NaN	1	0	NaN	Q6GQW0;E9QJW1;H7BWX5;Q6GQW0-3;Q6GQW0-4;Q6GQW0-2	Q6GQW0;E9QJW1	Ankyrin repeat and BTB/POZ domain-containing protein BTBD11	Btbd11
0.32741	0.114059	0.431075	0.241316	-3.43999	0.138737	0.563218	0.417454	0.268808	0.318335	0.192642	0.128847	0.248424	0.0496612		15	15	15	20.7	20.7	20.7	106.2	64.563	5033700000	66	0.690989	0.265172	1.15716	1.34431	Q6P1H6;Q6P1H6-2;Q6P1H6-3;Q6P1H6-4	Q6P1H6;Q6P1H6-2;Q6P1H6-3	Ankyrin repeat and LEM domain-containing protein 2	Ankle2
-1.61185	-0.84652	-0.611114	0.483332	0.151813	0.477911	1.51456	0.843965	-1.3837	-1.21993	1.05106	0.890413	-0.36314	0.623197		4	4	4	12.7	12.7	12.7	48.774	6.8424	1460500000	16	1.12873	0.102825	-0.783727	-1.95445	Q3TPE9;Q3TPE9-2	Q3TPE9;Q3TPE9-2	Ankyrin repeat and MYND domain-containing protein 2	Ankmy2
0.0827971	-0.543944	-2.26118	0.986561	-1.15312	-0.077522	0.788377	1.01969	0.685805	1.5652	-0.2819	0.234021	-0.439123	-0.605667		22	22	22	29.7	29.7	29.7	125.24	127.1	9645700000	102	0.303604	0.587047	0.0705662	0.700379	P59672;Q3UHP6;A0A3B2WAQ7;P59672-2;A0A3B2W7H4;A0A3B2W4H6;A0A3B2WCH8;A0A3B2W4B0;A0A3B2W7E6;Q8BIZ1;A0A3B2W446;S4R1G5;K4DI73;S4R286	P59672;Q3UHP6;A0A3B2WAQ7;P59672-2;A0A3B2W7H4	Ankyrin repeat and SAM domain-containing protein 1A	Anks1a;Anks1
1.19655	0.42986	-0.269173	1.20242	-1.87686	-0.669935	1.20639	-0.839296	-0.339557	0.549533	-1.54989	-0.311645	0.568949	0.702658		4	4	4	14.6	14.6	14.6	46.276	12.278	947040000	18	0.494552	0.399215	0.199251	1.03691	Q91ZU1;A0A0A6YY11	Q91ZU1	Ankyrin repeat and SOCS box protein 6	Asb6
-0.581865	-0.386146	-0.844089	1.87695	-1.32443	-1.71816	0.288588	1.57427	0.675314	-0.163171	-0.0491086	0.658152	-0.216304	0.209995		10	10	10	19.4	19.4	19.4	82.975	13.298	1111500000	19	0.109748	0.838126	0.0725705	0.290092	Q80UU1;J3QM81;J3QPB4;J3KMQ5;Q80UU1-2	Q80UU1;J3QM81	Ankyrin repeat and zinc finger domain-containing protein 1	Ankzf1
-0.747024	-2.1027	1.32249	0.508497	0.582055	0.549931	0.643935	0.0235997	-1.04754	-0.827903	-0.25207	-0.7072	0.526488	1.52743		3	3	3	5.8	5.8	5.8	67.177	5.0021	1644000000	18	0.822974	0.199496	-0.39337	-1.53663	Q80UP5;F7B209;Q6PD24	Q80UP5;F7B209	Ankyrin repeat domain-containing protein 13A	Ankrd13a
0.407042	0.00739222	-1.12581	-0.805006	1.34135	1.27484	0.873322	1.17595	-1.77832	-0.131445	-1.02612	-0.226043	-0.723291	0.736144		1	1	1	5	5	5	60.149	2.4912	113140000	2	NaN	1	0	NaN	Q3UX43	Q3UX43	Ankyrin repeat domain-containing protein 13C	Ankrd13c
-0.973313	1.26553	0.278136	-1.42685	-0.243679	0.263081	1.96435	1.33128	-0.143029	0.0417301	-0.676466	0.245363	-1.26577	-0.660364		40	40	28	22.9	22.9	17.3	274.21	323.31	24970000000	253	1.41942	0.0549671	0.111741	2.33002	Q99NH0;E9Q804;E9QKG6;A0A0G2JDZ9;Q99NH0-2;A0A1W2P6X1;Q99NH0-3;Q8BUE7;E9PUF1	Q99NH0;E9Q804;E9QKG6;A0A0G2JDZ9;Q99NH0-2;A0A1W2P6X1;Q99NH0-3	Ankyrin repeat domain-containing protein 17	Ankrd17
-0.761379	-1.05422	-0.764597	1.31997	0.169434	0.991212	-0.912239	-0.941669	-1.12375	-0.807963	0.357294	1.31454	1.2314	0.981964	+	6	6	6	28.3	28.3	28.3	21.909	28.843	3058900000	31	6.39181	0	-3.26577	-9.88515	Q9D3J5	Q9D3J5	Ankyrin repeat domain-containing protein 22	Ankrd22
1.14772	-0.824968	-1.39331	0.134288	-0.404316	0.64096	0.629079	0.999142	0.710368	0.38678	-1.88571	-1.35857	0.980939	0.237594		1	1	1	10.9	10.9	10.9	19.639	1.7496	558360000	3	NaN	1	0	NaN	Q9D2X0;A0A0A6YWV1	Q9D2X0;A0A0A6YWV1	Ankyrin repeat domain-containing protein 39	Ankrd39
-0.230583	-1.66446	-0.537619	1.97595	-0.167814	-0.535327	-0.485036	-0.414674	-0.417152	-0.749747	1.30023	1.67176	0.186994	0.0674782	+	3	3	3	13.9	13.9	13.9	27.111	4.0381	260950000	9	2.03775	0.0149714	-1.28711	-3.10131	Q8VE42;Q3U523	Q8VE42	Ankyrin repeat domain-containing protein 49	Ankrd49
0.00152814	-1.51024	1.08719	-1.03416	1.22599	0.541179	-0.0135714	-1.70977	1.02834	-0.879834	0.682581	-0.613944	0.173007	1.0217		4	1	1	2.9	1.5	1.5	204.22	6.4219	215550000	8	0.516785	0.380397	-0.248718	-1.07332	Q02357;Q02357-2;G3UY11;G5E8J2;B7ZW98;E9QNT8;G8JL84;D3YTV8;D3Z5M4;Q0VGY9;A0A0R4J1N7;Q02357-5;Q02357-3;Q02357-4;Q02357-6;F7D1P5	Q02357;Q02357-2;G3UY11;G5E8J2;B7ZW98;E9QNT8;G8JL84;D3YTV8;D3Z5M4;Q0VGY9;A0A0R4J1N7;Q02357-5;Q02357-3;Q02357-4;Q02357-6;F7D1P5	Ankyrin-1	Ank1
0.865756	0.465187	1.57017	-0.142225	-1.28806	-1.3237	1.80231	0.124388	0.116314	0.55787	-1.30348	-0.783532	-0.2379	-0.423102	+	47	47	29	33.4	33.4	23.3	214.06	238.99	15676000000	214	3.42495	0.000959608	0.219467	4.88415	G5E8K5;G5E8K3;G5E8K2;G5E8K5-2;A0A1W2P812;S4R1S2;S4R2S8;G5E8K5-3;S4R2K9;S4R236;G5E8K5-6;S4R1X7;S4R2C1;S4R187;S4R2F5;S4R2J6;S4R165;G5E8K5-5;G5E8K5-4;G3X971;S4R278;S4R229;W4VSQ0;S4R208;Q3UVY0;S4R1U4;S4R162;Q8C8R3-7;S4R1I1;S4R2D6;D6RJ51;Q8C8R3-8;Q8C8R3-6;Q8C8R3-3;S4R1U2;A0A087WRP9	G5E8K5;G5E8K3;G5E8K2;G5E8K5-2;A0A1W2P812;S4R1S2;S4R2S8;G5E8K5-3;S4R2K9;S4R236	Ankyrin-3	Ank3
-0.760276	-1.05408	-0.744271	1.69442	0.542802	1.20469	-1.17077	-0.495187	-0.950266	-1.11251	0.883545	0.765003	0.210377	0.986527	+	64	64	5	69.4	69.4	6.1	75.288	323.31	632360000000	1504	5.91338	0	-0.444835	-8.91471	F8WIT2	F8WIT2	Annexin	Anxa6
1.00562	-1.48611	0.164288	1.71127	0.216432	0.292042	0.863927	-1.35858	0.949965	0.552835	-0.750337	-0.260181	-0.473864	-1.42731		38	38	37	74.9	74.9	74.9	38.734	323.31	2076200000000	1624	0.138394	0.798349	0.0208266	0.357234	P10107	P10107	Annexin A1	Anxa1
-1.01406	-0.365758	-0.487005	1.56652	1.1052	1.46327	-1.08713	-1.34329	-0.980636	-0.156062	0.760026	-0.523308	0.086027	0.976193	+	20	20	19	37.2	37.2	37.2	54.079	117.1	99525000000	287	3.29622	0.00114416	-0.293815	-4.70999	P97384;D3Z7U0	P97384;D3Z7U0	Annexin A11;Annexin	Anxa11
0.0590623	-1.67784	0.431917	0.290615	0.747452	-0.544634	-0.724807	-1.43386	1.59836	1.14232	-0.111995	0.353328	1.04596	-1.17587		42	42	42	67	67	67	38.676	323.31	1724900000000	1433	0.118911	0.825513	-0.0240833	-0.311884	P07356;B0V2N7;B0V2N5;B0V2N8;REV__F6WNG1;REV__Q8BND4	P07356;B0V2N7;B0V2N5;B0V2N8	Annexin A2;Annexin	Anxa2
1.03003	-0.590518	1.26963	-0.452012	0.0143274	-0.347212	0.722613	-0.713604	1.02532	1.24264	-0.963753	0.0156245	0.00466121	-2.25774	+	44	44	44	74.6	74.6	74.6	36.384	323.31	1336700000000	1320	1.58409	0.0391288	0.207649	2.53754	O35639;Q3TET3;A0A0G2JDV9;A0A0G2JGL7	O35639;Q3TET3	Annexin A3;Annexin	Anxa3
-1.24292	-0.990583	-0.778994	1.01634	1.15512	0.722251	-0.181786	-0.928359	-0.982344	-0.957107	0.57283	1.18759	1.56203	-0.154073	+	32	31	31	63.9	63.9	63.9	35.915	323.31	349760000000	690	4.90317	9.83607e-05	-0.472298	-7.0988	P97429;A0A0N4SW89;A0A0N4SV57;D3Z0S1;F7ANV6;S4R1F2	P97429;A0A0N4SW89;A0A0N4SV57;D3Z0S1;F7ANV6	Annexin A4;Annexin	Anxa4
0.823772	-1.01377	0.165717	-0.175493	0.913845	-1.14802	0.395016	0.16731	0.552429	0.40613	0.037098	1.18262	0.32449	-2.63114		38	38	38	85	85	85	35.752	323.31	1150100000000	1199	0.350808	0.5342	0.041978	0.788231	P48036;A0A0G2JGQ0	P48036	Annexin A5	Anxa5
0.148486	-0.19978	-0.400623	1.31554	0.680362	-2.63461	0.986574	1.81259e-05	-0.772756	-0.974574	0.629597	0.0659363	0.413848	0.741987		64	5	5	69.7	7	7	75.884	77.186	2447800000	27	0.268765	0.626614	-0.197918	-0.633076	P14824	P14824	Annexin A6	Anxa6
-1.20598	-0.756999	-1.25592	1.30943	0.510787	0.622842	-1.20899	-0.311271	-0.744437	-0.928862	0.881309	0.879272	1.28742	0.921412	+	20	19	19	40.2	38.7	38.7	49.925	143.42	88746000000	302	6.72701	0	-0.785819	-10.6136	Q07076;A0A2C9F2D2;A0A286YCW4	Q07076;A0A2C9F2D2	Annexin A7	Anxa7
-0.813467	-0.281482	0.251245	2.83519	0.0497153	0.794289	0.432811	-0.932379	-0.888489	-0.411401	-0.305589	0.0458605	0.357534	-1.13384		6	6	6	23.5	23.5	23.5	36.724	12.154	1260400000	15	0.780265	0.218153	-0.555258	-1.47539	O35640;Q921D0	O35640;Q921D0	Annexin A8;Annexin	Anxa8
-1.06139	-1.08915	-0.889705	1.80622	1.01642	1.03669	-0.341505	-0.937252	-0.243013	-1.29193	0.406792	0.836652	0.94766	-0.196493	+	13	13	13	18.1	18.1	18.1	76.187	148.27	7850100000	74	4.24032	0.000246628	-0.586942	-6.05096	Q8BH79;Q8BH79-2;Q8BH79-4;A0A1L1SS60;Q8BH79-3;A0A1L1SR14;A0A1L1SV36	Q8BH79;Q8BH79-2;Q8BH79-4;A0A1L1SS60;Q8BH79-3	Anoctamin-10	Ano10
0.194344	1.14926	1.11001	1.09414	-0.822414	-0.906499	1.23538	-2.33055	-0.107588	-0.155855	0.112084	0.441	-0.515113	-0.498194		12	12	12	15.8	15.8	15.8	106.25	28.58	6696600000	51	0.237127	0.667226	0.159953	0.5699	Q6P9J9;A0A2I3BPX3;A0A2I3BPY8;A0A2I3BRD2;Q6P9J9-2	Q6P9J9;A0A2I3BPX3;A0A2I3BPY8	Anoctamin-6	Ano6
-0.072483	-0.459029	-0.89141	1.12257	0.941127	0.792822	-0.357136	-1.67736	-0.507281	-1.19052	-0.674626	0.20382	1.75047	1.01903	+	3	3	3	7.5	7.5	7.5	78.863	44.021	1173300000	17	2.83602	0.00294505	-0.821583	-4.10519	P21958;Q3TBA3;F6QHF1	P21958;Q3TBA3;F6QHF1	Antigen peptide transporter 1	Tap1
-0.28028	-0.648213	1.00048	-1.24208	1.59129	1.00411	-0.166332	-2.21381	-0.350612	-0.381997	0.433433	0.875247	0.500814	-0.122053		5	5	5	13.2	13.2	13.2	77.444	15	2218100000	32	0.975836	0.143519	-0.474984	-1.74943	P36371	P36371	Antigen peptide transporter 2	Tap2
-0.668465	-0.327056	-0.0332657	2.26988	1.19533	-0.0535396	0.033269	-0.969826	-1.52412	-0.919501	1.24105	-0.349752	-0.150483	0.256471	+	8	1	1	13.8	2.2	2.2	52.003	5.1591	3560300000	17	1.94935	0.0179813	-0.94122	-2.99179	P32261	P32261	Antithrombin-III	Serpinc1
-1.50154	-0.915921	0.404642	1.42554	1.25745	-0.502101	-0.539068	-0.921578	-1.03781	-0.291842	0.728662	1.06396	-0.470661	1.30027	+	44	28	28	52.8	39.6	39.6	103.93	323.31	94642000000	316	2.36887	0.00758333	-0.161014	-3.51316	O35643;Q5SVG5;Q5SVG4	O35643;Q5SVG5;Q5SVG4	AP-1 complex subunit beta-1	Ap1b1
-0.811605	-0.0760248	-0.903819	-0.787086	-0.12724	0.0251825	-1.36313	-0.773186	-0.240766	1.04066	0.298738	1.68029	-0.0524754	2.09046		28	28	26	35.2	35.2	33.9	91.349	323.31	70190000000	441	1.02273	0.129452	-0.114291	-1.81304	P22892;Q8CBB7	P22892;Q8CBB7	AP-1 complex subunit gamma-1	Ap1g1
0.374882	0.848355	-1.35935	-2.52979	0.750712	0.470325	0.450777	0.342176	-0.871422	-0.176048	0.187361	0.108573	0.00711605	1.39633		17	15	15	33	31.7	31.7	87.862	108.63	5199800000	78	0.0736032	0.891439	-0.0242846	-0.200947	O88512;D6RFT7	O88512	AP-1 complex subunit gamma-like 2	Ap1g2
-0.25649	-1.23055	-2.01622	1.34846	1.95736	-0.0930523	0.163883	-0.300926	-0.215757	-0.0750415	0.564085	-0.817521	0.670608	0.301155	+	23	20	20	61.9	55.3	55.3	48.542	212.42	24461000000	165	1.54167	0.0423651	-0.14868	-2.48432	P35585;D3YZ71;A0A1D5RLW6;S4R1Q4;A0A1D5RLL9;A0A1D5RMJ1	P35585	AP-1 complex subunit mu-1	Ap1m1
0.149021	-1.15795	-1.72803	-0.0905429	1.32824	0.64169	-0.0558904	-0.445758	-1.37222	-0.513978	-0.154198	1.18414	0.763123	1.45236	+	24	24	1	62.9	62.9	1.9	48.136	207.16	51895000000	285	2.79129	0.00317069	-0.234288	-4.04769	Q9WVP1;A0A0R4IZX6;A0A1L1SUA0;A0A1L1SQU9	Q9WVP1;A0A0R4IZX6;A0A1L1SUA0	AP-1 complex subunit mu-2	Ap1m2
-0.327174	-0.191439	-0.345763	1.79338	1.34241	0.990221	0.845559	-1.54001	-0.929655	-0.605399	-0.773463	0.88843	-0.140481	-1.00662		7	7	7	44.9	44.9	44.9	18.733	78.471	14234000000	76	1.00425	0.134652	-0.220394	-1.78804	P61967;D3Z0D6;D3YXN0;D3Z268	P61967;D3Z0D6;D3YXN0	AP-1 complex subunit sigma-1A	Ap1s1
0.0265847	-2.02952	1.09474	1.20939	0.792896	0.36979	-0.731979	-1.48817	0.0635187	0.0488428	0.947932	-1.17786	0.557874	0.315961		1	1	1	12.7	12.7	12.7	8.6863	2.1045	190100000	4	0.96278	0.147671	-0.518519	-1.73159	E0CXQ0;E0CZ77;Q7TN05	E0CXQ0;E0CZ77;Q7TN05	AP-1 complex subunit sigma-3	Ap1s3
-1.41784	-0.716731	0.173146	0.725756	0.676015	0.794523	0.662583	-0.384422	-1.98134	-0.41564	1.19493	0.392408	-0.974178	1.2708	+	41	41	31	46.7	46.7	36.9	107.66	323.31	76144000000	413	1.65921	0.0332751	-0.132767	-2.63143	P17426;P17426-2;A0A140LIG7;A0A0J9YUA7;A0A140LHG0;A0A140LHA6	P17426;P17426-2	AP-2 complex subunit alpha-1	Ap2a1
-0.119847	-0.55419	1.09134	-1.94028	-0.665875	-0.281429	1.88568	1.30712	-0.410887	0.217171	-0.682031	0.345652	-0.843444	0.651009		37	27	27	47.7	37.5	37.5	104.02	317.46	30891000000	270	1.18989	0.0903476	0.177236	2.03479	P17427	P17427	AP-2 complex subunit alpha-2	Ap2a2
0.93334	-1.75279	-0.34193	0.289182	0.362841	-1.0522	1.98709	-0.501554	-0.474248	0.704271	1.02059	0.0677311	-1.2839	0.041571		44	44	28	53.4	53.4	40	104.58	323.31	196540000000	818	0.107861	0.840927	0.0179171	0.285567	Q9DBG3;H3BKM0;Q9DBG3-2;H3BIY9;H3BJ06;Q5SWR0	Q9DBG3;H3BKM0;Q9DBG3-2;H3BIY9	AP-2 complex subunit beta;AP complex subunit beta	Ap2b1
0.214675	-0.84351	-1.91999	1.16602	0.133827	0.338424	2.15361	-0.197886	0.342856	-0.96581	-0.429821	-0.477054	-0.392756	0.877413		24	24	24	56.8	56.8	56.8	49.654	134.14	50547000000	235	0.2697	0.625419	-0.0722147	-0.634913	P84091;Q3TWV4;A0A338P6T4;A0A338P798	P84091;Q3TWV4	AP-2 complex subunit mu	Ap2m1
0.38643	0.185129	0.165475	0.206891	0.451233	0.163105	0.499698	-0.659517	0.630965	0.172798	0.766734	0.0212508	-3.27616	0.285971		5	5	5	35.9	35.9	35.9	17.018	12.634	4047700000	21	0.316399	0.573495	0.486216	0.724552	P62743;A0A0U1RPS0;A0A0U1RQ06	P62743	AP-2 complex subunit sigma	Ap2s1
-2.35872	0.212359	0.406019	1.11919	0.8775	0.635963	-0.815037	-0.932633	-0.965509	-0.677464	0.447724	1.06371	0.327227	0.659681	+	18	18	18	32.8	32.8	32.8	103.35	261.44	14201000000	167	2.8003	0.00313874	-0.469324	-4.05926	Q3UHJ0;Q3UHJ0-2;A0A0N4SVA1	Q3UHJ0;Q3UHJ0-2	AP2-associated protein kinase 1	Aak1
-1.52849	-1.38238	-0.882519	0.481291	0.578901	0.867728	-0.521639	-0.145501	-0.850372	-0.947971	1.2098	0.993145	1.17574	0.952273	+	48	48	42	37	37	33	122.74	187.61	39285000000	284	5.76015	0	-0.303342	-8.61993	Q9Z1T1;A0A338P6V5;A0A140LHP9	Q9Z1T1	AP-3 complex subunit beta-1	Ap3b1
-0.672027	-0.140135	0.0528771	2.27367	1.23729	0.359974	-0.508952	-1.20121	-1.38678	-1.22059	0.21747	0.0282817	0.669755	0.290376	+	26	26	26	27.8	27.8	27.8	135.08	294.2	27602000000	225	2.72254	0.00370909	-0.455793	-3.95971	O54774	O54774	AP-3 complex subunit delta-1	Ap3d1
-1.20324	-1.88495	-1.35822	-0.0938804	0.698667	0.505499	0.308106	-0.267419	-0.339003	-0.0617832	0.172131	0.52898	1.09633	1.89878	+	13	13	11	41.1	41.1	36.4	46.936	276.65	15266000000	148	2.3729	0.00750791	-0.399137	-3.5182	Q9JKC8;H7BWY2;A0A286YDZ6;D3YXV9;D3YWU3	Q9JKC8;H7BWY2;A0A286YDZ6	AP-3 complex subunit mu-1	Ap3m1
1.61753	1.43578	-1.03538	1.41525	-0.521927	-0.0739054	-0.766482	-1.36255	0.932059	-1.1317	-0.0863812	0.233435	-0.105512	-0.550212		3	1	1	11.2	6.5	6.5	46.916	1.7849	169730000	5	NaN	1	0	NaN	Q8R2R9	Q8R2R9	AP-3 complex subunit mu-2	Ap3m2
-1.92389	-0.513136	-1.09535	-0.588374	0.347022	0.769982	0.757951	-0.199846	0.195266	-0.98864	-0.551741	1.22396	1.44055	1.12623		7	7	7	37.8	37.8	37.8	21.732	22.686	9782600000	59	1.42152	0.0547199	-0.322723	-2.33267	Q9DCR2;A0A286YD58;A0A286YDU3	Q9DCR2	AP-3 complex subunit sigma-1	Ap3s1
0.633229	-0.388209	0.413704	1.62428	-2.01856	-0.247961	-0.391286	-0.849085	-1.22273	0.425037	0.228313	-0.283714	0.46253	1.61445		3	3	3	7.5	7.5	7.5	82.975	16.157	520560000	9	0.315922	0.57373	-0.17324	-0.723657	Q9WV76;A0A0G2JFY6;B0V3P3;B0V3P4	Q9WV76;A0A0G2JFY6;B0V3P3;B0V3P4	AP-4 complex subunit beta-1;AP complex subunit beta	Ap4b1
1.34957	0.0858927	-1.04805	-1.35903	0.58557	-1.07455	-0.836508	-0.918358	0.259579	0.748059	0.0620308	-0.702379	1.37396	1.47422		10	10	10	13.9	13.9	13.9	124.84	56.599	1833400000	44	0.0673828	0.900434	-0.0760686	-0.185047	Q80V94;H3BKM4;H3BL03;A2ASB3;F6W7A9;H3BK54	Q80V94	AP-4 complex subunit epsilon-1	Ap4e1
0.33204	0.111318	-0.034916	-0.273535	0.26534	0.450123	-0.290629	-0.00168304	-3.26507	0.0793818	0.785681	0.507981	0.590343	0.743629		6	6	6	15.1	15.1	15.1	49.509	6.7712	1713300000	13	0.991169	0.138728	-0.762321	-1.7703	Q9JKC7;E9Q416;E9Q9U6	Q9JKC7	AP-4 complex subunit mu-1	Ap4m1
-1.87773	0.655377	1.13656	1.4611	1.28856	0.713431	-0.287189	0.236752	-0.939861	-1.08079	0.2883	-0.150917	-0.486442	-0.957155		2	2	2	9.7	9.7	9.7	16.817	5.6223	453210000	11	0.576617	0.337765	-0.443461	-1.16905	Q9WVL1	Q9WVL1	AP-4 complex subunit sigma-1	Ap4s1
-3.08475	-0.545213	-0.787361	0.186268	0.422895	0.480905	0.327252	0.309983	0.0489209	0.0755228	0.436907	0.921199	0.336786	0.870689		7	7	7	11.5	11.5	11.5	94.678	28.137	881990000	30	1.34396	0.06439	-1.47875	-2.23387	Q3TAP4	Q3TAP4	AP-5 complex subunit beta-1	Ap5b1
-0.680155	1.3755	0.599687	1.59855	0.72535	0.280119	-1.11844	-1.5658	-1.48362	-0.617842	0.761652	0.280227	-0.368835	0.21361		6	6	6	8.6	8.6	8.6	89.406	2.4721	452530000	5	NaN	1	0	NaN	Q3U829;A0A0G2JFH9;A0A0G2JEH7;A0A0G2JF65	Q3U829;A0A0G2JFH9	AP-5 complex subunit zeta-1	Ap5z1
-1.64415	-0.594432	-0.838254	1.17657	0.940966	0.690998	-0.983539	-1.12067	-0.610715	-0.675515	0.768829	1.17311	0.857785	0.85902	+	26	26	26	43.5	43.5	43.5	102.7	323.31	33125000000	269	7.18808	0	-0.987435	-11.6875	Q8VBT6;A0A0U1RNM5;A0A0U1RNM0;A0A0U1RNE8;A0A0U1RPR7	Q8VBT6	Apolipoprotein B receptor	Apobr
0.410128	0.561578	-2.28439	-2.05193	-0.736962	0.401937	0.240977	0.672998	0.366276	-0.140456	0.876646	0.586262	0.502856	0.594083		6	5	5	1.4	1.1	1.1	509.43	5.9169	2627400000	17	0.0311939	0.95223	-0.0561128	-0.0888171	E9Q414;E9Q1Y3	E9Q414;E9Q1Y3	Apolipoprotein B-100;Apolipoprotein B-48	Apob
1.08063	0.323316	0.133114	-0.768147	0.67585	0.053258	-1.13906	-0.372943	0.430788	0.989987	-2.6911	0.447261	0.783036	0.0540068		9	9	9	57.1	57.1	57.1	22.604	76.849	17218000000	92	0.335526	0.551606	0.0715539	0.760181	Q9DCZ4;Q9DCZ4-3;Q9DCZ4-2	Q9DCZ4;Q9DCZ4-3;Q9DCZ4-2	Apolipoprotein O	Apoo
0.166636	0.478912	1.50133	-0.744817	0.086855	-0.135362	0.927582	0.407365	0.79997	1.07135	-0.342956	-2.11796	-0.669911	-1.429	+	26	26	26	45.2	45.2	45.2	56.784	323.31	130560000000	431	3.15253	0.00157614	0.319584	4.51834	O35841	O35841	Apoptosis inhibitor 5	Api5
-0.729695	0.137661	0.048123	1.99261	1.67325	0.468564	-0.469713	-0.918759	-1.41729	-0.835558	-1.07812	0.451669	0.549792	0.127472	+	10	10	7	60.4	60.4	42.7	21.394	284.96	38344000000	198	1.74693	0.0274683	-0.432246	-2.74067	Q07813;A0A1B0GT81;A0A1B0GTA4;A0A1B0GS13;A0A1B0GT35	Q07813;A0A1B0GT81;A0A1B0GTA4;A0A1B0GS13	Apoptosis regulator BAX	Bax
0.702137	-1.47007	-0.0332452	0.373724	-0.0863952	-1.97658	0.987347	0.987458	1.10842	-0.333319	-0.748392	0.794699	0.785937	-1.09172		2	2	2	22.9	22.9	22.9	26.407	12.93	322630000	10	NaN	1	0	NaN	P10417;P10417-2	P10417;P10417-2	Apoptosis regulator Bcl-2	Bcl2
-1.01193	0.331099	-1.16362	2.33905	0.565585	0.783512	-1.13458	-0.741691	-0.788733	-0.0305501	0.89639	-0.725277	0.547439	0.133301	+	31	31	31	56.7	56.7	56.7	66.765	323.31	206330000000	564	2.079	0.0138037	-0.137166	-3.15245	Q9Z0X1;B1AU25	Q9Z0X1;B1AU25	Apoptosis-inducing factor 1, mitochondrial	Aifm1
0.089425	-0.621894	-1.94832	-0.165285	0.423647	0.3249	0.152891	-2.15869	0.367068	-0.157792	0.634454	0.863129	0.881154	1.31531	+	5	5	5	20.4	20.4	20.4	40.634	15.551	894950000	16	1.82755	0.0230739	-1.18119	-2.8408	Q8BUE4;Q8BUE4-2	Q8BUE4;Q8BUE4-2	Apoptosis-inducing factor 2	Aifm2
-0.00618413	0.25354	1.09889	0.900523	-1.2607	-0.680952	-1.61207	-0.888271	0.304659	0.0865024	2.02697	-0.334863	-0.70199	0.813945		6	5	5	8	7.3	7.3	119.17	5.2582	1711500000	18	0.154745	0.774338	-0.0449197	-0.394334	Q62415;A0A1Y7VJH3	Q62415;A0A1Y7VJH3	Apoptosis-stimulating of p53 protein 1	Ppp1r13b
0.247537	1.43026	0.266814	1.16703	-0.421187	-0.526014	-0.0958324	-1.08926	0.764624	0.600838	-2.5587	0.505255	-0.245278	-0.0460932		12	12	11	17.6	17.6	16.9	125.3	67.783	#VALUE!	39	0.564457	0.346277	0.334724	1.14984	Q8CG79;E9QJU8;A0A0A6YX89	Q8CG79;E9QJU8	Apoptosis-stimulating of p53 protein 2	Tp53bp2;Trp53bp2
-0.83029	0.566233	0.796307	2.53052	-1.34571	-0.330717	-0.208353	0.557087	0.417829	0.331212	-0.895406	-0.192221	-1.23687	-0.159629		33	33	33	24.2	24.2	24.2	150.72	303.68	69658000000	304	0.392299	0.493337	0.132869	0.862671	Q9JIX8;Q9JIX8-4;F6RJ39;B8JJ91;Q9JIX8-3;Q9JIX8-2;B8JJ92;Q52KR6;B8JJ90;F6Q8C0;B8JJ89	Q9JIX8;Q9JIX8-4;F6RJ39;B8JJ91;Q9JIX8-3;Q9JIX8-2;B8JJ92;Q52KR6	Apoptotic chromatin condensation inducer in the nucleus	Acin1
0.717908	-1.58931	0.0443436	-0.222617	0.573315	1.34318	1.21625	-2.28341	-0.6304	0.374169	0.49362	-0.222617	0.434341	-0.248775		5	5	5	5.7	5.7	5.7	141	7.1873	1093600000	18	0.574152	0.339464	-0.245511	-1.16516	O88879;G3XA09;O88879-2	O88879;G3XA09;O88879-2	Apoptotic protease-activating factor 1	Apaf1
-2.19979	1.04226	1.00428	0.426938	0.126737	0.650003	-0.940965	0.744265	-1.0187	-0.773324	0.954549	0.591824	-0.983654	0.375582		3	3	3	11.7	11.7	11.7	38.722	3.9952	438590000	10	NaN	1	0	NaN	Q7TQC5;Q7TQC5-3;Q7TQC5-2;Q7TQC5-4	Q7TQC5;Q7TQC5-3;Q7TQC5-2	Aprataxin	Aptx
-0.831069	0.16552	0.400689	-1.26237	-1.674	1.53633	1.45806	1.30885	0.252059	-0.803281	-0.041734	0.299546	-0.85095	0.0423558		3	3	3	11.2	11.2	11.2	54.968	3.4522	1052700000	13	0.500426	0.394226	0.134594	1.04658	Q9D842;Q9D842-2;Q9D842-3	Q9D842	Aprataxin and PNK-like factor	Aplf
-0.214234	0.784236	0.719053	0.59058	0.929835	1.56644	-2.15323	-0.0456644	-1.22987	0.00321957	-1.36367	0.278045	0.237611	-0.102348		2	2	2	9.8	9.8	9.8	28.274	3.0763	465540000	2	NaN	1	0	NaN	Q9WTY4;A0A2R8VHL2	Q9WTY4;A0A2R8VHL2	Aquaporin-5	Aqp5
-0.212639	0.175213	-0.304127	0.739753	0.203274	1.27974	0.296944	-2.4076	-0.908917	-0.991416	0.578589	1.4169	0.59636	-0.462077	+	16	16	14	30.5	30.5	27.7	85.299	73.144	11323000000	69	1.89617	0.0200136	-0.333545	-2.92589	Q68FF6;Q5F258	Q68FF6;Q5F258	ARF GTPase-activating protein GIT1	Git1
-1.0681	-0.794383	-1.27941	0.436724	-1.74303	-0.512466	0.295932	-0.181967	-0.334621	1.10914	0.802049	0.560754	1.42097	1.28841		11	11	11	42.5	42.5	42.5	37.772	42.599	3440100000	38	0.61427	0.31188	-0.298246	-1.22778	Q8K221;A0A1B0GS63;A0A1B0GSM3;D3Z2F3;A0A1B0GQY8;D6RHM6	Q8K221;A0A1B0GS63;A0A1B0GSM3	Arfaptin-2	Arfip2
-0.843107	1.76839	1.74375	-0.565254	0.477098	-0.668872	0.688272	-0.0823239	0.716073	0.365604	-0.765688	-1.64316	-0.643347	-0.547443	+	13	13	11	30.5	30.5	28.5	58.042	323.31	28423000000	189	1.90001	0.0198843	0.309919	2.93064	Q8K2K6;A0A087WNV1;A0A087WSR7;A0A087WR52;Q8K2K6-3;Q8K2K6-1;Q8K2K6-2;A0A087WRL1	Q8K2K6;A0A087WNV1;A0A087WSR7;A0A087WR52;Q8K2K6-3;Q8K2K6-1;Q8K2K6-2;A0A087WRL1	Arf-GAP domain and FG repeat-containing protein 1	Agfg1
-0.413488	-0.95859	-1.18835	1.57145	1.47812	0.76381	-0.066323	-1.23458	-1.0098	-0.871377	0.604737	-0.369395	0.936528	0.757255	+	10	8	8	29.4	27.1	27.1	48.967	108.04	8089700000	105	3.94964	0.000354839	-0.427255	-5.62118	Q80WC7;Q3U2K8;Q3TBU7;Q80WC7-2	Q80WC7;Q3U2K8;Q3TBU7;Q80WC7-2	Arf-GAP domain and FG repeat-containing protein 2	Agfg2
-0.625336	-0.890547	-0.822716	-2.23321	0.906363	0.207421	1.15471	-0.581824	1.22815	-0.526376	0.0539961	1.10496	0.310418	0.713983		9	9	9	17.7	17.7	17.7	87.21	18.843	2641100000	26	0.228993	0.677244	-0.136155	-0.55331	Q6ZQK5;D4AFX6;A0A338P6P6;Q6ZQK5-2;A0A2R8W6H4	Q6ZQK5;D4AFX6;A0A338P6P6;Q6ZQK5-2	Arf-GAP with coiled-coil, ANK repeat and PH domain-containing protein 2	Acap2
-0.259582	0.209332	-0.234007	0.803108	-0.721409	0.0830015	2.32479	0.844026	-0.00672464	-0.257566	-2.09259	-0.287886	-0.885869	0.48138		9	7	7	14.5	11.7	11.7	94.41	22.902	1102200000	22	0.769854	0.223171	0.284692	1.46033	Q8BXK8;A0A087WRF2;E9Q3K3	Q8BXK8;A0A087WRF2;E9Q3K3	Arf-GAP with GTPase, ANK repeat and PH domain-containing protein 1	Agap1
0.706078	-1.77341	-1.4581	-1.00452	0.486637	1.28992	0.698826	0.435965	0.929805	-0.314546	-1.06819	1.19293	0.170888	-0.292274		11	11	9	16.9	16.9	14.3	97.964	67.153	7038200000	72	0.15766	0.770314	-0.053027	-0.40086	Q8VHH5;F8VQE9;A0A1D5RMG4;Q8VHH5-2;A0A0G2JDW1;A0A0G2JER6	Q8VHH5;F8VQE9;A0A1D5RMG4;Q8VHH5-2	Arf-GAP with GTPase, ANK repeat and PH domain-containing protein 3	Agap3
-3.06726	-0.698147	0.225585	1.09963	0.48976	0.483369	0.076432	0.729631	0.0266742	-0.281117	-0.400234	0.371761	0.404589	0.539334		9	9	7	8.8	8.8	7.8	127.42	11.32	1086900000	24	0.948287	0.152305	-0.66502	-1.71173	Q9QWY8;H3BKD4;H3BKE6;E9QMI7;E9QMJ1;H3BL41;H3BJY2;E9QN63;Q9QWY8-2;Q9QWY8-4;Q9QWY8-3;H3BK40	Q9QWY8;H3BKD4;H3BKE6;E9QMI7;E9QMJ1;H3BL41;H3BJY2;E9QN63;Q9QWY8-2;Q9QWY8-4;Q9QWY8-3	Arf-GAP with SH3 domain, ANK repeat and PH domain-containing protein 1	Asap1
1.52152	-0.150579	0.161835	-2.81773	0.535559	-0.171418	0.856718	0.219071	0.512914	0.176724	0.295611	-1.09711	0.0561594	-0.0992831		7	5	5	11.3	10.1	10.1	106.8	6.351	1142200000	12	1.11912	0.104766	0.760637	1.94175	Q7SIG6;D3YX85;Q7SIG6-2;E9PX52	Q7SIG6;D3YX85;Q7SIG6-2;E9PX52	Arf-GAP with SH3 domain, ANK repeat and PH domain-containing protein 2	Asap2
-0.923371	-0.350103	-0.341497	1.2501	1.14629	0.53339	-0.83699	-1.27586	-1.596	-0.963694	0.92832	0.745263	1.07373	0.610417		4	4	4	18.6	18.6	18.6	38.878	15.142	684220000	11	NaN	1	0	NaN	O08691	O08691	Arginase-2, mitochondrial	Arg2
-0.242979	-0.360055	0.351512	2.85718	0.501306	0.0402431	-0.894709	-0.348841	0.207762	0.0509533	0.369687	-0.0170305	-1.21419	-1.30084		6	6	6	18.1	18.1	18.1	32.887	4.9935	7622900000	21	0.2753	0.619103	-0.197657	-0.645876	Q3UL36;A0A140LIS5;Q3UL36-2	Q3UL36;A0A140LIS5;Q3UL36-2	Arginine and glutamate-rich protein 1	Arglu1
0.559797	0.851777	1.26856	1.21344	-0.509363	-0.718	0.833853	-0.399332	0.929718	0.328017	-1.2139	-0.840859	-0.302261	-2.00144	+	6	6	6	18.9	18.9	18.9	50.606	42.683	4932700000	52	1.91471	0.0193528	0.780758	2.94885	S4R2L4;S4R265;A2RTL5;S4R1M5;S4R1G6;S4R1Z8;S4R1N9;Q8BI46;S4R2G2	S4R2L4;S4R265;A2RTL5;S4R1M5	Arginine/serine-rich coiled-coil protein 2	Rsrc2
0.94689	0.0362905	0.523549	-1.41119	-0.576633	-0.217316	-0.0468697	1.48533	1.13629	1.22973	-1.4056	-1.11237	-1.02171	0.433595	+	46	46	46	53.6	53.6	53.6	75.673	323.31	371970000000	808	3.08152	0.00181893	0.162748	4.42462	Q9D0I9	Q9D0I9	Arginine--tRNA ligase, cytoplasmic	Rars
-1.69249	-1.1833	-0.573655	0.871371	0.442029	0.519378	-0.967623	0.272035	-0.453917	-1.0197	0.0120882	1.52963	1.30596	0.938187	+	31	31	31	65.9	65.9	65.9	51.739	323.31	119480000000	497	3.66439	0.000586742	-0.266253	-5.21475	Q91YI0;E0CY49;F7D439;E0CYV3	Q91YI0;E0CY49	Argininosuccinate lyase	Asl
-0.405139	-0.798311	-0.64721	-0.675265	-0.918076	-0.796642	2.19129	0.00104789	1.17755	1.67738	-0.908549	0.133251	0.000107073	-0.0314353		18	18	18	45.6	45.6	45.6	46.584	34.363	6622400000	70	1.06086	0.119016	0.277741	1.86426	P16460	P16460	Argininosuccinate synthase	Ass1
0.587578	0.496168	1.19489	0.794148	0.234045	0.154727	1.79952	0.436962	-0.251037	-1.33329	-0.480413	-1.30241	-1.5885	-0.742379		7	7	7	17.4	17.4	17.4	59.146	71.963	2191700000	43	0.918806	0.162583	0.223471	1.67109	Q9Z2A5;Q4FCQ7;J3QNU1;A0A1L1SQ41;Q9Z2A5-2;A0A140LJ98	Q9Z2A5;Q4FCQ7;J3QNU1;A0A1L1SQ41;Q9Z2A5-2	Arginyl-tRNA--protein transferase 1	Ate1
0.425119	-1.55674	1.12628	-1.84423	0.677333	0.206543	1.33062	0.306457	0.616651	0.939569	-0.108558	-0.548476	-1.31028	-0.260291		16	16	16	28.4	28.4	28.4	105.06	58.828	3120100000	67	1.05601	0.120335	0.330267	1.85775	P98203;P98203-4;P98203-5;P98203-2;A0A338P7H0	P98203;P98203-4;P98203-5;P98203-2	Armadillo repeat protein deleted in velo-cardio-facial syndrome homolog	Arvcf
-0.634092	0.229987	0.528841	0.0263491	1.93282	-0.25263	1.32339	-0.222467	0.299171	-2.03907	-1.34887	0.510341	0.193525	-0.547284		8	8	8	44.7	44.7	44.7	31.246	165.09	8556200000	69	0.0992994	0.853537	-0.0472908	-0.264862	Q9D7A8	Q9D7A8	Armadillo repeat-containing protein 1	Armc1
-0.384746	1.02413	1.00503	-2.27749	2.08889	-0.0259588	0.0306121	-0.13195	-0.15119	0.377734	-0.769531	-0.325433	0.126407	-0.586501		10	10	10	47.4	47.4	47.4	33.31	272.03	38791000000	134	0.437851	0.448131	0.0636537	0.94178	Q9D0L7;Q9D0L7-2;D3Z5T2	Q9D0L7;Q9D0L7-2;D3Z5T2	Armadillo repeat-containing protein 10	Armc10
0.956705	0.778545	-0.586191	-0.271279	-0.807501	-0.771048	0.0806024	1.82752	0.772287	1.51072	-1.06772	-0.827515	-1.29393	-0.301202	+	10	10	10	34.2	34.2	34.2	50.683	207.83	16710000000	115	3.13034	0.00166141	0.225532	4.48898	Q8BNU0;Q8BNU0-2;D3Z3J0	Q8BNU0;Q8BNU0-2	Armadillo repeat-containing protein 6	Armc6
0.0967458	-1.8802	0.4354	0.624491	-1.07535	-0.993074	1.38927	-0.0466758	-1.21735	1.21432	-0.545535	0.56159	0.401973	1.03441		13	13	6	25	25	9.8	75.401	47.131	6848900000	60	0.0014836	0.997447	-0.000763757	-0.00436404	G3X920;Q9DBR3;Q9DBR3-2	G3X920;Q9DBR3;Q9DBR3-2	Armadillo repeat-containing protein 8	Armc8
-0.64809	0.821494	0.0500603	-0.946716	-0.206812	0.429925	2.034	0.65481	0.596031	-0.424104	-1.6594	-0.676664	1.09812	-1.12265		6	6	6	21.7	21.7	21.7	25.193	1.4019	2948400000	12	0.999028	0.136263	0.37811	1.78097	Q9D0A3	Q9D0A3	Arpin	Arpin
0.918332	-0.727262	-2.23174	1.05757	-0.567409	-0.0589725	-1.17035	-0.207411	1.0747	1.14696	0.532666	0.430123	0.546292	-0.743504		4	4	4	15.9	15.9	15.9	46.329	5.3402	989290000	13	0.264414	0.631926	-0.116168	-0.62451	Q99KN1;Q99KN1-2;D6RDR8;F7ANZ2;A2AIS9	Q99KN1;Q99KN1-2;D6RDR8;F7ANZ2;A2AIS9	Arrestin domain-containing protein 1	Arrdc1
-0.216728	-0.745329	-0.397716	0.980846	0.849223	0.596408	0.0656575	-1.88935	-1.80183	-0.753759	0.94573	0.941637	0.62601	0.7992	+	14	14	14	20.2	20.2	20.2	95.016	130.75	6764100000	68	3.94119	0.000352564	-1.48251	-5.60893	P30561;Q3U5D9;A0A0B4J1L1	P30561;Q3U5D9	Aryl hydrocarbon receptor	Ahr
0.266079	0.184863	0.981109	1.02382	-0.455762	0.420719	0.626201	0.14425	-2.30284	-1.45409	-0.383135	0.592423	1.2048	-0.848435		4	4	4	16.9	16.9	16.9	33.701	19.593	1065900000	7	0.368549	0.516479	-0.182944	-0.820359	P50295	P50295	Arylamine N-acetyltransferase 2	Nat2
-0.65117	-0.834049	-0.331722	0.852754	1.44282	0.925788	-1.1247	-1.57673	-1.14197	-0.593943	0.263128	0.931411	0.732346	1.10604	+	7	7	7	26.1	26.1	26.1	53.748	137	5500700000	58	5.73633	0	-1.16388	-8.57479	P50428;F6QGM0	P50428	Arylsulfatase A	Arsa
-1.10195	-1.2385	-0.432138	1.42261	1.1638	0.0152867	-0.421319	-0.879534	-1.13338	-0.821795	0.424355	0.631156	1.62467	0.746742	+	7	7	7	14.6	14.6	14.6	59.704	8.0399	2764000000	25	4.78333	0.000100251	-0.8973	-6.90178	A0A0R4J138;P50429;P50429-2	A0A0R4J138;P50429;P50429-2	Arylsulfatase B	Arsb
-1.57785	1.26553	1.1531	-0.10784	-0.719915	0.509151	1.59925	0.735433	-0.905995	-0.711467	-1.36393	0.443417	0.198897	-0.517782		7	7	7	42.2	42.2	42.2	26.03	46.085	4800200000	49	0.369657	0.51577	0.103821	0.82235	Q922M7	Q922M7	Ashwin
0.918138	0.954419	0.433978	-0.901931	-0.447606	-0.824771	1.30978	0.867256	0.92437	1.03777	-0.995131	-1.58917	-0.956925	-0.730171	+	26	26	26	44.4	44.4	44.4	64.282	323.31	230690000000	682	6.99648	0	0.722652	11.2307	Q61024;D3Z0C2;D3YYR0;D3Z028	Q61024	Asparagine synthetase [glutamine-hydrolyzing]	Asns
1.1832	0.118395	-0.0625251	-0.996811	-0.128766	-1.08021	1.77661	0.248356	0.369046	1.48423	-0.543367	-1.84569	-0.330494	-0.191978	+	31	31	31	36.3	36.3	36.3	64.279	323.31	366580000000	924	2.7804	0.00320424	0.241231	4.03372	Q8BP47	Q8BP47	Asparagine--tRNA ligase, cytoplasmic	Nars
1.1969	-0.80141	-0.658437	-0.994556	0.726889	-0.214037	1.41803	0.45376	0.63233	1.13928	-1.83235	-0.893015	0.562845	-0.736222		27	27	27	67.6	67.6	67.6	46.247	323.31	219770000000	518	1.16801	0.094545	0.150908	2.00615	P05201;F7ALS6	P05201	Aspartate aminotransferase, cytoplasmic	Got1
-0.15186	-0.360047	-2.21474	-0.971516	0.267627	0.23676	-0.198464	-0.147726	0.562296	-0.735632	0.240894	1.34127	2.02062	0.110509		29	29	29	55.6	55.6	55.6	47.411	323.31	1071500000000	822	1.08899	0.111962	-0.128377	-1.90179	P05202	P05202	Aspartate aminotransferase, mitochondrial	Got2
1.0119	0.858769	0.028647	-0.147229	-0.180471	-0.430934	1.80198	-0.591978	1.1611	0.831001	-1.40597	-1.35929	-1.1714	-0.406127	+	34	34	34	62.3	62.3	62.3	57.147	323.31	288540000000	614	2.7575	0.00337731	0.234669	4.00439	Q922B2;Q8BJY7	Q922B2	Aspartate--tRNA ligase, cytoplasmic	Dars
1.71307	-0.113815	0.925272	-0.469106	-1.11391	0.908434	0.853962	-0.464999	-0.519422	0.847528	0.311339	-1.00985	-1.96242	0.0939181		16	16	16	36.4	36.4	36.4	74.101	62.798	7496300000	100	1.08637	0.112649	0.142788	1.8983	Q8BIP0	Q8BIP0	Aspartate--tRNA ligase, mitochondrial	Dars2
-1.35431	-0.543868	-0.865037	0.742607	0.835236	0.681079	-0.30973	-0.443774	-1.08764	-1.35069	0.295047	0.36696	1.89387	1.14025	+	17	17	17	40.6	40.6	40.6	52.206	323.31	69059000000	261	4.53934	0.000150442	-0.61816	-6.51126	Q9Z2W0;Q3TVK3;Q8BPW9;A0A087WS31;A0A087WSE6;A0A087WRC1;A0A087WNX3;A0A087WSD3;A0A087WSU0	Q9Z2W0;Q3TVK3;Q8BPW9;A0A087WS31;A0A087WSE6	Aspartyl aminopeptidase	Dnpep
-0.639399	0.766334	0.939478	0.148801	0.124612	-0.741756	2.03621	-1.45076	0.428225	1.14808	-0.812775	-0.148395	-1.38968	-0.408983		27	27	25	35.4	35.4	32	83.041	190.66	21312000000	193	1.07871	0.114464	0.105821	1.8881	Q8BSY0;Q8CBM2;A2AL85;A2AL71;A2AL77;A2AL83;A2AL79;Q6P8S1;A2AL74;A2AL76;A2AL75;Q3TU40;A2AL81	Q8BSY0;Q8CBM2;A2AL85	Aspartyl/asparaginyl beta-hydroxylase	Asph
-0.731978	-1.17664	-1.11264	2.08593	0.403117	-0.340255	0.21325	-0.697889	-0.908894	-0.616622	-0.259386	0.808412	1.04459	1.28901	+	10	10	10	76.9	76.9	76.9	15.054	269.06	32803000000	167	2.65953	0.00414938	-0.626675	-3.87944	Q62048;D3Z375;Q62048-2	Q62048;D3Z375;Q62048-2	Astrocytic phosphoprotein PEA-15	Pea15;Pea15a
-0.181149	1.34639	0.851873	-1.35094	0.880134	0.344429	-0.526264	0.610944	-0.660576	-2.11997	0.440026	0.496281	-0.982392	0.851217		1	1	1	2.9	2.9	2.9	83.792	1.8565	545550000	4	NaN	1	0	NaN	P54254;J3QPR1	P54254;J3QPR1	Ataxin-1	Atxn1
0.604252	0.31281	-0.24224	1.66595	0.772231	-1.28143	0.418541	-0.308228	-0.00629633	-0.473993	-1.88471	-1.3445	1.03812	0.7295		24	24	24	46.1	46.1	46.1	53.706	259.76	37556000000	249	0.0564678	0.915779	0.00772885	0.156714	P28658	P28658	Ataxin-10	Atxn10
-2.88452	0.65155	-0.0972868	0.503987	0.205365	0.241657	-0.794816	0.102027	1.2247	0.154278	-0.403043	1.2456	-0.0763011	-0.0731974		25	24	1	24	23.3	0.6	136.48	236.74	28837000000	216	0.396779	0.488632	-0.105366	-0.870568	O70305;E9QM77;O70305-2;F6U2C2;O70305-3;F7B6X4	O70305;E9QM77;O70305-2;F6U2C2;O70305-3;F7B6X4	Ataxin-2	Atxn2
-0.688156	1.11156	1.72098	-0.196361	-1.07661	-0.72741	0.873567	0.483609	1.04437	1.07811	-0.792755	-0.822037	-0.881347	-1.12753	+	35	35	1	35.9	35.9	2.1	113.04	323.31	85573000000	418	3.67611	0.000578723	0.414901	5.23117	Q7TQH0-2;A0A0U1RPL0;Q7TQH0-3	Q7TQH0-2;A0A0U1RPL0;Q7TQH0-3	Ataxin-2-like protein	Atxn2l
-0.473397	-0.867046	-1.61332	-0.397151	0.921665	0.755109	0.467313	-0.0544288	1.16993	0.470857	-2.08446	0.621659	1.13912	-0.0558463		7	7	7	23.4	23.4	23.4	40.533	61.468	2077700000	35	0.187573	0.73007	-0.130113	-0.466414	Q9CVD2;E9Q717;Q5M8S1;F6T5L3	Q9CVD2;E9Q717;Q5M8S1;F6T5L3	Ataxin-3	Atxn3
-1.85321	1.52372	0.828618	0.816085	-1.08628	-0.0788304	0.374026	0.601146	0.443722	0.716379	-0.250586	-1.61724	0.394674	-0.812225		4	4	4	9.8	9.8	9.8	54.532	1.6084	280310000	5	NaN	1	0	NaN	D3YXK1;A0A1B0GSZ3	D3YXK1	Atherin	Samd1
-2.80313	0.644851	-0.474135	1.64443	0.652796	0.043266	0.670721	-0.189053	-0.29314	0.106953	0.0519339	-0.318411	0.700686	-0.437775		7	7	7	7.9	7.9	7.9	168.08	19.361	887180000	13	0.647912	0.290509	-0.392875	-1.27937	Q6PAL7	Q6PAL7	AT-hook DNA-binding motif-containing protein 1	Ahdc1
-0.41534	-1.3289	-0.1107	0.364984	1.18047	0.995879	-1.73051	-0.414409	-0.928366	-1.05909	0.830133	1.29351	0.392628	0.929707	+	4	2	2	7	3.8	3.8	63.377	1.6039	403580000	14	4.64331	0.00012037	-1.17502	-6.67596	Q8BH66	Q8BH66	Atlastin-1	Atl1
-0.222988	-1.7238	-1.88632	0.736364	1.49407	0.505607	0.282083	-0.150027	-1.0119	-0.201898	-0.184801	0.712912	0.426075	1.22464	+	18	18	17	38.4	38.4	36.5	66.223	294.1	26206000000	225	2.50599	0.00567742	-0.198491	-3.68521	Q6PA06;E9QND8;Q6PA06-2;A0A1Y7VJ85	Q6PA06;E9QND8;Q6PA06-2	Atlastin-2	Atl2
-1.4034	-0.873176	-0.405918	1.60769	0.0754387	0.0939738	-0.98924	-0.611634	-0.884807	-0.519329	0.821279	0.345704	0.851306	1.89211	+	21	21	20	48.4	48.4	47.1	60.574	323.31	50867000000	377	3.81856	0.000444444	-0.267552	-5.43263	Q91YH5;E9PYT3;Q91YH5-2	Q91YH5;E9PYT3;Q91YH5-2	Atlastin-3	Atl3
-0.792278	-0.314084	-1.40786	1.82545	0.833054	-0.806187	-0.96068	-0.802927	0.602742	-0.122418	-0.376864	1.04872	1.53582	-0.262489		21	21	21	59.4	59.4	59.4	28.948	306.35	183430000000	382	1.44284	0.0521296	-0.18539	-2.3597	Q9CQQ7;A0A0G2JGX3	Q9CQQ7;A0A0G2JGX3	ATP synthase F(0) complex subunit B1, mitochondrial	Atp5f1
0.660494	-0.0428665	-2.07941	1.53311	-1.16426	0.0820548	0.344859	-0.364235	0.846596	0.620818	0.577401	-1.48487	0.746392	-0.276075		2	2	2	27.4	27.4	27.4	15.476	5.6815	1084900000	34	0.00240189	0.99593	-0.00324849	-0.00705782	P56383;A0A087WQS5;Q9CR84;P56384	P56383;A0A087WQS5;Q9CR84;P56384	ATP synthase F(0) complex subunit C2, mitochondrial;ATP synthase F(0) complex subunit C1, mitochondrial;ATP synthase F(0) complex subunit C3, mitochondrial	Atp5g2;Atp5g1;Atp5g3
0.688534	-0.776284	-1.71173	0.0511249	1.34545	1.08608	1.87074	-0.493678	-0.651375	0.276433	-0.0626483	0.219871	-0.861745	-0.980769		12	12	12	41.7	41.7	41.7	36.354	41.017	4156400000	66	0.162833	0.763219	-0.0555281	-0.412379	Q811I0;H3BLL2;V9GX21;H3BJP9;H3BK16;H3BLD0;H3BKR0	Q811I0;H3BLL2;V9GX21;H3BJP9;H3BK16;H3BLD0	ATP synthase mitochondrial F1 complex assembly factor 1	Atpaf1
0.491099	0.504405	-2.09889	0.0628645	0.702886	0.444899	0.158175	-0.61016	0.598845	-2.25116	-0.0667471	1.00492	0.577169	0.481692		8	8	8	33.9	33.9	33.9	33.289	93.732	3763300000	40	1.0671	0.117286	-0.367584	-1.8726	Q91YY4;A0A0R4J1C5;H3BLF0	Q91YY4;A0A0R4J1C5	ATP synthase mitochondrial F1 complex assembly factor 2	Atpaf2
-0.698428	1.14662	0.393127	1.30751	0.748046	1.07163	1.32356	-0.196813	-1.0814	-1.11891	0.105877	-0.553222	-0.999267	-1.44833		3	3	3	46.3	46.3	46.3	7.7662	10.021	27868000000	56	0.0424033	0.936881	-0.0185239	-0.119343	P03930	P03930	ATP synthase protein 8	Mtatp8
-0.196467	0.110787	0.586998	0.370695	0.81366	1.77752	-2.36968	0.341502	-1.39492	-0.709502	0.251904	0.144793	-0.277582	0.550291		1	1	1	4.4	4.4	4.4	25.095	1.7341	873320000	13	1.32756	0.0668605	-1.20735	-2.21288	P00848	P00848	ATP synthase subunit a	Mtatp6
-0.0287175	-1.17825	-0.105174	1.84845	1.6734	0.375382	-0.424601	-2.02425	-0.327193	-0.24777	0.162263	-0.526573	0.692663	0.110364	+	42	42	2	64.6	64.6	3.6	59.752	323.31	1371100000000	1512	1.88082	0.0206749	-0.103533	-2.90686	Q03265;D6RJ16	Q03265	ATP synthase subunit alpha, mitochondrial	Atp5a1
-0.134535	-1.49365	-1.32601	-1.3906	-0.492871	-0.568838	0.640922	0.129702	0.659392	1.80718	-0.172273	0.416735	1.35494	0.569922		31	31	31	79.4	79.4	79.4	56.3	323.31	1784400000000	2109	0.0521926	0.921858	0.00813239	0.14546	P56480	P56480	ATP synthase subunit beta, mitochondrial	Atp5b
-0.927271	0.716126	-1.47824	-0.339775	1.14838	0.669123	-0.4649	0.187081	-0.4649	-1.02699	-0.908547	0.457623	2.22742	0.204859		16	16	16	76.4	76.4	76.4	18.749	255.55	217260000000	409	1.21629	0.0849393	-0.127453	-2.06921	Q9DCX2;B1ASE2	Q9DCX2;B1ASE2	ATP synthase subunit d, mitochondrial	Atp5h
-1.28854	1.35217	1.69112	0.719898	-0.372139	-0.566205	0.370296	-0.197524	-1.26148	-1.76227	0.231023	0.804207	-0.0361622	0.315604		5	5	5	42.3	42.3	42.3	17.6	45.089	49984000000	31	0.237449	0.666944	-0.0944394	-0.570554	Q9D3D9;D3Z7S4	Q9D3D9;D3Z7S4	ATP synthase subunit delta, mitochondrial	Atp5d
-0.413422	-1.17961	-0.515777	0.518722	1.27572	0.932687	0.332829	-0.19903	-2.40409	-0.794233	1.00413	0.222375	0.756044	0.463653	+	9	9	9	81.7	81.7	81.7	8.2355	68.772	68921000000	143	2.86313	0.00279406	-0.286484	-4.14014	Q06185;Q8BTB6	Q06185	ATP synthase subunit e, mitochondrial	Atp5i
-1.3523	1.71802	-0.255845	0.132009	1.50992	-0.472486	0.285213	-0.00612868	-1.93944	-0.623379	0.110596	0.0611757	-0.304679	1.13733		2	2	2	30.8	30.8	30.8	5.8378	2.3153	28857000000	36	0.583148	0.333332	-0.133279	-1.17931	P56382	P56382	ATP synthase subunit epsilon, mitochondrial	Atp5e
0.496617	-2.29283	-1.43475	1.60245	0.376755	1.11116	0.845118	0.43241	-0.159056	-0.319239	-0.593074	0.0717863	-0.290716	0.15336		4	4	4	37.5	37.5	37.5	10.344	13.776	58144000000	112	0.687331	0.266951	-0.22082	-1.33885	P56135;F8WHP8	P56135;F8WHP8	ATP synthase subunit f, mitochondrial	Atp5j2
0.847408	0.587723	0.991013	1.0945	0.839724	0.347861	0.574794	-0.510141	-2.43665	-1.3299	-0.388231	-0.635229	-0.190669	0.207793		6	6	6	49.5	49.5	49.5	11.424	36.291	82503000000	156	0.286287	0.607104	-0.0951797	-0.667207	Q9CPQ8;J3QNM7	Q9CPQ8	ATP synthase subunit g, mitochondrial	Atp5l
-0.0869662	-0.823208	-1.29157	1.05618	1.08353	0.446632	-0.850646	0.567647	0.916048	-0.0698105	0.838411	1.03801	-0.912582	-1.91168		14	14	14	54	54	54	30.255	235.85	116860000000	327	0.395002	0.490463	-0.0675577	-0.867438	Q8C2Q8;Q91VR2;A2AKU9;A2AKV2;A2AKV3;A2AKV1;A2AKV0	Q8C2Q8;Q91VR2;A2AKU9;A2AKV2;A2AKV3;A2AKV1	ATP synthase subunit gamma;ATP synthase subunit gamma, mitochondrial	Atp5c1
-0.494087	-0.680866	0.475216	1.99071	-0.257749	0.00219337	1.69642	-1.15851	0.470624	-0.904548	-0.874668	0.933687	-0.139593	-1.05883		13	13	13	61.5	61.5	61.5	23.363	323.31	222800000000	368	0.116908	0.828156	-0.0243171	-0.307146	Q9DB20;A0A338P776;F7D3P8;F6XVM5;A0A338P7G3	Q9DB20;A0A338P776	ATP synthase subunit O, mitochondrial	Atp5o
0.774155	-1.91255	0.267706	1.28614	-0.693242	0.0295234	-1.63268	-0.760757	-0.0530835	1.24871	-0.0676323	0.307693	1.27479	-0.0687757		6	6	6	26.5	26.5	26.5	23.275	7.8528	1299400000	13	0.543256	0.360764	-0.261264	-1.11605	Q9CRA7;A0A1Y7VK84	Q9CRA7	ATP synthase subunit s, mitochondrial	Atp5s
-0.934746	0.290831	-1.64594	0.46796	0.53481	-0.63875	0.391907	-2.20205	0.449662	0.395019	0.0791012	1.19365	0.410683	1.20786		1	1	1	18.1	18.1	18.1	11.04	4.2814	576090000	5	1.09424	0.110569	-0.716668	-1.90877	A0A0U1RNX2;Q8CA44;Q9D7K5	A0A0U1RNX2;Q8CA44;Q9D7K5	ATP synthase subunit s-like protein	Atp5sl
0.423088	0.294832	0.640362	0.474713	0.460936	0.95827	1.11843	-0.329675	0.127365	0.656866	-0.441954	-2.52989	-0.275705	-1.57764		5	5	5	44.4	44.4	44.4	12.496	58.138	8630100000	39	0.919054	0.162594	0.655452	1.67143	P97450;E9QAD6	P97450	ATP synthase-coupling factor 6, mitochondrial	Atp5j
0.360747	-1.49463	-0.849358	1.67498	-0.0855952	0.40412	1.79814	-0.617333	-0.017772	1.14206	-0.742864	0.0219008	-0.484192	-1.1102		15	15	15	69.3	69.3	69.3	38.822	323.31	76421000000	291	0.0598203	0.911499	0.0182059	0.165477	O54984;A0A1B0GRE1	O54984	ATPase Asna1	Asna1
0.661206	-1.70051	-0.519345	-1.1152	2.14075	-0.846738	-0.0988579	-0.279049	0.547056	0.414517	-0.218765	0.460157	1.24838	-0.693617		13	13	13	45.2	45.2	45.2	40.744	169.88	52393000000	195	0.206201	0.706755	-0.0617477	-0.506017	Q9D5T0	Q9D5T0	ATPase family AAA domain-containing protein 1	Atad1
0.707333	0.893817	1.41074	-0.765612	-0.493853	-0.857601	1.01664	0.731851	-0.0957828	1.12739	-0.97208	-1.99835	-0.585934	-0.118555	+	16	16	16	18.9	18.9	18.9	155.28	36.033	3272000000	34	4.07424	0.000290657	0.761085	5.80338	G3X963;Q8CDM1;Q8CDM1-2	G3X963;Q8CDM1	ATPase family AAA domain-containing protein 2	Atad2
0.095932	1.16605	1.3322	0.992416	-0.462184	-1.24786	0.952841	0.499537	0.187605	0.18868	-1.32379	-1.67351	-1.085	0.377088	+	37	37	37	58.7	58.7	58.7	66.741	323.31	59117000000	389	1.96267	0.0175077	0.183807	3.00829	Q925I1;Q925I1-2;H3BK90;H3BKI6;V9GWS5;V9GWS6	Q925I1;Q925I1-2	ATPase family AAA domain-containing protein 3	Atad3
-0.55994	0.262424	0.714433	1.26601	0.651928	-2.5217	0.281659	0.27087	1.44804	0.195732	-0.447392	-1.03586	-0.160631	-0.365577		1	1	1	0.8	0.8	0.8	203.91	1.6422	119040000	3	NaN	1	0	NaN	Q4QY64;Z4YKQ9	Q4QY64;Z4YKQ9	ATPase family AAA domain-containing protein 5	Atad5
0.137977	-0.672045	-0.873626	2.22832	1.34621	0.984754	-0.878302	-1.47188	-0.853634	-0.37968	0.2259	0.376897	-0.0734616	-0.0974307	+	11	11	11	43.4	43.4	43.4	12.159	64.801	38213000000	102	2.60524	0.00460743	-0.451417	-3.81054	O35143;E9PV44	O35143;E9PV44	ATPase inhibitor, mitochondrial	Atpif1
0.42337	0.996447	0.682234	-1.03473	-1.16812	-0.835221	1.42939	0.719855	1.34976	0.875366	-0.9433	-1.00585	-0.931353	-0.557852	+	21	21	21	34.7	34.7	34.7	71.793	131.94	16732000000	142	7.27399	0	0.726681	11.8974	Q91XU0;Q91XU0-2	Q91XU0;Q91XU0-2	ATPase WRNIP1	Wrnip1
0.920533	-0.318952	-1.95858	0.579444	-1.45258	1.29133	0.636002	-1.32115	0.328152	1.12273	0.0224565	0.14425	0.533333	-0.526958		22	22	22	39.2	39.2	39.2	77.187	157.56	10227000000	114	0.115929	0.82942	-0.0393562	-0.304825	Q9JI39	Q9JI39	ATP-binding cassette sub-family B member 10, mitochondrial	Abcb10
-1.52499	-1.11809	0.639326	-0.815367	0.604232	0.626063	-0.407046	0.515402	1.80483	0.366839	0.109088	1.25677	-1.2063	-0.850765		9	9	9	15.9	15.9	15.9	93.769	33.173	22459000000	22	0.0508856	0.923699	0.0455524	0.142001	Q9DC29	Q9DC29	ATP-binding cassette sub-family B member 6, mitochondrial	Abcb6
0.148694	1.2951	1.97541	-1.24433	-0.346912	-0.245371	1.14388	0.163233	-0.751647	-1.41744	-0.334395	0.820276	-0.95522	-0.251271		23	23	23	41.4	41.4	41.4	82.58	194.82	19343000000	181	0.741629	0.237603	0.172913	1.41921	Q61102	Q61102	ATP-binding cassette sub-family B member 7, mitochondrial	Abcb7
-0.38239	-2.18072	-1.01197	0.248826	-0.4047	0.708728	0.868842	-1.12935	-0.0971535	-0.335745	1.17353	1.17749	0.182835	1.18177	+	13	13	13	23.7	23.7	23.7	77.999	47.896	4744100000	66	1.81967	0.023513	-0.307586	-2.83101	Q9CXJ4;F6ZFC5	Q9CXJ4	ATP-binding cassette sub-family B member 8, mitochondrial	Abcb8
1.01265	-0.349299	1.1057	1.13059	0.207402	1.59088	-1.41441	-0.220301	-0.164112	-1.50004	-0.207006	0.513542	-1.4404	-0.265199		3	3	3	7.7	7.7	7.7	81.858	4.1727	109280000	3	NaN	1	0	NaN	P48410;A2ALN0	P48410	ATP-binding cassette sub-family D member 1	Abcd1
-0.296207	-1.00072	-0.460087	2.43985	0.857682	-0.0294175	-0.401461	-0.975186	-1.1649	-0.96881	0.186638	0.808345	0.0496465	0.954625	+	28	28	28	49.9	49.9	49.9	75.474	205.78	27337000000	229	3.00964	0.00215079	-0.266994	-4.33039	P55096;A0A0G2JDI9;A0A0G2JGA4	P55096;A0A0G2JDI9	ATP-binding cassette sub-family D member 3	Abcd3
-0.773513	-0.717663	-0.674819	1.13024	1.42201	0.711082	-1.03445	-1.29209	-0.162345	-1.34517	0.168652	0.119481	1.29553	1.15307	+	4	4	4	11.6	11.6	11.6	68.582	4.3681	337090000	14	4.6856	9.50119e-05	-1.12981	-6.74368	O89016;A0A1Y7VMF7	O89016;A0A1Y7VMF7	ATP-binding cassette sub-family D member 4	Abcd4
0.477599	1.11933	0.677519	-0.0598929	0.018906	-0.667994	2.57134	-0.471442	-0.616612	-0.0734063	-1.54677	-0.799238	-0.598233	-0.0311065		37	37	37	53.3	53.3	53.3	67.314	323.31	234580000000	666	1.36347	0.061693	0.184832	2.25881	P61222	P61222	ATP-binding cassette sub-family E member 1	Abce1
1.16872	-0.581462	-0.216229	1.95184	0.323274	-1.09983	0.801681	0.884523	-0.0933504	0.192215	-1.34226	-0.483758	-1.61464	0.109271		41	41	40	47.8	47.8	47.1	94.944	323.31	121070000000	469	0.576317	0.337894	0.0925037	1.16857	Q6P542;G3V012;REV__D3YY58;REV__D3YZ69;REV__Q3UHD3-3	Q6P542	ATP-binding cassette sub-family F member 1	Abcf1
-0.00730567	0.961428	0.512784	-0.940894	-1.9194	-0.249434	1.16608	1.29703	1.02312	0.651242	-0.0701281	-0.734352	-1.43484	-0.255344	+	38	38	38	48.9	48.9	48.9	71.781	294.46	175450000000	686	3.63372	0.000606061	0.443374	5.17189	Q99LE6;REV__Q9DAC9;REV__A0A0R4J273	Q99LE6	ATP-binding cassette sub-family F member 2	Abcf2
0.846917	-0.726004	-0.406183	-0.402362	-0.139571	1.65257	-0.863771	0.135469	-0.121776	0.607175	0.716821	-0.867165	-1.97265	1.54052		24	24	24	42.7	42.7	42.7	79.864	190.54	19112000000	163	0.102271	0.8483	-0.0296822	-0.27208	Q8K268;A0A338P6L5;A0A338P774;A0A338P6I1;A0A338P6Q4	Q8K268;A0A338P6L5	ATP-binding cassette sub-family F member 3	Abcf3
-0.807431	-1.98117	-0.6577	1.16985	0.97651	1.23042	-0.674639	-0.456126	-0.696159	-0.860624	0.795069	0.428003	0.396882	1.13712	+	68	68	68	64.8	64.8	64.8	120.79	323.31	749680000000	1810	5.182	2.52366e-05	-0.351657	-7.57139	Q3V117;Q91V92;Q3TS02	Q3V117;Q91V92	ATP-citrate synthase	Acly
-1.04843	-0.895873	-0.701489	0.086155	1.52909	0.676001	0.355107	-1.35621	-0.318398	-1.00075	1.26469	0.516945	1.55784	-0.664666	+	14	14	1	46.1	46.1	2.9	36.717	323.31	35750000000	209	2.57202	0.00490823	-0.325949	-3.76851	Q9CZ42;J3QMM7;K3W4M4;Q9CZ42-3;J3QN06;J3QPU6	Q9CZ42;J3QMM7;K3W4M4;Q9CZ42-3;J3QN06	ATP-dependent (S)-NAD(P)H-hydrate dehydratase	Carkd
-0.0807106	-1.05179	-1.12812	-1.69611	-0.660862	-0.522644	1.48726	-0.362852	0.576435	0.284682	0.345355	1.33159	1.54096	-0.0631853		14	1	1	52.7	3	3	32.151	2.4869	774000000	30	0.0506569	0.92375	-0.0416936	-0.141395	Q9CZ42-2	Q9CZ42-2	ATP-dependent (S)-NAD(P)H-hydrate dehydratase	Carkd
0.131584	-0.470213	-1.36963	1.49214	0.623126	0.93943	0.896215	-1.42296	-0.755493	-0.743323	-0.439511	0.78551	-0.967326	1.30045		32	32	28	39.1	39.1	33.2	85.359	323.31	187880000000	596	1.39771	0.0574145	-0.18994	-2.30242	P12382;A0A1W2P7T1;A0A1W2P6Q4	P12382	ATP-dependent 6-phosphofructokinase, liver type	Pfkl
-0.570871	-0.207027	-1.76573	1.46149	-0.476267	1.49441	-0.465435	-1.06747	-0.662826	-0.292771	-0.0442611	0.827371	0.25845	1.51094	+	23	19	19	34.4	30.1	30.1	85.268	278.16	20869000000	172	2.6605	0.00415282	-0.422517	-3.88067	P47857;P47857-2;P47857-3;A0A2R8VHV2;A0A2R8VHA5	P47857;P47857-2;P47857-3	ATP-dependent 6-phosphofructokinase, muscle type	Pfkm
0.665545	0.670059	-0.281569	1.86414	-0.826447	1.3219	-0.198259	0.000412802	0.572882	-0.799912	-0.178926	-0.11011	-2.19473	-0.504989		30	27	26	37.2	32.5	31.4	85.454	322.35	47682000000	257	0.124284	0.81808	0.0262819	0.324521	Q9WUA3;Q8C605;Q9WUA3-2;F6YL81;D3YUA3	Q9WUA3;Q8C605;Q9WUA3-2	ATP-dependent 6-phosphofructokinase, platelet type;ATP-dependent 6-phosphofructokinase	Pfkp
-0.0771659	0.457804	0.85114	1.03983	0.616329	1.0785	0.744058	0.201998	-1.15453	-1.52561	-1.68767	-0.991939	-0.566543	1.0138		22	22	22	41.6	41.6	41.6	69.228	111.94	28528000000	169	0.0967644	0.857278	-0.0211994	-0.258677	Q9JHS4;Q6P8N8;F7BB92	Q9JHS4;Q6P8N8	ATP-dependent Clp protease ATP-binding subunit clpX-like, mitochondrial	Clpx
-1.99072	0.5977	0.154677	0.936967	-0.305074	-0.216699	0.949848	0.844212	0.623717	0.622647	-1.18449	-0.104034	0.839691	-1.76845		11	11	11	38.2	38.2	38.2	29.8	108.47	42689000000	235	0.448768	0.438125	0.146839	0.96037	O88696	O88696	ATP-dependent Clp protease proteolytic subunit, mitochondrial	Clpp
1.75391	0.265089	0.0129199	-1.62489	0.0254058	0.0736311	1.75087	0.0405551	0.0601315	-1.36805	-0.342803	0.547951	0.155376	-1.3501		2	2	2	6.3	6.3	6.3	72.484	94.608	849460000	7	0.723272	0.246967	1.05615	1.39223	Q9Z129;E9Q3N0;Q9Z129-2;D3YZW9;D3Z6T0;F6S4D9	Q9Z129;E9Q3N0;Q9Z129-2;D3YZW9;D3Z6T0;F6S4D9	ATP-dependent DNA helicase Q1	Recql
1.22431	0.574853	0.52362	1.19594	0.492701	-0.379948	0.195179	-0.600024	0.725436	0.541681	-2.0532	-0.838857	-1.71167	0.109979		63	63	1	49.1	49.1	1.7	149.69	323.31	422190000000	1181	1.05438	0.120686	0.104754	1.85558	E9QNN1;O70133-2;Q3UR42	E9QNN1;O70133-2;Q3UR42	ATP-dependent RNA helicase A	Dhx9
0.151147	1.26366	0.966446	0.26715	0.257102	0.16542	-0.419146	0.468957	-1.74164	-1.57264	0.17768	-1.68522	0.675937	1.02515		63	1	1	49.1	1.6	1.6	149.62	37.644	352620000	14	0.183445	0.7347	-0.239758	-0.457515	A0A087WPL5;O70133;O70133-3;A0A0R4J2C3;A0A087WRT3	A0A087WPL5;O70133;O70133-3	ATP-dependent RNA helicase A	Dhx9
0.405862	1.1542	1.03759	-0.606806	-1.19903	-0.408492	1.0012	0.821135	0.276756	0.935677	-0.681256	-0.369489	-2.28418	-0.083163	+	42	42	42	48.8	48.8	48.8	82.499	323.31	188550000000	662	3.6944	0.00057632	0.422755	5.25685	Q91VR5;A0A1Y7VM48	Q91VR5	ATP-dependent RNA helicase DDX1	Ddx1
0.528534	1.11869	0.854908	-0.458737	-1.43498	-0.788768	0.939391	0.939391	0.967761	1.10451	-1.07359	-1.31226	-0.906444	-0.478408	+	32	32	32	53.3	53.3	53.3	74.18	323.31	107160000000	470	7.06128	0	0.705812	11.3835	Q8K363;F6ZX28	Q8K363	ATP-dependent RNA helicase DDX18	Ddx18
-0.757813	1.79422	1.4193	1.26238	0.586867	-0.359784	0.384552	0.521607	-0.627173	-0.878297	-0.923735	-0.776058	-1.42703	-0.219032		25	25	25	54.2	54.2	54.2	53.932	198.8	69850000000	296	0.467317	0.422465	0.0930424	0.991648	Q61655;Q8R3C7;Q8BZY3;Q9QY15;Q9QY15-2	Q61655;Q8R3C7;Q8BZY3	ATP-dependent RNA helicase DDX19A	Ddx19a;Ddx19b
-0.0995572	-0.332212	1.30116	-0.0455339	-1.79057	-0.410516	1.35783	1.41435	1.02705	0.60795	-0.94292	-1.00179	-0.715672	-0.369563	+	31	31	31	36.9	36.9	36.9	96.428	323.31	60125000000	343	3.02452	0.00207422	0.312177	4.34984	Q9ESV0;F8WJA0;A0A1Y7VKX7;A0A1Y7VK75;A0A1Y7VLU4;A0A1Y7VMS6	Q9ESV0;F8WJA0;A0A1Y7VKX7	ATP-dependent RNA helicase DDX24	Ddx24
0.783249	0.357281	-0.144458	0.214463	-1.11231	-1.1202	1.47381	0.611749	1.62928	0.797785	-1.22552	-1.40768	-0.35308	-0.504375	+	29	29	15	50.1	50.1	33.7	49.067	323.31	302200000000	676	3.43806	0.00092804	0.337871	4.90201	Q8VDW0;D6RHT5;Q8VDW0-2	Q8VDW0	ATP-dependent RNA helicase DDX39A	Ddx39a
0.82502	1.28776	1.28824	-0.213628	-1.38323	-0.495307	1.05367	0.995645	0.350544	0.436759	-0.872465	-0.970346	-1.26976	-1.03292	+	45	44	14	59.4	59.4	23.4	73.101	323.31	563480000000	908	5.6519	1.6e-05	0.410281	8.41612	Q62167;P16381;Q61496;Q3V086	Q62167;P16381	ATP-dependent RNA helicase DDX3X;Putative ATP-dependent RNA helicase Pl10	Ddx3x;D1Pas1
-0.0560185	-0.0403524	-0.546474	-2.10416	0.466003	1.45408	-0.399905	0.750285	1.4096	0.405096	0.552427	-1.01692	-1.25621	0.382548		33	2	2	40.1	4	4	73.427	11.652	21858000000	48	0.358626	0.526511	0.138257	0.802446	Q62095	Q62095	ATP-dependent RNA helicase DDX3Y	Ddx3y
1.38357	-1.80588	0.81631	0.639648	-0.470564	-0.963238	1.54039	0.736995	0.355801	0.615002	-0.394374	-0.713269	-0.879926	-0.86047		34	34	34	50.3	50.3	50.3	101.96	323.31	48115000000	307	1.33488	0.0657891	0.179753	2.22225	Q810A7;Q810A7-2	Q810A7;Q810A7-2	ATP-dependent RNA helicase DDX42	Ddx42
0.472866	0.344855	-0.464113	2.28553	-1.91646	-0.570371	0.126153	1.05273	-0.135498	-0.527009	0.254442	-0.599974	-0.974931	0.651776		13	13	13	27	27	27	82.175	65.467	8353600000	99	0.180227	0.738045	0.0561657	0.450546	Q99MJ9;A0A1W2P700	Q99MJ9	ATP-dependent RNA helicase DDX50	Ddx50
0.0286748	1.49359	0.665405	-2.14	-0.879972	-0.509422	1.10678	1.25987	0.828049	0.00043331	-0.301873	-0.468707	-0.939629	-0.143194	+	19	19	19	44.4	44.4	44.4	70.367	94.423	10056000000	80	3.2042	0.0013978	0.559954	4.58693	Q6P9R1	Q6P9R1	ATP-dependent RNA helicase DDX51	Ddx51
0.348072	0.142845	-0.817872	1.92077	0.491962	-0.841306	0.416227	0.342051	0.761348	0.980155	-0.690622	-1.40686	-1.80002	0.153244		28	28	28	41.6	41.6	41.6	97.747	236.73	36238000000	263	0.582749	0.333572	0.108741	1.17869	Q8K4L0	Q8K4L0	ATP-dependent RNA helicase DDX54	Ddx54
-0.0600593	0.644845	0.117715	-2.00317	-0.560939	-0.434016	2.31838	0.496571	1.02649	0.305664	-0.986537	-0.326745	-0.438748	-0.0994512	+	14	14	14	38.5	38.5	38.5	68.464	72.82	3887300000	48	2.4248	0.00672271	0.852856	3.58319	Q6ZPL9;E9Q9T6;A0A0G2JG82	Q6ZPL9;E9Q9T6	ATP-dependent RNA helicase DDX55	Ddx55
1.57258	-0.153917	0.427643	0.141222	-0.239833	-1.09074	1.63254	-0.819259	-0.162285	0.018232	-0.0147742	0.285916	-2.27048	0.673172		35	35	35	31.9	31.9	31.9	153.97	323.31	30451000000	270	0.723315	0.247026	0.0822356	1.39229	Q6PGC1;Q8BN72	Q6PGC1	ATP-dependent RNA helicase Dhx29	Dhx29
1.35676	-0.018334	-0.128293	-0.095184	-0.357948	-0.968148	0.175086	0.767216	1.0701	2.01508	-0.591624	-1.07716	-1.53568	-0.61187	+	28	28	26	33.5	33.5	32.5	113.88	323.31	30790000000	270	2.96219	0.00230725	0.207246	4.2685	Q8VHK9	Q8VHK9	ATP-dependent RNA helicase DHX36	Dhx36
0.621983	0.481015	0.655982	0.6096	1.09747	-0.472771	1.5846	0.128926	0.214362	-0.132909	-0.790814	-1.27429	-2.25704	-0.466107		17	15	15	17.7	16.2	16.2	142.57	79.646	3674600000	42	1.27662	0.074692	0.408046	2.14737	A2A4P0;A2A4N9	A2A4P0;A2A4N9	ATP-dependent RNA helicase DHX8	Dhx8
0.398511	-0.506469	0.851894	-1.30549	-1.10449	-0.589236	0.740975	1.27065	0.915381	1.88463	-0.970181	-0.569821	-0.862999	-0.153356	+	24	24	24	33.8	33.8	33.8	87.004	144.33	15711000000	140	3.53177	0.000756193	0.311874	5.03052	Q80YD1;M0QWM4	Q80YD1	ATP-dependent RNA helicase SUPV3L1, mitochondrial	Supv3l1
-0.18833	-0.740806	-0.18833	-0.18218	1.24984	1.67147	-2.25376	-0.35374	-0.717056	-0.687331	0.435721	0.728723	0.208014	1.01776	+	22	22	22	41.8	41.8	41.8	80.027	227.74	28018000000	174	2.79791	0.00314671	-0.257288	-4.05619	O88967	O88967	ATP-dependent zinc metalloprotease YME1L1	Yme1l1
-0.652384	-1.29052	0.00169363	-1.34616	-1.22425	1.1645	-0.533077	0.453216	0.580793	0.03298	-0.655585	0.649957	0.866803	1.95203		21	20	18	14.9	14.6	12.9	242.09	94.179	8272000000	84	0.324107	0.564647	-0.0927317	-0.738982	A2BH40;E9QAQ7;A2BH40-4;A2BH40-2;A2BH40-3	A2BH40;E9QAQ7;A2BH40-4;A2BH40-2;A2BH40-3	AT-rich interactive domain-containing protein 1A	Arid1a
0.582183	0.554138	-1.03612	0.545895	-2.58722	0.587215	-0.741714	0.747852	-1.00827	0.659333	0.684054	0.17924	0.934308	-0.100899		5	5	5	5.9	5.9	5.9	147.64	12.283	587000000	10	0.0443828	0.933933	-0.0650381	-0.124664	A2CG63;A2CG63-2;Z4YL44;Z4YMH1;A0A1Y7VIX3	A2CG63;A2CG63-2;Z4YL44;Z4YMH1	AT-rich interactive domain-containing protein 4B	Arid4b
0.249254	0.950001	-0.605158	-0.677514	-2.90908	-0.0279606	1.08214	-0.0606414	0.710484	0.882827	0.184688	-0.263968	0.0603285	0.424605		5	5	5	5.9	5.9	5.9	131.84	7.4921	335520000	11	1.06779	0.117126	0.624287	1.87352	Q8BM75;Q8BM75-2;A0A1X7SB62;Q8BM75-3	Q8BM75;Q8BM75-2	AT-rich interactive domain-containing protein 5B	Arid5b
-0.00424641	0.551002	1.44041	1.01367	0.49364	0.0897453	1.75011	-1.39756	-1.14009	-0.697757	0.41602	-1.03313	-1.05812	-0.423696		5	5	5	12.4	12.4	12.4	123.72	18.895	739570000	16	0.0966727	0.857138	0.07571	0.258453	O35126	O35126	Atrophin-1	Atn1
0.340301	0.972251	1.72678	1.80728	-0.454312	-0.523889	0.137645	0.486049	0.205616	-0.354638	-1.02307	-1.01409	-1.31597	-0.989957		9	8	8	31.4	29.4	29.4	44.772	15.685	1790100000	22	1.25093	0.0787349	0.703159	2.11417	P97477;P97477-2	P97477;P97477-2	Aurora kinase A	Aurka
0.917899	-0.616145	-0.99172	-0.465587	-0.702545	-1.53964	1.62105	0.707177	-0.31796	0.957161	-0.765865	-0.887048	1.15349	0.929738		2	2	2	7	7	7	23.3	2.3439	756110000	3	NaN	1	0	NaN	Q9DCJ7	Q9DCJ7	Aurora kinase A-interacting protein	Aurkaip1
-0.198647	1.27277	1.12444	-1.42024	-1.08971	-0.951447	1.36486	1.01366	0.541503	0.979978	-0.64545	-0.898521	-0.568858	-0.524333	+	9	9	8	32.5	32.5	30.1	39.384	14.545	1850400000	23	5.04087	3.48837e-05	1.05866	7.32966	O70126	O70126	Aurora kinase B	Aurkb
-1.10945	-0.0972853	-0.3341	-0.819409	1.06619	0.273722	1.14937	0.224591	-0.291257	0.375719	0.443377	-2.03569	1.83423	-0.680007		4	4	4	18.9	18.9	18.9	32.402	24.481	3395900000	20	0.0146023	0.978228	-0.00767926	-0.0423246	Q99J83	Q99J83	Autophagy protein 5	Atg5
-0.619405	1.00288	0.459753	1.2006	-0.293427	0.134091	-2.87706	-0.544481	0.156863	-0.0742603	-0.323193	0.738382	0.692752	0.346504		10	10	10	19.9	19.9	19.9	68.171	79.058	4409600000	53	0.714706	0.25176	-0.253771	-1.37958	Q8C0J2;Q8C0J2-3;Q8C0J2-2;Q8C0J2-5;Q8C0J2-4;D3YZW7	Q8C0J2;Q8C0J2-3;Q8C0J2-2;Q8C0J2-5;Q8C0J2-4	Autophagy-related protein 16-1	Atg16l1
-1.40609	1.94302	0.521646	-0.238503	-0.0259171	-0.2215	-0.884371	0.218496	-1.65212	0.974064	-0.563386	1.06738	0.792523	-0.525254		7	6	6	6.4	6.1	6.1	210.94	6.6269	395640000	8	NaN	1	0	NaN	Q6P4T0;F6V3Y9	Q6P4T0;F6V3Y9	Autophagy-related protein 2 homolog A	Atg2a
-2.64024	0.184526	0.791142	-0.236368	1.39236	-1.00455	0.556386	0.0368586	0.420399	0.116979	0.324129	-1.0403	0.357806	0.740866		14	14	13	9.6	9.6	9.3	231.4	26.419	2439200000	55	0.103508	0.846859	-0.0908604	-0.275075	Q80XK6;A0A1Y7VNP1;Q80XK6-4;Q80XK6-5	Q80XK6;A0A1Y7VNP1	Autophagy-related protein 2 homolog B	Atg2b
-1.29558	0.693195	0.860676	-1.12968	1.16032	1.19482	-0.0418771	0.611688	-1.49777	-1.36486	0.720932	-0.223986	-0.532902	0.845031		4	4	4	5.6	5.6	5.6	101.91	4.1585	2631500000	8	0.530709	0.369446	-1.13585	-1.09588	Q6EBV9	Q6EBV9	Autophagy-related protein 9B	Atg9b
-0.529813	-1.2954	0.61269	-1.54364	-0.0166741	0.846958	1.06755	-0.791	0.260692	-0.472747	0.407997	0.835764	-1.18333	1.80095		11	11	11	30.7	30.7	30.7	52.75	24.651	4599500000	62	0.251222	0.64855	-0.0798122	-0.598302	Q80YW5;Q80YW5-2;D6RIR4	Q80YW5;Q80YW5-2	B box and SPRY domain-containing protein	Bspry
0.7393	0.202478	-1.45801	-0.0149468	0.0572116	1.11233	-1.39666	1.25126	0.628154	1.18883	0.046248	-1.18814	-1.48561	0.317542		1	1	1	12	12	12	19.25	1.2402	220500000	1	NaN	1	0	NaN	Q3UK10	Q3UK10	B9 domain-containing protein 2	B9d2
-0.544696	-0.4709	-0.893621	0.841776	0.600152	0.166275	1.32506	-0.650218	-1.35133	-1.74501	0.222391	0.401598	0.299522	1.799	+	84	84	83	25	25	24.8	532.16	323.31	74315000000	706	1.876	0.0208125	-0.127348	-2.90088	O88738;S4R1L5;S4R2P8;O88738-3;O88738-2;S4R268;J3QP64;S4R1R8;S4R2N7;S4R1S3;REV__Q5NCS9;REV__S4R268	O88738;S4R1L5;S4R2P8;O88738-3;O88738-2	Baculoviral IAP repeat-containing protein 6	Birc6
-1.46225	-1.13376	-0.0838153	0.147561	0.760658	1.29182	0.549768	-0.0913243	-0.512992	0.75585	0.479963	-2.18603	0.890747	0.59381		9	9	9	32.4	32.4	32.4	39.74	47.88	2643800000	42	0.510347	0.38608	-0.248266	-1.06282	Q60739;F6TCF9;A0A1L1SRT0;Q60739-2	Q60739;F6TCF9;A0A1L1SRT0;Q60739-2	BAG family molecular chaperone regulator 1	Bag1
-0.668418	-0.388366	0.711353	-0.2669	1.53414	-0.21227	-1.3183	-1.13647	-0.208451	-1.20233	0.421108	0.682313	2.06517	-0.0125677	+	10	10	10	44.8	44.8	44.8	23.473	323.31	48272000000	155	1.76912	0.026155	-0.24876	-2.76825	Q91YN9;A0A087WNX9	Q91YN9	BAG family molecular chaperone regulator 2	Bag2
-0.899094	1.3901	1.35548	1.19916	1.15426	0.937876	-0.457626	-0.822455	-0.748598	-0.525063	-0.0451931	-0.517327	-1.61786	-0.403656		23	23	23	60.7	60.7	60.7	61.859	139.7	22447000000	149	0.141885	0.793136	-0.132231	-0.365227	Q9JLV1	Q9JLV1	BAG family molecular chaperone regulator 3	Bag3
-0.168311	-0.0444298	-0.631088	-2.20414	1.24758	-1.22917	0.382926	0.975775	0.210959	-0.276753	0.775852	-0.909047	0.581711	1.28814		10	10	10	33.8	33.8	33.8	50.942	43.497	5200000000	50	0.0856031	0.874188	0.0197669	0.231138	Q8CI32;E0CYW3;E0CX76	Q8CI32	BAG family molecular chaperone regulator 5	Bag5
-0.341913	0.00398558	-0.802703	0.486238	1.01686	0.88835	-2.52182	-0.596764	-0.730573	-0.517726	0.975957	1.06204	0.531352	0.546716	+	12	10	5	22.7	19	11.1	81.89	42.584	4508300000	46	3.43573	0.000922318	-2.1746	-4.89883	A2AUK7;A2AUK8;Q9Z2H5-3;Q9Z2H5-2;Q9Z2H5;A2AUK5;A0A2R8VHB6	A2AUK7;A2AUK8;Q9Z2H5-3;Q9Z2H5-2;Q9Z2H5;A2AUK5	Band 4.1-like protein 1	Epb4.1l1;Epb41l1
-1.41031	1.3359	1.10809	-0.349185	-0.599688	-0.426724	1.2337	1.1519	0.984663	0.321934	-0.963482	-0.67223	-1.38773	-0.326843	+	52	52	5	58	58	7	109.94	323.31	190060000000	725	2.27927	0.00922421	0.218552	3.40132	O70318;A0A1W2P6I5;A0A1W2P7I2;A0A1W2P7I4;A0A1W2P896;A0A1W2P7H7;A0A1W2P6H2;Q9WV92-7;A0A3B2WBE1;Q9WV92-6;Q9WV92-4;Q9WV92-5;Q9WV92-8;A0A286YDY4;A0A286YCY8	O70318;A0A1W2P6I5	Band 4.1-like protein 2	Epb41l2
-0.358976	1.12054	0.498336	-0.439629	-0.182425	-1.00531	-0.230568	2.39011	-0.476434	-0.591035	-1.79723	0.556019	0.0182634	0.498336		14	14	13	35.1	35.1	33.5	57.633	122.54	21367000000	196	0.65408	0.286925	0.0955249	1.28874	Q8BGS1-2;Q8BGS1;Q8BGS1-3;A0A087WP93	Q8BGS1-2;Q8BGS1;Q8BGS1-3	Band 4.1-like protein 5	Epb41l5
0.295175	0.956331	1.25985	1.74016	0.842716	1.04608	-0.479998	-0.204401	-1.28444	-0.756482	-0.685397	-1.07905	-1.035	-0.615543		10	10	10	60.7	60.7	60.7	10.102	150.09	90304000000	238	0.0389216	0.941938	-0.0314075	-0.109935	O54962	O54962	Barrier-to-autointegration factor;Barrier-to-autointegration factor, N-terminally processed	Banf1
0.507271	0.731078	0.753878	-0.739812	-0.278264	-1.21405	-0.779332	1.59475	1.37176	0.991985	-1.24116	-1.12041	0.241326	-0.819022	+	32	32	30	68	68	64.9	48.043	323.31	171420000000	526	2.86021	0.0027963	0.200238	4.13638	Q9CQC6;A0A087WQS2;A0A087WPF9;A0A087WS48	Q9CQC6;A0A087WQS2;A0A087WPF9	Basic leucine zipper and W2 domain-containing protein 1	Bzw1
0.738076	0.789331	0.898167	1.40336	1.03579	-1.14095	-0.745667	1.15841	-0.0733644	0.0715366	-1.35525	-1.32799	-0.481403	-0.97005		30	28	28	52.7	49.6	49.6	48.063	267.34	80115000000	351	0.87175	0.179858	0.120695	1.60554	Q91VK1;A0A1Y7VJ43;A0A1Y7VKZ4;A0A1Y7VIU9;A0A1Y7VM47;A0A1Y7VM24	Q91VK1;A0A1Y7VJ43;A0A1Y7VKZ4	Basic leucine zipper and W2 domain-containing protein 2	Bzw2
-0.45746	1.09451	-0.217823	-1.46052	-0.757585	-0.879434	0.451453	0.365009	0.742471	-0.768628	0.571329	-0.939352	-0.0619733	2.318		9	9	9	21.6	21.6	21.6	42.444	171.82	173500000000	148	0.267907	0.6278	0.0347399	0.631392	P18572;K3W4Q8;P18572-2;J3QP71	P18572;K3W4Q8;P18572-2;J3QP71	Basigin	Bsg
-0.783268	-0.493309	0.158913	-0.569649	0.0658412	0.361591	-0.513569	-0.588271	-0.837365	0.0467839	-0.0228533	0.521987	-0.483455	3.13662		2	2	2	3.8	3.8	3.8	26.477	2.5465	1163300000	12	0.959689	0.148652	-1.36464	-1.72736	Q9D2C7;E0CZE8;E0CXR0;E0CX98	Q9D2C7;E0CZE8;E0CXR0;E0CX98	Bax inhibitor 1	Tmbim6
-1.94853	0.0414808	0.901414	0.612656	0.825089	-0.103342	0.443134	-2.15688	0.245205	0.648927	0.3841	0.723222	-1.06051	0.444033		4	4	2	21.3	21.3	15.8	22.238	9.7573	946430000	12	0.456638	0.431411	-0.32974	-0.973687	Q921K9;D3YYL1;A0A0J9YV82;Q921K9-2;O08664;A0A0U1RNU6;D3Z3W8;A0A0U1RNX8	Q921K9;D3YYL1;A0A0J9YV82;Q921K9-2	B-cell CLL/lymphoma 7 protein family member B	Bcl7b
-0.265755	0.211133	-0.586174	1.03616	0.884403	0.831028	-0.867307	-2.53123	0.0818949	0.0597222	0.867923	-1.0678	0.559323	0.786679	+	4	4	4	5.7	5.7	5.7	156.68	21.484	1583300000	13	1.51642	0.0445277	-0.566448	-2.45258	Q67FY2;Q67FY2-2	Q67FY2;Q67FY2-2	B-cell CLL/lymphoma 9-like protein	Bcl9l
-1.51287	0.383433	-0.281923	0.380684	1.15823	1.42291	-0.0106488	-0.0370075	-1.7223	-1.56704	0.363199	-0.0646516	1.13582	0.352183	+	7	7	7	41.6	41.6	41.6	25.948	32.802	3708100000	40	2.30494	0.00866389	-0.813248	-3.43332	Q9Z0H7	Q9Z0H7	B-cell lymphoma/leukemia 10	Bcl10
-0.666013	0.811484	-0.393895	0.36234	1.1521	-0.132786	-2.15806	1.04115	0.595969	-0.828245	-0.332737	1.3315	0.412982	-1.1958		12	12	12	39.6	39.6	39.6	27.964	106.55	14883000000	116	0.382036	0.503319	-0.125588	-0.844481	Q61334	Q61334	B-cell receptor-associated protein 29	Bcap29
-1.72907	-0.235757	-0.82657	1.72115	0.693944	-0.51495	0.000622924	-0.527956	-0.250046	-1.16854	0.541949	1.0851	1.514	-0.303873	+	21	21	21	57.1	57.1	57.1	27.956	323.31	128330000000	415	2.29229	0.00891713	-0.378323	-3.41754	Q61335	Q61335	B-cell receptor-associated protein 31	Bcap31
0.376701	0.594705	-2.38223	-0.168587	1.62222	-0.429486	0.822533	-0.554319	-0.820119	0.00825398	-0.995998	0.405063	0.673342	0.847919		9	9	9	53.6	53.6	53.6	23.294	170.72	17408000000	118	0.501726	0.392892	-0.12847	-1.04871	O08734;Q91WX5;F7CUQ1	O08734;Q91WX5	Bcl-2 homologous antagonist/killer	Bak1
-0.471609	1.41454	0.381086	-0.99201	-1.76003	0.371195	1.19528	-0.020867	-0.352021	0.23712	-0.493081	-1.49085	0.558097	1.42315		2	2	2	7.7	7.7	7.7	37.768	2.8904	163340000	5	NaN	1	0	NaN	O54940;F6VF29;Q91VL0;G5E8U9;Q8BHE3	O54940;F6VF29;Q91VL0;G5E8U9;Q8BHE3	BCL2/adenovirus E1B 19 kDa protein-interacting protein 2;Caytaxin	Bnip2;Atcay
-1.17174	0.334849	-1.10366	-0.475292	1.09423	-0.302423	0.398467	-0.524548	0.958507	1.34838	-0.667708	0.982818	0.945994	-1.81788		2	2	2	17	17	17	23.766	3.7585	518690000	3	NaN	1	0	NaN	Q9Z2F7;Q91Z78	Q9Z2F7;Q91Z78	BCL2/adenovirus E1B 19 kDa protein-interacting protein 3-like	Bnip3l
0.645528	0.311821	0.673219	0.326631	1.33574	0.87295	-0.444505	-0.647082	-2.60668	0.0322075	0.270626	-0.270429	0.670963	-1.17099		2	2	2	18.1	18.1	18.1	22.08	22.585	1139200000	15	0.531062	0.369162	-0.527046	-1.09645	Q61337;Q3U9H3;F7ABX5;D3YZR8	Q61337;Q3U9H3;F7ABX5;D3YZR8	Bcl2-associated agonist of cell death	Bad
-0.880556	0.429666	0.22841	1.54957	-0.495553	-0.31922	1.47072	0.259292	1.42057	0.397926	-0.343704	-1.16164	-1.05437	-1.50111		31	30	2	34.9	34.9	3.3	106	264.76	116060000000	465	1.13548	0.101351	0.206836	1.96337	Q8K019;Q8K019-2	Q8K019;Q8K019-2	Bcl-2-associated transcription factor 1	Bclaf1
0.463763	0.865875	1.72368	0.618577	0.825375	0.424507	-0.690425	0.766451	-0.0826765	-0.924104	-0.853639	0.014584	-1.26079	-1.89118		29	1	1	35.3	1.8	1.8	100.28	2.9482	2176600000	18	0.563541	0.346534	0.333643	1.14839	F8WI22;A0A087WRN1;A0A087WQA0;Q8K019-3;A0A087WRF8	F8WI22;A0A087WRN1;A0A087WQA0;Q8K019-3	Bcl-2-associated transcription factor 1	Bclaf1
0.123156	0.499302	0.105334	-1.58385	1.76816	-0.292019	0.536014	-0.164253	-0.506326	0.198273	-2.27891	0.396451	1.00258	0.196079		5	5	5	35.2	35.2	35.2	26.132	62.449	4509600000	27	0.161448	0.764959	0.0601431	0.409304	Q64373;A2AHX9;Q9QWX2;Q64373-3;Q64373-4;Q64373-2;A2AHX8;A2AHX7	Q64373;A2AHX9;Q9QWX2;Q64373-3;Q64373-4;Q64373-2;A2AHX8	Bcl-2-like protein 1	Bcl2l1
-0.687621	0.198804	-0.2958	1.93369	0.487616	0.393574	-2.30183	-1.16867	-0.185802	-0.50013	0.451531	0.245114	0.844666	0.584849	+	9	9	9	33.9	33.9	33.9	46.719	237.23	21951000000	142	2.5395	0.00527188	-0.344446	-3.72745	P59017;A0A0N4SW24;A0A0N4SW63	P59017	Bcl-2-like protein 13	Bcl2l13
0.278066	0.665648	0.645639	0.129468	0.0965643	-1.53967	-2.42151	0.768471	0.861912	0.968917	-1.15784	0.328777	0.261664	0.113894		3	3	3	20	20	20	18.066	2.7985	2048400000	17	0.437024	0.448828	0.390429	0.940366	B0V3P6;Q08ED0	B0V3P6;Q08ED0	Bcl-2-like protein 15	Bcl2l15
-2.51986	-0.569901	0.173933	-1.36343	0.636552	0.226353	-0.211112	0.138375	0.104924	1.00647	-0.0604153	1.48275	0.819446	0.135911		4	4	4	20.5	20.5	20.5	51.588	84.049	2517000000	31	0.474507	0.416916	-0.235018	-1.00367	O88597;E9PYD6;E9QAM0;F7DB15;E9PX06;F7CVL9	O88597;E9PYD6;E9QAM0;F7DB15	Beclin-1	Becn1
0.402752	0.185688	0.499779	-2.19305	0.300494	-1.10385	0.738726	-0.309815	1.4829	1.51589	-1.10519	-0.247488	-0.0783041	-0.0885462	+	8	8	8	14.3	14.3	14.3	94.154	27.086	1630500000	27	2.0545	0.0144629	0.948151	3.12209	Q6PAL0	Q6PAL0	BEN domain-containing protein 3	Bend3
0.822531	0.688708	0.746259	0.537847	1.04849	-1.96722	-0.504379	0.78012	-2.07298	-0.423917	0.639492	0.138813	-0.509646	0.0758878		2	2	2	24.6	24.6	24.6	13.274	32.818	1839700000	16	0.00638044	0.990158	0.0115877	0.018664	O35623	O35623	BET1 homolog	Bet1
0.40234	0.533396	-0.488867	0.19625	0.502192	0.420066	-1.69288	0.474096	-2.64396	0.757138	0.515796	-0.268669	0.54968	0.743425		5	5	5	14.5	14.5	14.5	55.357	8.7409	1673900000	19	0.787397	0.214839	-0.563502	-1.48568	Q8BHT6;Q8BHT6-2	Q8BHT6;Q8BHT6-2	Beta-1,3-glucosyltransferase	B3galtl
-0.580196	0.72993	-0.349998	-0.981891	-2.70312	1.12603	-0.412739	0.439748	-0.257493	0.213627	0.83662	0.645659	0.505984	0.787831		6	6	6	17.6	17.6	17.6	59.211	20.419	718700000	17	0.0395217	0.941387	-0.0527673	-0.111561	Q09200;A0A1W2P6F0	Q09200;A0A1W2P6F0	Beta-1,4 N-acetylgalactosaminyltransferase 1	B4galnt1
-0.425844	-1.02871	-1.97905	0.799079	0.466752	1.25273	0.576893	-0.704031	-0.155986	-0.0672929	-1.35824	0.445218	1.35831	0.820175		4	4	4	14	14	14	42.959	18.292	2344800000	25	1.43318	0.0532968	-0.409761	-2.34746	P15535-2;P15535;B1AXY5	P15535-2;P15535;B1AXY5	Beta-1,4-galactosyltransferase 1;Lactose synthase A protein;N-acetyllactosamine synthase;Beta-N-acetylglucosaminylglycopeptide beta-1,4-galactosyltransferase;Beta-N-acetylglucosaminyl-glycolipid beta-1,4-galactosyltransferase;Processed beta-1,4-galactosyltransferase 1	B4galt1
1.12772	0.257714	0.807108	0.106168	-1.0022	-1.14034	1.1034	1.96152	-0.0652116	0.433183	-0.668121	-0.882846	-0.759567	-1.27854	+	3	3	3	10.9	10.9	10.9	44.084	2.9928	1600200000	13	3.67914	0.000579545	1.46044	5.23543	Q91YY2;A0A0A6YXE7	Q91YY2	Beta-1,4-galactosyltransferase 3;N-acetyllactosamine synthase;Beta-N-acetylglucosaminylglycopeptide beta-1,4-galactosyltransferase;Beta-N-acetylglucosaminyl-glycolipid beta-1,4-galactosyltransferase	B4galt3
-1.07595	-0.509006	0.790122	-1.13593	0.71821	0.553072	0.322487	0.639734	-1.52066	-1.81752	0.240038	0.809637	0.864234	1.12153		3	3	3	14	14	14	47.384	7.0266	782280000	11	NaN	1	0	NaN	Q8BWP8;Q8BWP8-2	Q8BWP8;Q8BWP8-2	Beta-1,4-glucuronyltransferase 1	B4gat1
-1.05855	-1.01841	-1.35582	0.596272	-0.189288	0.661457	1.72132	0.0364163	-1.36272	-0.50749	0.113789	0.751511	1.58682	0.0246836		3	3	3	22.7	22.7	22.7	13.779	4.1649	9686300000	34	1.27098	0.0755352	-0.505368	-2.1401	P01887	P01887	Beta-2-microglobulin	B2m
-0.102317	-0.141694	-1.72255	1.12906	-0.317062	-0.694779	1.53791	0.010491	0.525128	0.803209	-1.71734	-0.847089	0.697833	0.839203		18	18	17	39.6	39.6	38.3	56.381	71.368	18283000000	133	0.190053	0.726583	0.0357734	0.471738	Q61235;B7ZNU9;Q99L88;Q99L88-2	Q61235;B7ZNU9	Beta-2-syntrophin	Sntb2
-0.521781	0.515042	0.202375	0.3524	1.07239	-0.595445	-0.870652	-0.908546	-1.20814	-1.50858	1.10601	-0.398398	1.01161	1.75172	+	22	6	6	61.7	28.7	28.7	42.004	24.309	13153000000	60	1.84824	0.0221319	-1.04897	-2.86645	Q8BFZ3	Q8BFZ3	Beta-actin-like protein 2	Actbl2
-0.633413	-0.00554304	-0.838009	1.29866	-0.667425	0.375183	0.291543	0.767671	0.152242	-1.81998	0.307896	0.834869	-1.58429	1.52059		16	16	16	28.6	28.6	28.6	79.638	53.424	3973000000	62	0.549586	0.356149	-0.177499	-1.12618	Q99MK8;Q7TS64;E9PW16;F6QY34;E9Q419;Q3UYH7;Q8BVT9;F7AEX1;F6Y9P3;A0A0G2JEW1;Q8BX71	Q99MK8;Q7TS64;E9PW16	Beta-adrenergic receptor kinase 1	Adrbk1
0.580651	0.473486	0.642597	0.473115	0.294259	0.567423	-1.71082	0.668014	-2.15515	0.458165	-0.180656	0.673605	-1.48123	0.696541		6	6	6	18.8	18.8	18.8	46.313	28.758	1358200000	21	0.223579	0.684098	-0.347288	-0.542187	Q91YI4;Q91YI4-2;Q5F2D9	Q91YI4;Q91YI4-2;Q5F2D9	Beta-arrestin-2	Arrb2
-1.5009	0.972365	1.28813	0.178093	-0.496062	-1.39216	0.196428	0.259979	1.06496	1.42186	-0.145521	-1.58061	0.100831	-0.367386		26	26	26	40.5	40.5	40.5	64.979	211.63	25075000000	241	1.37618	0.0600085	0.171905	2.27501	Q9CWL8	Q9CWL8	Beta-catenin-like protein 1	Ctnnbl1
-1.3001	-0.925426	-0.555108	1.20005	0.873849	0.178662	-0.337405	-1.25262	-0.772493	-0.606467	-0.395311	1.36303	1.42154	1.10779	+	18	18	8	58.8	58.8	33	42.281	323.31	110890000000	445	3.96712	0.000340426	-0.197177	-5.64657	Q8R5C5;E0CZD4;E0CYB4	Q8R5C5	Beta-centractin	Actr1b
0.657986	-1.18192	-0.336071	-1.6245	-0.828056	0.622288	1.9714	-0.352824	0.481579	0.802792	-0.319932	-1.2163	0.674786	0.648774		13	10	10	49.3	36.9	36.9	47.024	176.64	7453700000	105	0.5338	0.367234	0.14128	1.10086	P21550;Q5SX59;J3QPZ9;Q5SX60;Q5SX61	P21550;Q5SX59	Beta-enolase;Enolase	Eno3
-0.563819	-1.5475	-2.08579	0.802056	1.00975	0.580269	0.0161894	-0.185239	-0.679464	-0.672546	0.686163	0.690802	0.708986	1.24015	+	13	13	13	25	25	25	73.12	66.679	14517000000	98	3.89073	0.000383648	-0.690595	-5.53605	P23780;A0A1L1SSJ7	P23780	Beta-galactosidase	Glb1
0.482934	-1.38632	0.0934015	0.236698	-0.0941495	-0.487639	1.48985	-2.02832	-0.277881	0.88727	0.551757	1.5753	-0.573648	-0.469252		22	22	22	41	41	41	74.194	224.97	50099000000	287	0.149202	0.78286	-0.020459	-0.381851	P12265;Q99KJ6;D3YY48	P12265	Beta-glucuronidase	Gusb
-1.11703	-0.380162	-0.448583	1.06503	1.60914	0.277894	-0.617816	-1.1786	-1.5175	-0.898731	0.698666	0.536332	1.03781	0.933545	+	14	14	14	28.6	28.6	28.6	60.612	131.62	10206000000	98	5.28532	1.33333e-05	-0.914095	-7.75176	P29416	P29416	Beta-hexosaminidase subunit alpha	Hexa
-0.105614	-0.755656	-0.365159	1.76601	1.12666	0.612334	-1.31942	-1.41038	-1.22329	-0.793586	0.549211	0.565879	0.929423	0.423588	+	19	19	19	32.1	32.1	32.1	61.115	90.588	13378000000	115	4.59696	0.000117647	-0.704822	-6.60224	P20060	P20060	Beta-hexosaminidase subunit beta	Hexb
-0.884447	-0.479083	-1.38176	-0.373562	0.121288	1.56411	-0.83698	1.44815	-0.890603	-1.00607	0.480644	0.649883	1.48716	0.101273	+	8	8	8	28.5	28.5	28.5	32.754	39.904	21217000000	107	1.61935	0.036229	-0.272617	-2.58166	Q99KR3	Q99KR3	Beta-lactamase-like protein 2	Lactb2
-0.484531	-1.58802	-0.159538	0.367507	0.732015	0.600957	-0.839394	0.609684	-2.26223	-0.319119	1.08272	0.743454	0.671012	0.845476		7	7	7	10.9	10.9	10.9	100.83	27.48	700440000	18	NaN	1	0	NaN	Q8K2I4;A0A0R4J092	Q8K2I4;A0A0R4J092	Beta-mannosidase	Manba
-0.936966	0.202585	0.435794	-0.685862	1.33842	-0.978317	1.07845	0.181141	0.110234	0.427748	-1.83137	0.252656	1.57776	-1.17226		10	10	10	68.2	68.2	68.2	21.951	323.31	57278000000	238	0.351531	0.533812	0.0860917	0.789551	P70444;D3Z463	P70444	BH3-interacting domain death agonist;BH3-interacting domain death agonist p15;BH3-interacting domain death agonist p13;BH3-interacting domain death agonist p11	Bid
-1.47343	-0.889821	-0.842294	0.980834	0.744861	1.10003	-0.751624	-0.615098	-0.961551	-0.952513	0.95171	0.355977	1.28847	1.06445	+	22	22	22	43.8	43.8	43.8	70.793	154.03	23818000000	148	7.37041	0	-0.703948	-12.1368	Q60967;Q6NZM8;A0A0G2JFM1;A0A0G2JFK8	Q60967;Q6NZM8	Bifunctional 3-phosphoadenosine 5-phosphosulfate synthase 1;Sulfate adenylyltransferase;Adenylyl-sulfate kinase	Papss1
0.2018	-0.220816	0.966562	0.403995	-1.1524	1.00563	0.0599129	2.29978	-0.622988	-0.00943799	-0.700601	-0.875559	-1.57691	0.221031		14	14	14	42.4	42.4	42.4	46.567	293.61	22358000000	148	0.794801	0.211683	0.124914	1.49633	Q9ERI5;G3UVU9;Q9ERI5-2;F6VRF7;F6VMC4;F7BDP4	Q9ERI5;G3UVU9;Q9ERI5-2;F6VRF7;F6VMC4	Bifunctional arginine demethylase and lysyl-hydroxylase JMJD6	Jmjd6
-1.00399	-0.305701	0.781303	0.79076	-1.18274	0.330367	0.262104	-0.477717	-1.30623	-0.759785	0.993742	-0.893995	0.698212	2.07367		17	17	17	43.6	43.6	43.6	59.69	215.43	16411000000	154	0.858833	0.184948	-0.132288	-1.58739	Q8VC30	Q8VC30	Bifunctional ATP-dependent dihydroxyacetone kinase/FAD-AMP lyase (cyclizing);ATP-dependent dihydroxyacetone kinase;FAD-AMP lyase (cyclizing)	Dak
-0.538167	-0.880618	-0.441115	1.37696	2.02987	0.86202	-0.16255	-0.45201	-1.30217	-0.658136	-0.68795	-0.769512	1.1568	0.466587	+	19	19	19	50.8	50.8	50.8	62.022	226.18	32255000000	219	1.9742	0.0170982	-0.250885	-3.02257	Q9DBL7;REV__F6QNN0;REV__J3QNE4	Q9DBL7	Bifunctional coenzyme A synthase;Phosphopantetheine adenylyltransferase;Dephospho-CoA kinase	Coasy
0.879021	1.16363	0.981813	-0.293985	-0.603941	-0.834429	0.999854	0.833866	1.03861	0.479725	-0.839565	-1.37832	-1.53713	-0.88914	+	92	92	92	54.8	54.8	54.8	170.08	323.31	922830000000	2195	6.46489	0	0.330143	10.0404	Q8CGC7;A0A0A6YWA4;A0A0A6YWH3	Q8CGC7	Bifunctional glutamate/proline--tRNA ligase;Glutamate--tRNA ligase;Proline--tRNA ligase	Eprs
-0.677993	-0.851353	0.473607	2.89828	0.200912	0.125785	-0.360238	0.317119	-1.24659	0.492558	-0.727118	0.167104	-0.739013	-0.073061		6	6	6	9.9	9.9	9.9	100.72	9.3336	775230000	8	NaN	1	0	NaN	Q3UHN9;Q3UHN9-2;Q3UHN9-3	Q3UHN9;Q3UHN9-2	Bifunctional heparan sulfate N-deacetylase/N-sulfotransferase 1;Heparan sulfate N-deacetylase 1;Heparan sulfate N-sulfotransferase 1	Ndst1
0.665495	0.695783	0.936154	0.162047	-1.42588	-1.12719	1.04831	0.55907	1.02989	0.643286	-2.10474	-0.650293	-0.347481	-0.084452	+	13	13	13	34.6	34.6	34.6	53.516	50.016	7418000000	58	3.57801	0.000672897	1.54366	5.09444	Q8CD15;D3YTU3;Q8CCK9;D3Z287	Q8CD15;D3YTU3	Bifunctional lysine-specific demethylase and histidyl-hydroxylase MINA	Mina
0.49265	0.463301	1.5848	0.240687	-0.680009	0.173084	-0.384696	1.21004	0.749052	0.893669	-0.800876	-1.81556	-1.45734	-0.668805	+	20	20	20	46.8	46.8	46.8	67.556	119.38	18213000000	133	2.62887	0.00437551	0.380757	3.8405	Q9JJF3	Q9JJF3	Bifunctional lysine-specific demethylase and histidyl-hydroxylase NO66	No66
0.710361	0.570201	0.955582	-1.35984	-0.668382	-0.812302	1.35464	0.655243	1.07553	1.19536	-0.809225	-0.850043	-0.867961	-1.14917	+	22	22	21	64.6	64.6	62.6	37.863	323.31	120030000000	410	7.69349	0	0.946641	12.9695	P18155;A0A0N4SVS2;A0A0N4SVW2	P18155	Bifunctional methylenetetrahydrofolate dehydrogenase/cyclohydrolase, mitochondrial;NAD-dependent methylenetetrahydrofolate dehydrogenase;Methenyltetrahydrofolate cyclohydrolase	Mthfd2
-0.556728	0.155792	-0.416299	-0.375303	2.2927	-0.358614	0.626819	0.133253	0.209366	-1.23726	-0.101103	-1.7562	1.37358	0.00999154		24	24	24	60.3	60.3	60.3	57.223	215.76	32568000000	215	0.234513	0.670615	-0.0431554	-0.564583	Q9JLV6;G5E8N7;Q9JLV6-2;E9Q9A5;A0A0J9YVJ6;A0A140LIZ1;A0A0J9YTV1;A0A0J9YUT2;A0A0J9YVH5;A0A0J9YV48;A0A0J9YUF9;A0A140LJ53	Q9JLV6;G5E8N7;Q9JLV6-2;E9Q9A5;A0A0J9YVJ6	Bifunctional polynucleotide phosphatase/kinase;Polynucleotide 3-phosphatase;Polynucleotide 5-hydroxyl-kinase	Pnkp
0.506121	1.16797	0.517896	-1.12265	-0.500144	-0.442945	1.53402	1.01266	0.620819	0.624966	-0.444578	-1.97704	-0.856014	-0.641078	+	47	47	47	61.1	61.1	61.1	64.217	323.31	834100000000	1109	4.63389	0.00011954	0.303555	6.66093	Q9CWJ9	Q9CWJ9	Bifunctional purine biosynthesis protein PURH;Phosphoribosylaminoimidazolecarboxamide formyltransferase;IMP cyclohydrolase	Atic
0.454731	0.357932	0.145373	-1.70463	0.173643	-0.511238	0.400381	0.873313	0.352872	0.1874	1.54114	0.365223	-2.40916	-0.22698		8	8	7	16.5	16.5	15.2	79.198	8.5012	1232300000	16	0.840506	0.192478	0.636245	1.56152	Q91WG8;Q3UW64;G3UYD5;G3UX23;G3UZ98;G3UX49;G3UWV5;F6WD11	Q91WG8;Q3UW64;G3UYD5;G3UX23	Bifunctional UDP-N-acetylglucosamine 2-epimerase/N-acetylmannosamine kinase;UDP-N-acetylglucosamine 2-epimerase (hydrolyzing);N-acetylmannosamine kinase	Gne
-0.694698	-1.40896	-0.612677	1.14271	1.06347	0.476735	-0.989931	-1.24162	-0.218141	-0.804913	0.15948	0.93545	1.79312	0.399966	+	17	17	17	54.6	54.6	54.6	33.524	196.47	27112000000	131	4.58997	0.000126126	-0.604042	-6.59116	Q9CY64;A2ASB8;A2ASB7;A2ASB1	Q9CY64	Biliverdin reductase A	Blvra
1.1673	0.529238	0.843299	0.697266	0.797829	-0.158636	0.0567507	-1.73738	0.157606	-0.241908	-1.90305	0.488606	0.721597	-1.41851		4	4	4	39.2	39.2	39.2	14.281	5.6103	643000000	8	0.157546	0.770397	0.212284	0.400604	O55102;D3YVM8;D3Z4L7	O55102;D3YVM8;D3Z4L7	Biogenesis of lysosome-related organelles complex 1 subunit 1	Bloc1s1
1.00474	-0.203612	-1.20554	0.529703	-0.548969	0.220706	1.29439	-1.08569	0.5511	-0.292975	0.652493	-0.519253	1.51129	-1.90839		3	3	3	21.5	21.5	21.5	20.398	5.7588	1648900000	11	0.0110157	0.983673	0.00532395	0.0320559	Q5U5M8	Q5U5M8	Biogenesis of lysosome-related organelles complex 1 subunit 3	Bloc1s3
0.405394	0.493968	0.59361	1.98864	1.50188	0.942924	-1.09588	-0.770302	-0.6568	-1.10895	-0.287617	-0.281695	-0.993322	-0.731853		4	4	4	29.3	29.3	29.3	23.112	35.2	694100000	14	0.569767	0.342552	-0.631392	-1.15824	Q8VED2	Q8VED2	Biogenesis of lysosome-related organelles complex 1 subunit 4	Bloc1s4
0.34994	0.296648	0.587252	0.348145	0.298055	0.515244	1.34198	0.588508	-1.57137	0.950845	0.506463	-1.83225	-1.14471	-1.23474		3	3	3	15.1	15.1	15.1	21.283	1.9862	9137000000	7	0.735705	0.240705	1.74156	1.41052	Q8R015;Q3TB02;Q8R015-2	Q8R015	Biogenesis of lysosome-related organelles complex 1 subunit 5	Bloc1s5
0.62675	0.940265	1.15456	1.133	1.46087	1.00106	-1.54927	-1.09032	-0.851463	-0.437993	-0.498777	-0.715774	-0.499032	-0.67388		2	2	2	23.8	23.8	23.8	19.682	42.346	507540000	13	0.267342	0.628511	-0.240392	-0.630279	Q9R0C0;Q9R0C0-2	Q9R0C0;Q9R0C0-2	Biogenesis of lysosome-related organelles complex 1 subunit 6	Bloc1s6
-2.2624	0.109606	0.316204	0.252394	0.816802	0.52065	0.414843	0.237137	0.256373	-0.202482	0.854991	-2.17195	0.984008	-0.126182		3	3	3	10.4	10.4	10.4	58.154	9.4782	991400000	14	0.246591	0.65438	-0.327632	-0.589017	Q8CIF4;A0A0R4J131	Q8CIF4;A0A0R4J131	Biotinidase	Btd
-0.712631	0.513034	1.38267	1.19632	-1.20651	0.558022	-0.775173	-0.72698	-0.677887	0.352845	0.853115	-0.096094	-1.82204	1.16131		3	3	3	6.8	6.8	6.8	78.516	4.3355	570270000	4	0.127618	0.813951	-0.0787438	-0.33231	Q920N2;A0A2I3BPG4;A0A2I3BQG1;Q3TG10	Q920N2;A0A2I3BPG4	Biotin--protein ligase;Biotin--[methylmalonyl-CoA-carboxytransferase] ligase;Biotin--[propionyl-CoA-carboxylase [ATP-hydrolyzing]] ligase;Biotin--[methylcrotonoyl-CoA-carboxylase] ligase;Biotin--[acetyl-CoA-carboxylase] ligase	Hlcs
0.914982	-0.934191	1.09405	1.5785	0.0452833	0.1651	-1.28646	-0.678575	1.3492	-0.371223	-0.000153635	-1.86831	0.0591757	-0.0673798		5	5	5	13.6	13.6	13.6	51.611	11.981	2299700000	39	0.0155709	0.976873	0.00785092	0.0450842	Q8BTJ4;Q8BTJ4-2;A2A5N7;D3Z6V6	Q8BTJ4;Q8BTJ4-2	Bis(5-adenosyl)-triphosphatase enpp4	Enpp4
-0.621637	0.189424	0.880086	2.22733	0.416802	0.0113128	-0.625723	-0.183551	-1.2511	-1.28525	-1.28525	1.09478	0.0140073	0.418757		8	8	8	61.2	61.2	61.2	16.989	38.612	28565000000	125	0.90213	0.168159	-0.288343	-1.64796	P56380	P56380	Bis(5-nucleosyl)-tetraphosphatase [asymmetrical]	Nudt2
-1.40514	1.31466	-1.58994	0.18136	-0.148346	-0.121788	0.845686	0.377286	0.562695	-0.178333	-1.55294	-0.535549	1.48795	0.762393		20	20	20	45.1	45.1	45.1	52.511	235.59	86219000000	346	0.0129253	0.981242	-0.00209045	-0.0375335	Q8R016;E9PY26;E9Q6V3;E9PZH4;E9QA53	Q8R016;E9PY26	Bleomycin hydrolase	Blmh
0.690871	0.697712	0.800454	-0.884937	0.858171	-2.37174	-0.715243	0.035253	0.668429	0.492237	-1.56928	0.52896	0.312577	0.45653		5	5	5	8.5	8.5	8.5	126.18	19.724	547120000	8	NaN	1	0	NaN	Q91Z96;Q91Z96-2	Q91Z96	BMP-2-inducible protein kinase	Bmp2k
-0.914803	-1.56389	-0.666594	1.98053	-1.09333	1.11828	-0.0863151	0.28853	0.0980849	0.169565	-0.724834	-0.458966	1.3277	0.526045		7	7	7	62.8	62.8	62.8	14.379	168.97	23366000000	99	0.795083	0.211587	-0.0950304	-1.49674	Q9D8S9	Q9D8S9	BolA-like protein 1	Bola1
-2.22609	0.219306	0.594314	1.70577	-0.34318	0.468305	1.37216	0.605777	-1.09528	-0.734667	0.175374	0.110893	-0.445442	-0.407238		6	6	6	61.6	61.6	61.6	10.214	34.493	19897000000	84	0.283128	0.610563	-0.0814539	-0.661096	Q8BGS2;Q8BGS2-2	Q8BGS2;Q8BGS2-2	BolA-like protein 2	Bola2
-0.11131	0.0450934	-0.0443939	0.890591	0.0150726	0.0844853	-3.30402	0.321002	0.268792	-0.150827	0.332164	0.498317	0.431261	0.723775		2	2	2	21.8	21.8	21.8	12.228	1.4725	1726600000	5	0.941795	0.154669	-0.569655	-1.70281	Q8CEI1;E9Q705;E9PX89	Q8CEI1;E9Q705;E9PX89	BolA-like protein 3	Bola3
-0.979581	0.742889	-0.12819	1.94762	0.727129	0.804785	-1.09953	-0.789817	-0.239498	-1.73528	0.299392	0.429614	0.824708	-0.804251	+	5	5	5	17.4	17.4	17.4	19.152	60.636	8935900000	51	1.7848	0.025293	-0.342625	-2.78773	Q8R2Q8	Q8R2Q8	Bone marrow stromal antigen 2	Bst2
0.318332	0.580948	0.404795	0.421726	1.81988	-1.22206	-0.889097	1.29036	0.0793487	0.850575	-0.168941	-1.465	-1.088	-0.932865		2	2	1	9	9	5.2	32.214	2.8397	271910000	3	NaN	1	0	NaN	Q8BHX3;Q8BHX3-2;E9Q2C7	Q8BHX3;Q8BHX3-2;E9Q2C7	Borealin	Cdca8
0.495938	0.311741	1.05062	-2.00738	-0.588316	-0.189966	1.0096	1.28693	0.578006	1.16652	-0.755565	-0.412808	-0.710451	-1.23487	+	8	8	8	22.6	22.6	22.6	52.212	21.03	2703600000	29	4.36996	0.00017284	1.20244	6.24816	Q3UFB2;Q3UFB2-2;A0A0G2JG05;A0A0G2JGA1	Q3UFB2;Q3UFB2-2	Box C/D snoRNA protein 1	Znhit6
-1.56353	-0.90162	-0.858805	1.69709	0.83177	0.475239	-0.231277	-0.852821	-0.76754	-0.409793	-0.0977183	0.272015	1.79041	0.616577	+	37	37	2	76.8	76.8	2.3	57.681	323.31	112740000000	493	3.59349	0.000664865	-0.315366	-5.1159	B1AZ46;Q8BKX1-2;Q8BKX1-3	B1AZ46;Q8BKX1-2;Q8BKX1-3	Brain-specific angiogenesis inhibitor 1-associated protein 2	Baiap2
0.496811	1.00379	1.6455	-0.615484	-2.17683	0.308794	-0.587295	0.301677	0.455719	0.53785	-0.3616	-0.725969	0.905997	-1.18897	+	12	12	11	28.2	28.2	26.5	57.187	47.709	2708500000	46	1.48397	0.0476955	0.800578	2.41168	Q9DBJ3	Q9DBJ3	Brain-specific angiogenesis inhibitor 1-associated protein 2-like protein 1	Baiap2l1
-0.746066	-1.81954	-1.62745	1.38492	0.24067	0.490101	0.569686	-0.332964	0.24067	-0.0286204	-0.623917	0.752008	1.67038	-0.169873		11	11	11	27.7	27.7	27.7	44.127	41.192	17300000000	94	1.40504	0.0566253	-0.370095	-2.31174	O35855;A0A1B0GX27;O88374;A0A1B0GST1;A0A1B0GQY4	O35855;A0A1B0GX27;O88374	Branched-chain-amino-acid aminotransferase, mitochondrial;Branched-chain-amino-acid aminotransferase	Bcat2
-1.01337	-0.964662	0.555544	1.40772	0.647165	-2.53294	-0.133066	-0.247446	-0.219805	0.350664	0.267621	1.15266	0.345473	0.384438		7	7	7	24.3	24.3	24.3	43.544	59.572	8594200000	50	0.405808	0.479639	-0.165201	-0.886402	Q8K3W0;D3Z7P0;Q8K3W0-1;Q8K3W0-5;E9Q0U3;Q8K3W0-6;Q8K3W0-4;E9Q8Q1;A0A0J9YV56	Q8K3W0;D3Z7P0;Q8K3W0-1;Q8K3W0-5;E9Q0U3;Q8K3W0-6	BRCA1-A complex subunit BRE	Bre
1.46304	0.740896	0.280119	-0.344069	-1.80757	-0.952147	1.69834	0.77002	-0.266242	-0.313945	-0.281698	-1.33427	-0.25815	0.605669	+	7	7	7	14.8	14.8	14.8	89.085	182.75	2073000000	57	1.91456	0.0193417	0.405132	2.94867	Q8C3R1;E9QLK3;Q8C3R1-2;D6RE40	Q8C3R1;E9QLK3;Q8C3R1-2	BRCA1-associated ATM activator 1	Brat1
1.46661	-0.073548	0.680694	-1.68875	0.27095	-0.530745	1.32241	-0.581893	-2.08618	0.462405	0.233211	-0.139322	-0.0038328	0.667992		7	7	7	17.3	17.3	17.3	66.99	56.818	3398700000	37	0.262703	0.633658	0.0762065	0.62113	Q99MP8;Q99MP8-2;Q99MP8-3;A0A0G2JF68	Q99MP8;Q99MP8-2;Q99MP8-3	BRCA1-associated protein	Brap
0.180744	0.936883	0.40117	-2.32407	-0.745058	-0.523542	1.10339	1.62888	0.411187	0.747197	-0.238688	-0.885634	-0.248833	-0.443623	+	8	8	8	35.4	35.4	35.4	35.942	86.98	18523000000	117	3.25168	0.00128829	0.641268	4.65028	Q9CWI3	Q9CWI3	BRCA2 and CDKN1A-interacting protein	Bccip
0.286894	-1.94371	-0.411963	1.67961	0.910532	0.449067	-1.22485	-0.868031	-0.573411	0.27127	-0.308718	0.992636	-0.373672	1.11434	+	14	12	12	13.4	12	12	143.07	27.602	1770600000	19	2.00253	0.0160719	-0.526404	-3.05768	Q6PAJ1;A0A1W2P6I7	Q6PAJ1	Breakpoint cluster region protein	Bcr
1.04144	0.107777	1.83039	-1.096	-0.285073	0.0166087	0.598331	1.28385	0.513722	-0.480332	0.136507	-1.35861	-0.80754	-1.50108	+	19	19	19	36.3	36.3	36.3	94.284	117.7	7009000000	80	2.48116	0.00597264	0.618666	3.65397	Q61140;Q61140-2;O35177;A0A0R4J212	Q61140;Q61140-2	Breast cancer anti-estrogen resistance protein 1	Bcar1
0.567407	0.634463	0.402673	1.4513	-0.127823	-2.94083	0.612498	0.39683	-0.415711	0.191077	0.298151	-0.322643	-0.120664	-0.626731		3	3	3	13	13	13	37.657	18.665	728740000	23	0.669497	0.27758	0.408676	1.31206	Q3U1T3;Q3U1T3-2	Q3U1T3	Breast cancer metastasis-suppressor 1-like protein	Brms1l
0.172486	0.0913046	0.0515165	2.15423	1.82938	-1.52433	-0.538433	-0.413869	-0.707107	-0.336539	-0.735903	0.464062	-0.840144	0.333345		5	5	5	6.9	6.9	6.9	101.02	15.017	896790000	20	0.408557	0.477508	-0.29204	-0.891202	Q8CCN5;Q0VF62;B1AR74;B1AR76;F7CPM1;F7C0F2;F6VJ09;B1B0B3;Q8CCN5-2	Q8CCN5;Q0VF62;B1AR74;B1AR76;F7CPM1;F7C0F2	Breast carcinoma-amplified sequence 3 homolog	Bcas3
-0.747118	-1.71217	-1.04958	0.602881	-0.557075	-0.762719	0.5808	0.303555	1.03714	-0.534462	0.701487	0.0197314	-0.0875224	2.20505		41	41	32	28.4	28.4	23.3	208.5	82.577	13956000000	192	0.563263	0.34673	-0.0587027	-1.14795	G3X9K3;D3YYK9	G3X9K3;D3YYK9	Brefeldin A-inhibited guanine nucleotide-exchange protein 1	Arfgef1
-0.644428	0.735849	0.921895	2.19653	-0.678415	-0.0712856	-0.188025	-0.362504	-1.45007	-1.28319	0.813973	0.75321	-0.862136	0.118591		34	25	25	25	19.8	19.8	202.24	147.13	6971300000	90	0.621062	0.308151	-0.235762	-1.23826	A2A5R2;F6YCJ0	A2A5R2	Brefeldin A-inhibited guanine nucleotide-exchange protein 2	Arfgef2
1.1334	0.740617	0.67984	0.811729	-0.53192	0.319084	-1.63337	0.824041	-0.628428	-2.19438	-0.506957	0.87814	0.241049	-0.13284		4	4	4	2.5	2.5	2.5	240.09	10.702	206960000	9	NaN	1	0	NaN	Q3UGY8;A0A1N9M5I8	Q3UGY8;A0A1N9M5I8	Brefeldin A-inhibited guanine nucleotide-exchange protein 3	Arfgef3
-0.0884195	1.15824	-0.701099	1.62662	0.760152	-0.0740183	-0.46507	-0.442597	-1.42198	-1.64218	0.347053	1.52153	-0.602378	0.024155		4	4	4	14.2	14.2	14.2	28.263	74.065	21220000000	65	1.30881	0.0696013	-0.27269	-2.18882	Q8BXV2;A0A0G2JGE0	Q8BXV2;A0A0G2JGE0	BRI3-binding protein	Bri3bp
-0.959272	1.13372	0.453185	1.21698	0.0180103	-0.016904	0.363999	-0.558721	0.0622911	-0.599667	-0.085464	0.659565	0.949563	-2.63729		3	3	3	19.5	19.5	19.5	36.793	88.453	4211100000	40	0.0185918	0.972534	-0.00821114	-0.0536533	Q3UI43;A0A1D5RM60	Q3UI43	BRISC and BRCA1-A complex member 1	Babam1
-1.12877	-0.201474	0.734342	-0.193877	2.17175	0.228498	-0.219763	-0.581242	-0.18502	-1.28738	1.46744	-0.902065	0.851945	-0.754381		4	4	4	16.4	16.4	16.4	46.942	14.821	3317900000	29	0.887941	0.173274	-0.228453	-1.62819	Q3TCJ1;Z4YJY0;D3Z4D8	Q3TCJ1;Z4YJY0;D3Z4D8	BRISC complex subunit Abro1	Fam175b
-0.410063	-1.78687	-1.73295	0.252947	-0.139041	1.03064	0.428256	0.0417211	-0.839805	-0.495484	0.0417211	1.28588	1.18208	1.14098	+	12	12	12	40.9	40.9	40.9	46.201	323.31	27574000000	153	2.3595	0.00773124	-0.302891	-3.50145	Q8K2Q7;A0A0A6YWK4;Q8K2Q7-2;A0A0A6YWP0;A0A0A6YVS9	Q8K2Q7	BRO1 domain-containing protein BROX	Brox
-0.0506779	1.22317	0.474664	0.717619	-0.873788	-0.676438	0.63077	0.932938	1.24789	0.667934	-1.94153	-1.38225	-0.242869	-0.727436	+	37	37	37	33.7	33.7	33.7	178.17	288.32	22877000000	207	2.79403	0.0031692	0.357457	4.05121	G3UWZ0;O88379;G3UZ82;G3UZD1;G3UXR5	G3UWZ0;O88379	Bromodomain adjacent to zinc finger domain protein 1A	Baz1a
-0.384082	0.183725	0.370589	-1.15102	0.555911	0.0332003	-0.154614	0.465213	-0.233702	-2.34802	1.27635	-0.681912	0.325257	1.7431		6	5	5	4.5	4.1	4.1	202.94	6.1526	717020000	6	0.555361	0.352579	-0.322471	-1.13539	A2AHJ4;A2AHJ4-3;A2AHJ4-2;G3UXF9;G3UZT0	A2AHJ4	Bromodomain and WD repeat-containing protein 3	Brwd3
0.0197423	-0.686541	-0.367306	-0.513131	0.097221	0.616812	0.723425	2.25747	0.336783	0.420692	0.323781	-0.343555	-2.29259	-0.592804		14	13	13	25.4	23.8	23.8	88.066	139.97	5635600000	56	0.808478	0.205826	0.290143	1.51594	Q7JJ13;Q7JJ13-2;U3KLT0;I7HPW1;G3UZR9;Q3TH63	Q7JJ13;Q7JJ13-2;U3KLT0;I7HPW1	Bromodomain-containing protein 2	Brd2
0.79827	-0.854884	-0.1499	0.27597	-2.18705	1.01733	-0.706548	-0.772072	-0.234143	-0.271592	1.52085	-0.31369	0.540317	1.33714		15	11	11	26.4	21.1	21.1	79.761	51.192	4205800000	63	0.589728	0.328379	-0.3272	-1.18962	Q8K2F0;Q8K2F0-2;A2AKA9;A2AKB0	Q8K2F0;Q8K2F0-2;A2AKA9	Bromodomain-containing protein 3	Brd3
-0.50336	0.69237	1.21477	0.554262	1.25121	0.911892	-1.25527	-0.209916	0.0982852	0.137949	0.758092	-0.24508	-1.64612	-1.75908		16	16	11	16.1	16.1	12.4	155.89	43.177	15420000000	88	0.0315549	0.951558	0.00967761	0.0898111	Q9ESU6;Q3UH70;B0V2V8;Q9ESU6-2;B0V2V6;D6RGP2;A0A2R8VHW4;Q91Y44	Q9ESU6;Q3UH70;B0V2V8;Q9ESU6-2;B0V2V6	Bromodomain-containing protein 4	Brd4
-2.43355	0.977991	0.471465	1.14549	-0.0758588	-0.886057	-1.57809	0.213861	0.149755	0.167944	0.174458	0.417921	0.29781	0.956862		6	6	6	18.1	18.1	18.1	73.999	18.36	1692100000	30	0.529274	0.37062	-0.562498	-1.09356	O88665	O88665	Bromodomain-containing protein 7	Brd7
0.250749	-2.46645	0.643641	0.704723	0.486252	0.712099	0.434198	0.287297	-2.0075	0.47409	0.091423	-0.394629	0.709822	0.0742791		7	7	7	11.9	11.9	11.9	102.61	26.086	917960000	16	0.667305	0.278519	-0.829565	-1.30876	Q8R3B7;D3YZC8;Q8R3B7-2;D3YZC7	Q8R3B7;D3YZC8;Q8R3B7-2;D3YZC7	Bromodomain-containing protein 8	Brd8
-0.664554	0.569697	0.810123	-0.295745	0.923872	1.0228	-2.50741	-0.0868781	0.498923	-1.55964	0.367318	0.639196	0.0166596	0.265637		4	4	4	12.9	12.9	12.9	46.952	11.522	1309500000	21	0.923363	0.161212	-0.562564	-1.67739	Q80Y55;B2KGE3	Q80Y55	BSD domain-containing protein 1	Bsdc1
0.205377	0.293621	0.256409	0.381198	0.168252	1.59443	1.62744	0.19886	-1.5425	-0.442945	-0.313913	-2.15249	0.0322341	-0.305976		4	4	4	14.5	14.5	14.5	31.886	1.7332	428660000	5	0.117022	0.828389	0.149721	0.307416	Q8K0E1	Q8K0E1	BTB/POZ domain-containing protein KCTD15	Kctd15
-0.230396	-0.902867	-0.270514	0.726603	0.187519	1.09887	-0.160273	0.0160699	-0.499631	-2.8055	0.620749	0.944737	0.797521	0.477114	+	2	2	2	12	12	12	26.163	4.61	366180000	7	2.42907	0.00669236	-0.658849	-3.58856	Q8VC57;A0A0R4J000	Q8VC57;A0A0R4J000	BTB/POZ domain-containing protein KCTD5	Kctd5
0.0589308	2.01754	1.75764	0.324743	-0.869045	-0.06415	-1.15406	0.00964677	0.57107	0.168422	0.173621	-0.8505	-0.729904	-1.41395		9	9	9	16.4	16.4	16.4	52.792	179.49	25448000000	89	1.19775	0.0888043	0.238315	2.04505	Q9JMD0;Q9JMD0-4;Q9JMD0-3;Q9JMD0-2;B1AQG7;Q8CCB2;M0QWF0	Q9JMD0;Q9JMD0-4;Q9JMD0-3;Q9JMD0-2;B1AQG7;Q8CCB2	BUB3-interacting and GLEBS motif-containing protein ZNF207	Znf207;Zfp207
1.68985	0.653735	0.292578	1.49903	-0.575176	-0.849063	0.948347	-0.644178	-0.584379	0.7652	-0.0258894	-0.491455	-1.70097	-0.977633		2	2	2	4.4	4.4	4.4	72.138	2.9746	401530000	5	NaN	1	0	NaN	Q8R149;Q8R149-2	Q8R149;Q8R149-2	BUD13 homolog	Bud13
0.690484	0.665628	0.97678	-1.1361	-1.35746	-0.85245	0.68148	1.51785	0.868036	1.07073	-1.08702	-0.823828	-0.620971	-0.593156	+	26	26	26	54.8	54.8	54.8	49.783	181.27	30811000000	242	7.22257	0	0.572166	11.7714	O54825	O54825	Bystin	Bysl
0.388187	-0.298864	0.781281	-0.601031	-1.04188	-0.164486	1.30287	1.1317	1.51734	0.897889	-1.44073	-0.699642	-1.36209	-0.410556	+	57	57	55	64.6	64.6	63.5	101.2	323.31	446670000000	1094	3.89608	0.000377953	0.27263	5.54376	Q922D8;A0A1W2P733;A0A1W2P7L5	Q922D8;A0A1W2P733	C-1-tetrahydrofolate synthase, cytoplasmic;Methylenetetrahydrofolate dehydrogenase;Methenyltetrahydrofolate cyclohydrolase;Formyltetrahydrofolate synthetase;C-1-tetrahydrofolate synthase, cytoplasmic, N-terminally processed	Mthfd1
0.433354	-0.106083	-0.521679	-1.54619	0.478396	-0.633432	2.22458	-1.64606	-0.0824283	0.504307	-0.110625	0.91827	-0.56007	0.647657		4	4	4	9.6	9.6	9.6	76.328	6.947	559390000	21	0.164877	0.760502	0.0895386	0.416909	Q80X80;Q8CAA2;Q8CFV7	Q80X80;Q8CAA2;Q8CFV7	C2 domain-containing protein 2-like	C2cd2l
0.610697	-0.289928	-0.332003	0.271383	1.08134	0.327959	1.53788	-1.71364	-1.21134	-0.94004	-0.167558	1.50344	0.335898	-1.01408		17	17	17	35.6	35.6	35.6	54.734	145.78	34166000000	195	0.648503	0.290189	-0.130659	-1.28027	Q80W54;I7HIP5	Q80W54	CAAX prenyl protease 1 homolog	Zmpste24
0.160505	-0.418007	0.874412	2.04384	-0.13128	-1.89044	-0.923272	1.31629	0.230388	0.0783684	-1.25549	-0.175762	0.119784	-0.0293315		12	12	12	21.5	21.5	21.5	90.66	139.36	6573500000	87	0.298437	0.592574	0.101455	0.690538	Q9CS00;A0A1W2P6J2	Q9CS00	Cactin	Cactin
1.29056	0.373002	0.0200101	-1.67071	-0.594152	-1.29478	1.40733	0.692776	1.06812	1.00435	-1.13862	-0.332884	-0.503334	-0.321673	+	93	93	93	48.9	48.9	48.9	243.24	323.31	677140000000	1768	4.24644	0.00024031	0.260738	6.06019	B2RQC6;E9QAI5;G3UWN2;B2RQC6-2;E9QAT6;F6S3Z3;Q8C196	B2RQC6;E9QAI5;G3UWN2;B2RQC6-2	CAD protein;Glutamine-dependent carbamoyl-phosphate synthase;Aspartate carbamoyltransferase;Dihydroorotase	Cad
-0.135472	-0.204713	0.679735	1.23837	0.823903	0.038011	0.271045	-0.456783	-0.900742	-0.750738	0.779028	-2.66778	0.810119	0.476018		9	9	9	5.7	5.7	5.7	330.47	23.125	2451100000	34	0.351131	0.533874	-0.317028	-0.78882	O35161;A0A2I3BPU9	O35161	Cadherin EGF LAG seven-pass G-type receptor 1	Celsr1
0.0821909	-0.296701	1.55037	0.116122	0.744942	0.145958	0.278953	0.417407	0.894124	1.17478	-0.61319	-1.3843	-1.97358	-1.13707	+	31	31	30	41.7	41.7	40.4	98.255	323.31	101620000000	406	1.67631	0.0319879	0.140823	2.65276	P09803;A0A0R4IZW5	P09803;A0A0R4IZW5	Cadherin-1;E-Cad/CTF1;E-Cad/CTF2;E-Cad/CTF3	Cdh1
0.143748	0.738389	1.67808	-1.18715	0.278623	-0.586689	0.102008	1.09414	1.15039	0.677951	-1.14177	-0.875996	-1.57411	-0.497598	+	11	10	10	26	24.6	24.6	90.611	74.894	2439100000	51	3.59205	0.000669366	0.93235	5.11392	P10287	P10287	Cadherin-3	Cdh3
-1.41353	-0.227047	-0.353906	0.955262	1.05096	0.184353	-0.506388	-0.515469	-0.772078	-1.90991	0.365214	1.61382	0.538729	0.98998	+	16	16	16	85.6	85.6	85.6	22.432	179.99	18339000000	145	3.84378	0.000438272	-0.458585	-5.46866	P61022;B0R091;B0R092	P61022;B0R091	Calcineurin B homologous protein 1	Chp1
-0.43798	1.70971	-0.771263	-2.13872	-0.189177	0.299272	-0.373214	0.33689	0.654983	1.28684	-0.945032	0.315806	0.909668	-0.657782		6	6	6	48.8	48.8	48.8	19.3	33.883	5814100000	72	0.676487	0.273302	0.200864	1.32258	Q63810;Q63810-2	Q63810;Q63810-2	Calcineurin subunit B type 1	Ppp3r1
0.00723883	0.632835	1.99428	-0.573082	-0.270327	0.00812682	-0.621759	0.597841	0.652546	0.548626	-1.60024	-0.555823	0.921007	-1.74127		24	24	24	28.3	28.3	28.3	106.17	284.93	35675000000	252	1.453	0.0509247	0.166081	2.37255	Q8CGZ0;A0A1D5RL92;G5E8I8	Q8CGZ0;A0A1D5RL92;G5E8I8	Calcium homeostasis endoplasmic reticulum protein	Cherp
0.271015	0.213015	0.48078	-3.30288	0.839927	0.23594	-0.144033	-0.15368	0.157828	0.259129	-0.262169	0.267235	0.736115	0.401779		4	4	4	19.4	19.4	19.4	32.542	17.157	2244900000	38	0.234251	0.670966	0.224605	0.56405	P49070	P49070	Calcium signal-modulating cyclophilin ligand	Camlg
1.18666	-0.290079	-2.50609	0.582163	1.06044	-0.470752	-0.345646	-0.769229	0.442301	0.444443	0.470699	-0.319678	1.25276	-0.737999		11	11	11	31.1	31.1	31.1	39.681	79.651	12237000000	108	0.460871	0.427759	-0.139329	-0.980821	Q3UMR5;Q3UMR5-2	Q3UMR5;Q3UMR5-2	Calcium uniporter protein, mitochondrial	Mcu
0.61524	-0.0850381	-2.43195	1.41233	0.769064	-0.508888	-1.73106	-0.154658	0.568495	0.335567	0.187005	0.384358	0.394919	0.244615		8	8	8	22.4	22.4	22.4	54.352	62.246	2643900000	47	0.894954	0.171009	-0.53132	-1.63797	Q8VCX5;Q8VCX5-3;Q8VCX5-2;E9Q9E0;F6Z1Z9	Q8VCX5;Q8VCX5-3;Q8VCX5-2	Calcium uptake protein 1, mitochondrial	Micu1
0.486651	-0.446441	0.233626	0.692136	-0.769133	0.784834	0.81193	0.124128	-2.44482	0.239008	0.55649	1.13309	-1.57771	0.176212		4	4	4	13.4	13.4	13.4	49.475	9.5532	1885500000	9	0.211501	0.699498	-0.403008	-0.517126	Q8CD10	Q8CD10	Calcium uptake protein 2, mitochondrial	Micu2
-0.635035	-0.590327	-0.769705	0.11656	1.0832	0.211537	-2.16817	-0.844474	-0.403452	0.390693	0.164253	0.970875	1.81348	0.660558	+	14	14	9	42.5	42.5	29.4	41.624	61.816	8896900000	96	2.64461	0.00429727	-0.234628	-3.86048	Q91YS8;D3Z368	Q91YS8	Calcium/calmodulin-dependent protein kinase type 1	Camk1
-1.17928	-0.498852	-0.20066	1.6068	1.00456	0.336541	-1.46124	-0.483141	-1.80657	0.437067	0.859792	0.0550975	0.953032	0.376855	+	12	8	7	26.5	16.6	14.4	56.369	53.687	4677000000	28	2.89247	0.00266917	-0.442008	-4.17805	Q6PHZ2;Q6PHZ2-5;E9Q1V9;E9Q1W0;E9Q1T1;A0A0G2JGS4;Q6PHZ2-2;Q6PHZ2-4;Q8CCM0;P11798;F8WIS9;E9QAJ4;D6RDQ8;E9PXV3;F6RWZ9;F6WHR9	Q6PHZ2;Q6PHZ2-5;E9Q1V9;E9Q1W0;E9Q1T1;A0A0G2JGS4;Q6PHZ2-2;Q6PHZ2-4;Q8CCM0	Calcium/calmodulin-dependent protein kinase type II subunit delta	Camk2d
-1.4379	-1.31809	-0.87008	-0.390428	1.95461	-0.0795048	-0.397747	-0.0691471	-0.169091	-0.809953	1.08535	0.386964	1.21055	0.904457	+	13	13	1	31.5	31.5	4.2	55.96	178.81	30869000000	178	2.71577	0.00373562	-0.260185	-3.95106	Q923T9-3;A0A286YDL6	Q923T9-3;A0A286YDL6	Calcium/calmodulin-dependent protein kinase type II subunit gamma	Camk2g
0.865279	0.682505	-1.66196	0.850927	0.738726	0.724546	0.78881	0.0881213	-1.3439	0.461902	0.265754	-0.901476	0.334005	-1.89324		13	1	1	31.6	6	6	59.606	21.535	674500000	12	0.0212852	0.967915	-0.0430589	-0.0612471	Q923T9;A0A2I3BQP6;Q923T9-2;A0A286YCW8;A0A286YDK9;A0A286YCB8;A0A286YCH4;A0A286YCI7	Q923T9;A0A2I3BQP6;Q923T9-2;A0A286YCW8	Calcium/calmodulin-dependent protein kinase type II subunit gamma	Camk2g
0.251608	-0.949021	-1.38735	-1.21728	-0.558799	0.419391	1.00056	1.25747	0.823429	0.516207	-1.65707	1.12948	-0.326164	0.697544		4	4	4	6.2	6.2	6.2	77.279	1.3423	1135000000	6	0.35577	0.529053	0.621843	0.797263	Q8CGU1;A0A2R8VHU8;E9Q7U2;A0A2R8VKP5	Q8CGU1;A0A2R8VHU8;E9Q7U2;A0A2R8VKP5	Calcium-binding and coiled-coil domain-containing protein 1	Calcoco1
-1.31413	-0.460847	-0.326505	1.4123	-0.023339	-0.506014	-1.55739	-0.14504	-0.171409	0.0867354	1.60188	-0.893756	0.820601	1.47692	+	34	30	30	58.8	54.1	54.1	74.569	323.31	81291000000	417	1.50959	0.045193	-0.117011	-2.44397	Q8BH59;V9GXX9	Q8BH59	Calcium-binding mitochondrial carrier protein Aralar1	Slc25a12
-0.516224	-0.597584	-1.30786	1.23833	0.524203	1.08971	-0.61254	-1.1189	-1.39306	-0.896405	0.677913	1.03361	0.88459	0.994214	+	35	35	31	66.6	66.6	61.8	74.466	323.31	97125000000	510	6.96981	0	-0.600952	-11.1683	Q9QXX4	Q9QXX4	Calcium-binding mitochondrial carrier protein Aralar2	Slc25a13
-0.0633878	-1.16356	-1.72849	-0.62852	-0.763406	-0.10699	1.60106	-0.119414	0.52613	0.353762	-0.581488	0.577358	2.00122	0.0957208		30	30	30	65.9	65.9	65.9	52.901	323.31	128020000000	584	0.116504	0.828522	-0.0279247	-0.306187	Q8BMD8;A0A0G2JFB9	Q8BMD8	Calcium-binding mitochondrial carrier protein SCaMC-1	Slc25a24
-0.81475	-1.92455	0.694056	0.387661	0.0970884	-0.380673	-0.996421	1.83723	0.103144	1.29353	-0.956312	-0.332757	0.867742	0.125015		12	12	12	44.8	44.8	44.8	55.287	30.255	3214900000	28	0.0348189	0.947307	0.0241658	0.0987641	A2ASZ8-2;A2ASZ8-3;A2ASZ8;A2ASZ8-4;A2ASZ8-5;Z4YLR9;A0A0A6YWC1;F6RC04;F6X0P2;Q6GQS1	A2ASZ8-2;A2ASZ8-3;A2ASZ8;A2ASZ8-4;A2ASZ8-5;Z4YLR9	Calcium-binding mitochondrial carrier protein SCaMC-2	Slc25a25
-0.173065	-1.3337	0.900562	0.991616	1.08861	-0.836099	0.205797	-1.4572	-0.475256	0.54543	1.44229	0.777807	-0.233136	-1.44366		23	23	19	48.7	48.7	41.6	39.842	54.064	27007000000	157	0.443827	0.442621	-0.0637905	-0.951972	Q06138;D3Z704;D3YV52	Q06138	Calcium-binding protein 39	Cab39
0.440323	0.180004	0.751999	-0.0396	0.874153	0.349998	-0.0811179	-1.0499	-1.78894	-0.313119	1.85633	-1.80002	0.441525	0.178369		3	3	3	3.9	3.9	3.9	87.38	5.7096	509500000	3	0.468821	0.421394	-0.180444	-0.994169	Q8K1N1;E9PXB0;E9QAC9;F7B2N8	Q8K1N1;E9PXB0;E9QAC9	Calcium-independent phospholipase A2-gamma	Pnpla8
1.17043	0.665772	0.955797	1.30279	-0.414892	-0.778541	0.578576	-2.12866	0.429224	0.512779	-1.16094	-0.851268	0.291167	-0.572232		6	6	6	66.2	66.2	66.2	16.062	89.581	14619000000	100	0.587037	0.330463	0.148378	1.18541	Q9CR86	Q9CR86	Calcium-regulated heat stable protein 1	Carhsp1
0.489898	-0.090031	-0.316363	1.38039	-0.0429205	0.287914	-0.380034	-0.232985	-2.44963	-1.51507	0.682576	0.47639	0.932751	0.777116	+	7	7	7	11.7	11.7	11.7	102.53	22.707	889870000	17	2.03268	0.0151257	-1.37543	-3.09504	A7L9Z8;A0A1D5RM13	A7L9Z8	Calcium-transporting ATPase type 2C member 2	Atp2c2
0.332912	-0.43077	-0.388441	1.87287	-0.162731	-1.16673	1.47817	0.807981	0.446571	0.591505	-0.557806	-0.40435	-0.550301	-1.86888		23	23	23	81.2	81.2	81.2	26.51	323.31	404250000000	617	0.872457	0.179589	0.130653	1.60653	Q9CXW3;A0A0A6YY29	Q9CXW3	Calcyclin-binding protein	Cacybp
-0.216554	-1.50725	-0.582472	1.38028	-1.87487	0.170707	0.808181	0.7681	-1.04183	0.704704	0.850009	-0.440201	-0.0880856	1.06929		3	3	3	5.7	5.7	5.7	117.23	17.181	646990000	14	0.229824	0.67643	-0.178057	-0.555013	Q8C5W0;Q8C5W0-2;Q8C5W0-3;Q8C5W0-4	Q8C5W0;Q8C5W0-2;Q8C5W0-3;Q8C5W0-4	Calmin	Clmn
-1.31653	0.637454	0.45126	2.43668	0.547072	0.203159	-0.375623	-0.312738	-0.902073	-0.723846	-1.0803	1.15798	-0.490199	-0.232292		12	12	12	85.9	85.9	85.9	16.837	323.31	341020000000	664	0.734955	0.241132	-0.296956	-1.40942	P0DP28;P0DP27;P0DP26;Q3UKW2;Q9D6P8;A0A1Y7VK66;P20801;G3UX57	P0DP28;P0DP27;P0DP26;Q3UKW2;Q9D6P8	Calmodulin-like protein 3	Calm1;Calml3
-0.769875	0.343168	0.640725	-2.74172	1.10059	0.60245	-1.08618	0.871982	0.51152	0.489442	-0.176041	0.518624	-0.153591	-0.151088		10	10	10	10.7	10.7	10.7	175.89	20.396	1930600000	14	0.212737	0.697817	0.185866	0.519705	A2AHC3;A0A0A0MQE5;A2AHC4;A2AHC3-2	A2AHC3;A0A0A0MQE5;A2AHC4;A2AHC3-2	Calmodulin-regulated spectrin-associated protein 1	Camsap1
0.827944	-0.610426	0.57607	0.102327	-1.77623	0.830765	0.182368	0.824538	0.685244	0.691035	-0.0964361	-1.4845	0.964895	-1.71759		4	4	4	5.1	5.1	5.1	164.33	5.6665	477710000	8	NaN	1	0	NaN	Q8C1B1;A0A0A6YY67;H7BX08;Q8C1B1-2;A0A0A6YXV8	Q8C1B1;A0A0A6YY67;H7BX08;Q8C1B1-2	Calmodulin-regulated spectrin-associated protein 2	Camsap2
-1.53143	1.39026	0.842451	0.6242	1.17555	-0.589413	0.754125	-0.463504	1.24751	-0.370053	0.0640713	-1.13397	-1.23598	-0.773836		16	16	16	21.2	21.2	21.2	135.17	37.241	3092700000	59	0.471802	0.418967	0.226036	0.999156	Q80VC9;Q80VC9-2;Q80VC9-10;Q80VC9-3;Q80VC9-12;Q80VC9-4;Q80VC9-11;Q80VC9-5;Q80VC9-14;Q80VC9-9;Q80VC9-13;Q80VC9-6;Q80VC9-15;Q80VC9-7;Q80VC9-16;Q80VC9-8;Q80VC9-17;A0A140LJI9	Q80VC9;Q80VC9-2;Q80VC9-10;Q80VC9-3;Q80VC9-12;Q80VC9-4;Q80VC9-11;Q80VC9-5;Q80VC9-14;Q80VC9-9;Q80VC9-13;Q80VC9-6;Q80VC9-15;Q80VC9-7;Q80VC9-16;Q80VC9-8;Q80VC9-17	Calmodulin-regulated spectrin-associated protein 3	Camsap3
-0.292163	-0.323591	0.0547087	2.13833	-0.645298	0.327241	0.664812	-0.171771	-0.588021	-0.180516	0.630048	0.634004	-2.45355	0.205759		40	40	40	56.7	56.7	56.7	67.277	323.31	510030000000	1055	0.172159	0.749259	-0.042645	-0.43295	P35564	P35564	Calnexin	Canx
-1.67227	-1.09776	0.0317679	1.42712	0.571587	1.05082	-0.610852	-0.193248	-0.00455036	-1.50964	0.663856	1.1933	0.769356	-0.619487	+	15	15	15	73.6	73.6	73.6	28.463	244.14	55765000000	345	2.69417	0.00387797	-0.3909	-3.92352	O88456;A0A0R4IZW8;A0A0R4J1C2;Q9D7J7	O88456;A0A0R4IZW8;A0A0R4J1C2	Calpain small subunit 1	Capns1
-0.621727	-0.929614	-0.582159	1.73145	-0.683463	0.892613	-0.222956	-1.45952	-1.23945	-0.452818	0.836763	1.03585	0.753589	0.941444	+	31	31	31	43.9	43.9	43.9	82.105	293.8	30130000000	268	3.43716	0.00092689	-0.386598	-4.90078	O35350	O35350	Calpain-1 catalytic subunit	Capn1
-1.02237	-0.598382	-0.185838	1.37312	-1.74037	0.796009	-0.154124	-0.509289	-0.820552	0.195229	0.882184	0.664243	-0.699462	1.8196		23	23	23	33.7	33.7	33.7	79.871	323.31	43575000000	265	1.00503	0.134592	-0.142814	-1.7891	O08529	O08529	Calpain-2 catalytic subunit	Capn2
-0.387663	-1.68806	-1.34853	1.3359	0.422815	1.06631	-1.20272	-0.296948	-0.553859	-0.661456	0.827067	0.97045	0.643809	0.872894	+	11	11	11	22.7	22.7	22.7	72.954	43.264	4027000000	54	5.20427	2.57235e-05	-1.20788	-7.61001	O08688	O08688	Calpain-5	Capn5
-1.99485	-0.43486	-0.190904	1.59508	1.41756	0.225052	-1.06105	-0.908549	-0.614146	-0.259608	0.465863	1.00757	0.750012	0.00282882	+	31	31	2	51.4	51.4	1.9	84.921	323.31	41063000000	291	3.35211	0.00105562	-0.585173	-4.78531	P51125;P51125-3;P51125-2;Q8C281;P51125-7;Q921U7;A0A338P6J9;P51125-5;P51125-4	P51125;P51125-3;P51125-2;Q8C281;P51125-7;Q921U7;A0A338P6J9	Calpastatin	Cast
1.21218	0.240466	1.00626	0.0509199	-0.0343531	0.310983	0.996665	0.822722	0.347778	0.263076	-1.82676	-1.1076	-0.325386	-1.95695	+	9	7	7	29.2	26.9	26.9	33.155	238.78	24193000000	106	2.47361	0.00604848	0.47524	3.64448	Q08093;D3Z7R6	Q08093;D3Z7R6	Calponin-2;Calponin	Cnn2
0.344789	-0.376131	0.636136	-0.35313	-0.49035	-0.225739	0.430655	0.101235	1.99337	1.10083	-1.32641	-0.578794	0.723444	-1.97992	+	18	18	16	66.7	66.7	64.5	36.428	323.31	116140000000	416	1.78646	0.0252023	0.211108	2.78979	Q9DAW9;A0A0G2JDV8;A0A0G2JFI6;Q08091;A0A1L1SUB2;A0A1L1SRV0;Q08091-2;A0A1L1SRL1;A0A0G2JFC8;A0A0G2JFG3	Q9DAW9;A0A0G2JDV8	Calponin-3	Cnn3
-0.547007	0.552877	1.47709	1.72349	1.24337	0.39743	-0.439855	0.0115939	-1.63637	-0.334196	-1.29069	-0.686442	-0.627996	0.156702		30	30	30	66.8	66.8	66.8	47.994	323.31	1058500000000	1073	0.191456	0.724738	-0.0267459	-0.474742	P14211	P14211	Calreticulin	Calr
-0.611027	-1.78002	0.549338	-1.08307	-0.611055	0.931354	1.09495	0.6618	-1.43586	-0.11276	-0.482003	1.02428	0.802691	1.05139		4	4	4	5.8	5.8	5.8	108.9	16.084	440280000	10	NaN	1	0	NaN	Q9EPL2;Q9EPL2-2	Q9EPL2;Q9EPL2-2	Calsyntenin-1;Soluble Alc-alpha;CTF1-alpha	Clstn1
-1.06448	0.189973	0.817077	-1.21082	0.255497	-1.41566	0.339987	0.00681634	1.42647	1.75444	-1.0401	0.587444	0.294436	-0.941077		26	26	4	67	67	13.7	37.063	323.31	170660000000	466	1.22329	0.0837074	0.138999	2.07831	O35887;G3V004;G3UWV3;G3UWR0;G3UXA3;G3UY49;G3UXA8	O35887;G3V004;G3UWV3;G3UWR0	Calumenin	Calu
0.164339	-1.58656	-2.05421	0.903455	0.801334	0.93655	-0.233534	-1.19728	-0.260796	-0.336172	0.479152	0.738975	1.04956	0.595184	+	28	28	12	63.5	63.5	33	40.57	323.31	71371000000	350	3.42928	0.000948403	-0.486883	-4.89004	P05132;P05132-2	P05132;P05132-2	cAMP-dependent protein kinase catalytic subunit alpha	Prkaca
0.528994	-1.5532	-1.85184	0.678337	0.0129352	0.26642	0.7323	-1.13143	-0.454479	0.692348	0.497966	-0.750696	0.770327	1.56202		24	8	8	61	30.5	30.5	40.707	86.455	9088000000	86	0.974011	0.143988	-0.258939	-1.74694	P68181;P68181-4;P68181-2;P68181-3;H6TMF5;A0A0G2JFT9	P68181;P68181-4;P68181-2;P68181-3	cAMP-dependent protein kinase catalytic subunit beta	Prkacb
-1.30582	-1.02417	-0.805053	-0.426949	1.51976	0.447998	0.0930939	-0.863033	-0.976398	-0.815296	1.20118	0.868709	1.32622	0.759759	+	18	18	18	49.3	49.3	49.3	43.185	252.4	60645000000	255	3.83992	0.000437596	-0.417639	-5.46314	Q9DBC7;P12849;D3Z0V6;A2AI69;D3Z068;D3YTM5;D3Z4L4	Q9DBC7	cAMP-dependent protein kinase type I-alpha regulatory subunit;cAMP-dependent protein kinase type I-alpha regulatory subunit, N-terminally processed	Prkar1a
-1.42978	-0.986862	0.0275602	2.20572	1.17974	-0.218562	-1.30349	0.426132	-0.0389813	-0.0910903	-0.7137	1.03544	-0.362354	0.270216		14	12	12	47.9	40.3	40.3	43.165	323.31	30782000000	216	1.17775	0.0925424	-0.180445	-2.0189	A0A0A6YX73;Q8K1M3;P12367;A0A0A6YY28	A0A0A6YX73;Q8K1M3;P12367;A0A0A6YY28	cAMP-dependent protein kinase type II-alpha regulatory subunit	Prkar2a
-0.443551	-1.17709	-1.34658	-1.27618	0.399827	1.68936	-0.244372	-0.288103	0.196361	0.55831	1.05581	-1.13942	0.896935	1.1187		14	14	12	42.8	42.8	35.8	46.167	323.31	45165000000	290	0.827655	0.197408	-0.115826	-1.54329	P31324;H3BK84	P31324;H3BK84	cAMP-dependent protein kinase type II-beta regulatory subunit	Prkar2b
0.0101957	-0.700665	-2.47996	1.395	0.789759	-0.101957	-0.201282	-0.396783	-0.685228	-0.206226	-0.331837	0.971115	1.23138	0.706486	+	10	10	10	67.4	67.4	67.4	20.667	189.88	8686500000	115	2.20586	0.0105758	-0.513088	-3.30995	Q9CQA9;D3YXL1;D3Z2W9;Q8C373	Q9CQA9;D3YXL1;D3Z2W9	Cancer-related nucleoside-triphosphatase homolog	Ntpcr
-0.48811	0.792838	0.00437289	1.47189	0.410495	0.56554	-2.4777	0.682449	-0.19403	-1.40742	0.299535	0.804179	-0.157718	-0.306319		49	49	36	43.6	43.6	33.7	155.81	323.31	29026000000	263	1.00086	0.13571	-0.108893	-1.78345	Q922J3;D3Z2Z1;F8WIA1;Q922J3-2;D3Z3M7;F6RCU2;Q8C0S5;F6RAY2;Q9Z0H8;Q9Z0H8-2	Q922J3;D3Z2Z1;F8WIA1;Q922J3-2;D3Z3M7;F6RCU2;Q8C0S5	CAP-Gly domain-containing linker protein 1	Clip1
-0.102669	1.19672	1.31095	0.518959	0.584678	-0.699873	0.174739	0.319583	1.1449	0.649673	-1.01539	-0.935075	-1.65845	-1.48875	+	23	23	23	32.7	32.7	32.7	78.168	323.31	144870000000	401	2.24332	0.00990928	0.332011	3.35654	Q60865;F6YP03;F6YLI0;A2BH47	Q60865	Caprin-1	Caprin1
0.122016	-0.639246	-1.52762	-0.044879	-0.982482	-0.53961	1.32174	1.33267	0.263178	0.321881	0.140462	0.335153	-1.65649	1.55322		34	34	34	40.9	40.9	40.9	95.675	132.96	27881000000	240	0.263831	0.632624	0.0483189	0.623359	Q9DBC3;E0CXC2;G3UZ59;D3Z491	Q9DBC3	Cap-specific mRNA (nucleoside-2-O-)-methyltransferase 1	Cmtr1
1.01133	-1.82753	-0.310109	-0.64643	-1.70983	-1.07146	0.971482	1.08919	0.717221	0.73939	0.434947	0.772258	0.0886295	-0.259087		3	3	3	11.9	11.9	11.9	33.093	6.7024	854540000	6	NaN	1	0	NaN	Q14BV6;A0A338P7L4;A0A338P6I7;A0A338P6V2;Q14BV6-2	Q14BV6;A0A338P7L4;A0A338P6I7;A0A338P6V2;Q14BV6-2	Carbohydrate deacetylase	Ydjc
0.548881	0.843841	0.953953	0.807613	0.72497	1.10942	0.91512	0.514469	-1.8086	-1.0523	-0.918082	-0.817715	-1.00272	-0.818844		1	1	1	4.1	4.1	4.1	49.398	3.1941	35334000	1	NaN	1	0	NaN	Q99LL3	Q99LL3	Carbohydrate sulfotransferase 12	Chst12
-0.394151	-1.03226	0.714236	1.21525	-0.81785	-1.92577	0.362646	-0.660509	0.988342	1.37876	-0.80823	-0.106036	-0.0552767	1.14085		7	7	7	28.8	28.8	28.8	39.695	62.209	8711300000	66	0.309455	0.580094	0.108702	0.711468	Q8CI85;Q8K2J1;A0A0R4J0W4;F6W0I8	Q8CI85;Q8K2J1;A0A0R4J0W4	Carbonic anhydrase 12	Ca12;Car12
-0.23774	0.581728	-0.563843	1.42	-0.938224	0.472264	-2.79688	0.505464	-0.276994	0.26864	0.804052	0.0430056	0.48976	0.228768		2	2	2	10	10	10	29.032	2.011	742210000	4	0.725103	0.24606	-0.475822	-1.39493	P00920	P00920	Carbonic anhydrase 2	Ca2
-1.06497	-0.807844	-0.641133	0.795872	1.31694	1.0013	0.0449693	-0.979772	-1.30436	-1.17183	1.15919	0.562584	1.3002	-0.211154	+	22	22	22	73.3	73.3	73.3	30.641	323.31	116160000000	366	4.44625	0.000144681	-0.465485	-6.36588	P48758;A0A338P684;A0A1B0GRG8;Q8K354;A0A338P797	P48758;A0A338P684	Carbonyl reductase [NADPH] 1	Cbr1
-0.782802	-1.1826	-0.90881	0.692034	1.14769	1.0817	-0.603664	-0.83831	-1.10946	-1.18208	0.712331	1.00953	1.13238	0.832061	+	17	17	16	75	75	71.7	25.958	203.65	39995000000	196	9.00108	0	-1.39552	-16.884	P08074;F6YNX9	P08074;F6YNX9	Carbonyl reductase [NADPH] 2	Cbr2
-1.04364	-1.16184	-1.56273	0.852473	-0.552771	0.507943	0.297421	-0.815377	-0.426777	-0.126956	0.0646173	1.09389	1.95984	0.913915	+	7	7	7	39.4	39.4	39.4	25.414	94.841	7737500000	67	2.41299	0.00690909	-0.451253	-3.5684	Q91VT4;D3Z6C4	Q91VT4	Carbonyl reductase family member 4	Cbr4
0.58721	0.90667	0.713065	-0.975553	-0.959849	-0.41416	1.32126	0.895094	1.14185	0.86437	-0.523972	-1.52854	-0.924259	-1.10319	+	25	25	25	26.2	26.2	26.2	152.4	150.88	9909900000	114	6.86164	0	0.763958	10.9183	O89001	O89001	Carboxypeptidase D	Cpd
-0.752079	-0.177257	-1.65257	1.39084	0.750605	1.02668	-0.650093	-0.428639	-1.13934	-1.37435	0.556372	0.896589	0.71718	0.836067	+	9	9	9	26.9	26.9	26.9	53.255	30.703	4166500000	55	5.35466	1.38408e-05	-0.863011	-7.87447	Q00493	Q00493	Carboxypeptidase E	Cpe
0.420455	1.84064	0.207138	1.00139	0.0312371	-0.233328	0.127493	-0.764397	1.52389	-1.84038	-0.345701	-0.398542	-0.278143	-1.29176		1	1	1	3.2	3.2	3.2	52.668	4.2586	145580000	6	NaN	1	0	NaN	CON__Q2KJ83;Q9JJN5	CON__Q2KJ83;Q9JJN5	Carboxypeptidase N catalytic chain	Cpn1
-0.814525	-0.927628	-0.930162	1.30927	1.05786	0.600136	-0.734984	-1.10555	-0.965992	-1.1211	0.801742	0.983753	1.19599	0.651193	+	11	11	11	22	22	22	55.726	217.06	31908000000	147	8.85876	0	-1.55871	-16.4111	G3X8T3;P16675;A2A5J8;A2A5J9	G3X8T3;P16675	Carboxypeptidase;Lysosomal protective protein;Lysosomal protective protein 32 kDa chain;Lysosomal protective protein 20 kDa chain	Ctsa
0.823438	0.942763	1.02203	0.334506	1.55368	-0.0478114	-0.134372	0.766245	-0.831029	-0.824029	-0.179809	-0.296454	-0.905175	-2.22399		3	3	3	16.1	16.1	16.1	29.266	12.071	490090000	13	0.436324	0.449516	0.178373	0.939169	P58466;P58465;G3UXN0	P58466	Carboxy-terminal domain RNA polymerase II polypeptide A small phosphatase 1	Ctdsp1
-0.582285	-1.77151	-0.926727	0.970695	0.810809	0.986253	-0.84308	-1.02081	-0.704933	-0.622127	0.906441	0.80604	0.975049	1.01619	+	22	22	20	37.4	37.4	34.7	70.839	79.626	15060000000	113	7.22715	0	-2.57972	-11.7826	P47934;H7BX88;B7ZDD7;F7BF80	P47934;H7BX88	Carnitine O-acetyltransferase	Crat
-0.782989	-0.960039	-0.541717	-0.483425	0.720676	1.44329	-0.691625	-1.02065	-1.08436	-0.876054	0.660418	1.39496	1.21714	1.00437	+	11	11	11	19.3	19.3	19.3	88.25	45.017	2341200000	32	4.54686	0.000151111	-3.83777	-6.5231	P97742	P97742	Carnitine O-palmitoyltransferase 1, liver isoform	Cpt1a
-0.0798376	-2.46884	-1.05722	0.0117301	0.238089	0.504978	0.0755049	-0.431408	-0.167212	-0.799326	0.914334	0.725141	1.40429	1.12977	+	27	27	27	51.1	51.1	51.1	73.98	323.31	38876000000	292	2.52316	0.00551166	-0.272217	-3.70685	P52825;A2A8E8;A2A8E7;A2A8E9	P52825	Carnitine O-palmitoyltransferase 2, mitochondrial	Cpt2
0.234221	-0.745425	-2.80781	0.617712	0.0973084	0.234362	1.77695	-0.425392	0.343519	-0.385764	0.0297428	0.18087	0.597727	0.251979		4	4	4	7.6	7.6	7.6	80.674	4.3691	1146700000	4	0.521632	0.376431	-0.380533	-1.08119	CON__ENSEMBL:ENSBTAP00000006074;Q9R0G6;A0A1D5RMB8;Q9Z1T2	CON__ENSEMBL:ENSBTAP00000006074;Q9R0G6;A0A1D5RMB8;Q9Z1T2	Cartilage oligomeric matrix protein;Thrombospondin-4	Comp;Thbs4
-0.336322	0.305268	-1.74064	1.18139	-0.407407	0.372708	-0.566914	0.812682	-1.04647	-1.71575	1.24196	0.979009	0.703152	0.217328		3	3	3	8.5	8.5	8.5	46.169	1.416	453880000	4	NaN	1	0	NaN	Q9CYD3	Q9CYD3	Cartilage-associated protein	Crtap
-0.261173	-1.00134	0.0143861	0.674594	2.06129	-0.571164	-0.0378615	-1.77525	-1.33508	-0.383766	0.639311	0.705769	0.408918	0.861363	+	14	14	14	43.9	43.9	43.9	38.914	103.15	19601000000	167	2.34173	0.00808517	-0.165527	-3.47924	Q8BK63;E9Q4G7;E9PWB2;Q8BK63-2;H7BXB1;E9Q3W1;E9Q2U6;F6YBC9	Q8BK63;E9Q4G7;E9PWB2;Q8BK63-2;H7BXB1;E9Q3W1;E9Q2U6	Casein kinase I isoform alpha	Csnk1a1
-0.385174	-0.376896	-1.01578	0.312861	2.60881	0.654929	-1.10426	-0.900262	-0.444866	-0.602674	1.04133	-0.554083	0.569137	0.196932	+	16	16	5	48.2	48.2	16.1	47.316	97.723	13510000000	101	2.40092	0.00713806	-0.32079	-3.55328	Q9DC28;Q9DC28-2;Q3TYE1;F7A4U8;A0A2R8W6S2;A8Y2Z9;A8Y2Z5;A9J9D8;F6VU53;A0A2R8VI54	Q9DC28;Q9DC28-2;Q3TYE1;F7A4U8	Casein kinase I isoform delta	Csnk1d;Csnk1e
-1.96146	0.698724	0.198696	0.551144	0.677753	0.342541	0.915559	0.53845	-1.9722	-1.32206	0.633943	-0.258919	0.639042	0.31879		14	3	3	42.1	10.1	10.1	47.321	4.1219	518230000	4	NaN	1	0	NaN	Q9JMK2	Q9JMK2	Casein kinase I isoform epsilon	Csnk1e
-0.150993	1.44526	-0.094679	0.217391	1.13062	-1.94093	0.0911576	-0.0371768	-0.286211	1.1288	0.803966	-1.64235	-0.986715	0.321857		8	8	4	19.8	19.8	10	52.743	14.383	2250000000	27	0.553584	0.354044	0.112519	1.13256	Q8BTH8;A0A0U1RPD7;A0A0U1RNW0;A0A0U1RPM8;Q6P2B2;A0A0U1RP94;A0A0U1RPL1;A0A0U1RNX9;A0A0U1RQ81	Q8BTH8;A0A0U1RPD7;A0A0U1RNW0;A0A0U1RPM8;Q6P2B2;A0A0U1RP94;A0A0U1RPL1	Casein kinase I isoform gamma-1	Csnk1g1
0.949701	0.581555	-0.87287	2.74151	0.661993	-0.669958	0.19822	-0.0410035	-0.617734	-0.905339	-0.689713	-0.311871	-0.155122	-0.869363		19	19	19	53.7	53.7	53.7	45.133	323.31	193110000000	503	0.141934	0.793194	-0.0298991	-0.365339	Q60737;A2ANR6;Q6NSS6	Q60737	Casein kinase II subunit alpha	Csnk2a1
1.2516	-2.02457	-0.328801	0.847921	0.39131	-0.0350827	0.671157	-0.787224	0.72527	0.656621	-0.506711	0.443536	0.576469	-1.8815		23	23	23	62.3	62.3	62.3	41.215	323.31	87888000000	426	0.0295483	0.954854	0.00483431	0.0842774	O54833;A0A1D5RM74;A0A1D5RLE4;A0A1D5RM55	O54833;A0A1D5RM74;A0A1D5RLE4	Casein kinase II subunit alpha	Csnk2a2
-0.379867	-1.77932	-1.08779	-0.640877	-0.348755	0.703261	-0.586534	2.0074	1.14618	-0.164989	-0.246255	0.817519	0.942988	-0.382965		5	5	5	40.5	40.5	40.5	24.942	109.65	67807000000	106	0.17417	0.74632	-0.0472704	-0.437354	P67871;G3UZA4;G3UXG7;G3UZJ5;G3UZX4;G3UWU5;G3UXU2	P67871;G3UZA4;G3UXG7;G3UZJ5;G3UZX4	Casein kinase II subunit beta	Csnk2b
1.34104	0.147076	0.627002	0.858199	-0.740008	-0.207662	1.09096	1.33918	0.103958	-0.248758	-2.0094	-0.164698	-0.902092	-1.23481	+	12	12	12	23	23	23	76.144	54.281	4990900000	44	1.94125	0.0182499	0.3738	2.98174	Q8CCN6;Q60649;E9PY58	Q8CCN6;Q60649;E9PY58	Caseinolytic peptidase B protein homolog	Clpb
0.272877	0.52513	-0.109583	2.39997	0.579291	-0.390529	-0.920617	-0.484359	-0.89426	-1.59806	0.191061	-0.784999	0.0757786	1.13829		3	3	3	9.5	9.5	9.5	45.64	1.9016	403570000	7	1.06777	0.117091	-0.42283	-1.87349	P29452	P29452	Caspase-1;Caspase-1 subunit p20;Caspase-1 subunit p10	Casp1
1.57079	0.527181	-1.32474	0.226424	-1.69233	-1.20226	0.800953	0.543436	0.821157	0.756424	-1.37506	-0.00783251	0.206348	0.1495		3	3	3	8	8	8	50.66	3.6069	558380000	4	NaN	1	0	NaN	P29594;D6RFN6	P29594;D6RFN6	Caspase-2;Caspase-2 subunit p18;Caspase-2 subunit p13;Caspase-2 subunit p12;Caspase	Casp2
-0.994542	-0.898433	-1.10504	0.336157	0.563715	-0.472261	0.375455	-0.843557	-1.43511	-0.345062	1.22382	1.17693	1.70473	0.713186	+	16	16	16	46.9	46.9	46.9	31.474	188.75	48446000000	219	2.9759	0.00226393	-0.392933	-4.28636	P70677;A0A1B0GRX1	P70677	Caspase-3;Caspase-3 subunit p17;Caspase-3 subunit p12	Casp3
-0.468487	-0.850842	-0.834011	1.69086	0.451107	0.0883644	-0.234667	-0.325085	-1.75477	-0.987561	-0.184945	1.26667	1.33607	0.807284	+	10	10	10	26.1	26.1	26.1	31.595	21.523	3724600000	53	3.33606	0.0010939	-0.933173	-4.76363	O08738	O08738	Caspase-6;Caspase-6 subunit p18;Caspase-6 subunit p11	Casp6
-1.48544	-0.0973715	0.767618	1.2032	0.64517	0.953855	-0.657985	-1.4401	-1.11116	0.849123	-0.183883	-0.744217	1.52359	-0.222394		8	8	8	32.7	32.7	32.7	34.06	104.32	2936200000	51	1.04894	0.122069	-0.27827	-1.84829	P97864	P97864	Caspase-7;Caspase-7 subunit p20;Caspase-7 subunit p11	Casp7
-1.99737	-0.736963	-0.105227	-0.899506	0.65084	-0.446654	0.615979	0.807996	-0.938816	-0.740799	0.744446	0.450851	0.83036	1.76486		9	9	9	24.2	24.2	24.2	55.356	31.02	11752000000	106	1.00496	0.134566	-0.156573	-1.78901	O89110;A0A087WQT6	O89110;A0A087WQT6	Caspase-8;Caspase-8 subunit p18;Caspase-8 subunit p10	Casp8
0.103955	-0.369469	-0.961314	1.3563	1.98735	0.329726	-0.809594	-1.23253	-1.22381	-1.03779	0.0767234	0.66618	0.232332	0.881936	+	3	3	3	9	9	9	49.979	40.431	805570000	10	3.48124	0.000863346	-0.658741	-4.96106	Q8C3Q9;A2AS93;A2AS92	Q8C3Q9;A2AS93	Caspase-9;Caspase-9 subunit p35;Caspase-9 subunit p10;Caspase	Casp9
-0.519968	0.550998	-2.13567	-1.31842	-0.377551	0.941178	-0.11045	0.0738175	0.879233	0.34189	0.400084	0.196598	1.84502	-0.766759		12	12	12	39.9	39.9	39.9	46.306	64.26	3115300000	51	0.192514	0.723891	-0.0624371	-0.477006	Q91WM2	Q91WM2	Cat eye syndrome critical region protein 5 homolog	Cecr5
-0.69348	-1.16574	-1.18886	0.800881	0.600388	1.06687	-0.693641	-0.583317	-1.13881	-1.10145	0.839082	0.947771	1.20033	1.10998	+	26	26	26	52.6	52.6	52.6	59.795	323.31	82908000000	389	8.30691	0	-0.888254	-14.6902	P24270;A2AL20	P24270;A2AL20	Catalase	Cat
-0.91528	-0.663012	-1.75188	0.219892	0.864738	-0.178608	1.16012	-0.659986	-0.984911	-0.48742	-0.188564	0.928061	1.78132	0.875528	+	14	14	14	45.3	45.3	45.3	29.486	323.31	47327000000	257	1.85012	0.0220198	-0.309205	-2.86879	O88587;O88587-2;D3Z227	O88587;O88587-2	Catechol O-methyltransferase	Comt
-0.101322	0.702613	0.131691	-1.52972	0.714791	-0.936672	0.690399	-0.462871	0.769291	1.81285	-0.445319	-1.67232	0.915946	-0.589364		9	9	9	38.9	38.9	38.9	28.96	323.31	19198000000	126	1.26931	0.0758345	0.264757	2.13793	Q8BIG7;H3BJ37	Q8BIG7;H3BJ37	Catechol O-methyltransferase domain-containing protein 1	Comtd1
-1.10281	-1.18445	-0.675299	0.480679	0.661704	0.0152851	0.586796	0.349172	0.722421	0.935176	-0.442616	1.38855	-2.23928	0.504669		51	51	41	61.8	61.8	53.2	100.11	323.31	315930000000	944	0.069228	0.898403	-0.0146517	-0.189782	P26231;A0A0N4SUZ7;Q65CL1;REV__Q9JMB1-2;REV__Q9JMB1	P26231	Catenin alpha-1	Ctnna1
-0.647424	0.748298	1.7172	1.73645	-0.6785	1.25605	-0.804709	0.17197	-0.736497	-0.469904	0.289985	-1.22129	-0.875533	-0.486089		11	1	1	11.4	1.9	1.9	105.28	10.708	27948000000	30	0.00368754	0.994147	-0.00194223	-0.0108197	Q61301;Q61301-3;E0CXB9;Q61301-2;Q8BS72	Q61301;Q61301-3;E0CXB9;Q61301-2	Catenin alpha-2	Ctnna2
-0.916463	-0.806988	-1.24642	1.39799	1.12587	0.5048	-0.521695	-1.26044	-0.606787	-0.901649	0.907211	1.15839	0.039221	1.12696	+	30	28	28	51.7	49.8	49.8	85.47	323.31	229070000000	683	5.76836	0	-0.333019	-8.63554	Q02248;E9Q6A9;F7CRC6;F7BAC9;D3YUH4;F6QZ47;D3Z5Q1;E9PW26;D3Z7S6	Q02248;E9Q6A9	Catenin beta-1	Ctnnb1
-0.74304	0.653424	1.15881	2.15022	-0.158614	0.261532	1.06643	-0.222735	-0.129058	-0.731971	-0.785448	-0.215063	-1.82428	-0.480212		47	47	1	56.4	56.4	1.3	104.92	323.31	181550000000	729	0.225858	0.681652	0.0404963	0.546877	P30999;G3X9V2;E9Q8Z6;E9Q8Z8;E9Q8Z4;E9Q8Z9;D3Z2H2;E9Q901;E9Q904;D3Z7H6;E9Q986;E9Q907;E9Q905;D3Z2H7	P30999;G3X9V2;E9Q8Z6;E9Q8Z8;E9Q8Z4;E9Q8Z9;D3Z2H2;E9Q901;E9Q904;D3Z7H6;E9Q986;E9Q907;E9Q905;D3Z2H7	Catenin delta-1	Ctnnd1
-2.43133	0.384724	0.78333	-1.61961	0.867526	0.180116	-0.488594	0.345081	0.268098	-0.140608	1.09543	0.488427	-0.57167	0.839082		47	1	1	57.6	1.2	1.2	102.56	8.962	1032100000	10	0.287283	0.60614	-0.217082	-0.669129	P30999-3;P30999-2;E9Q8Z5;E9Q903;E9Q906	P30999-3;P30999-2;E9Q8Z5;E9Q903;E9Q906	Catenin delta-1	Ctnnd1
-0.996154	-1.47272	-0.824551	1.36446	-0.120937	1.36432	-0.452963	-0.786744	-0.543474	-0.917132	0.568604	1.35266	1.07506	0.389568	+	10	10	10	37.2	37.2	37.2	37.279	310.74	59422000000	190	4.66453	0.000122066	-0.751375	-6.70989	P10605	P10605	Cathepsin B;Cathepsin B light chain;Cathepsin B heavy chain	Ctsb
-0.757691	-1.20833	-1.32357	0.68854	1.00814	0.700443	-0.832058	-0.908523	-0.614951	-0.925983	1.03308	1.02075	1.30799	0.812161	+	16	16	16	37.3	37.3	37.3	44.953	310.73	84006000000	286	8.3914	0	-1.32734	-14.9426	P18242;F8WIR1;F6Y6L6;A0A1B0GT66	P18242;F8WIR1;F6Y6L6;A0A1B0GT66	Cathepsin D	Ctsd
-0.662616	-0.0963762	-0.205048	0.600098	0.277461	1.36546	-1.93931	-0.778383	-0.966831	-1.20132	0.740305	1.26364	0.931372	0.671553	+	12	12	12	43.1	43.1	43.1	37.547	157.18	22005000000	126	4.22907	0.000245681	-0.692373	-6.03402	P06797;A0A1Y7VNM3;A0A1Y7VP49;A0A1Y7VNQ4;A0A1Y7VJC1	P06797;A0A1Y7VNM3;A0A1Y7VP49	Cathepsin L1;Cathepsin L1 heavy chain;Cathepsin L1 light chain	Ctsl
-0.931951	-0.721159	-1.05053	0.161328	0.468603	0.666684	-1.2697	-1.08947	-0.0891709	-0.913793	0.914785	1.18491	1.76589	0.903564	+	7	7	7	31.4	31.4	31.4	33.996	18.884	56513000000	65	4.91669	9.91736e-05	-0.548517	-7.12125	Q9WUU7	Q9WUU7	Cathepsin Z	Ctsz
-1.59086	-0.106856	-0.713124	1.62701	1.02894	-0.482718	-1.04413	-0.293116	-0.983597	-0.783338	0.752824	0.668204	0.51584	1.40492	+	6	6	6	26.6	26.6	26.6	31.172	242.55	13153000000	79	3.45045	0.000878294	-0.591682	-4.91893	P24668	P24668	Cation-dependent mannose-6-phosphate receptor	M6pr
0.791295	-1.25183	-0.637514	-0.223684	-0.871522	-0.0494227	0.752806	-1.86583	0.435736	-0.493096	0.811762	1.43017	1.51216	-0.341046		28	28	28	12.7	12.7	12.7	273.81	82.075	19860000000	153	0.620245	0.30851	-0.0829277	-1.237	Q07113	Q07113	Cation-independent mannose-6-phosphate receptor	Igf2r
0.876817	1.13224	1.64632	0.870867	-0.701266	-0.888629	0.641213	-0.0782078	-0.0314014	0.868812	-1.54294	-0.811557	-0.886403	-1.09586	+	6	6	6	36	36	36	20.538	88.546	16866000000	93	2.69313	0.00389509	0.741386	3.92219	P49817;H3BKG0;D3Z148;P49817-2;D3Z0J2;P51637	P49817;H3BKG0;D3Z148;P49817-2	Caveolin-1;Caveolin	Cav1
1.54296	0.481552	0.698529	1.61345	-1.49795	0.249096	-0.634703	-0.0181677	0.468767	0.811415	-0.882306	-1.32789	-0.619911	-0.88484		2	2	2	18.5	18.5	18.5	18.227	3.9506	2062300000	11	1.14994	0.0984292	0.391149	1.9824	Q9WVC3;Q924U4;D3Z147	Q9WVC3;Q924U4;D3Z147	Caveolin-2;Caveolin	Cav2
-1.1575	-1.15451	-1.95115	0.59551	-0.0291503	1.45802	0.4786	-0.0490322	-0.218906	-1.0723	0.387444	0.871929	0.968933	0.87212	+	5	5	5	8.3	8.3	8.3	70.273	32.102	865850000	19	2.79128	0.00316786	-0.93454	-4.04768	E9Q1U6;Q6PEE2;Q6PEE2-2	E9Q1U6;Q6PEE2;Q6PEE2-2	CBP80/20-dependent translation initiation factor	Ctif
-0.278514	-0.139301	0.690541	-2.10877	-0.222538	-1.05595	1.98111	1.55749	-0.170413	0.3471	-0.261667	-0.186365	0.239666	-0.392384	+	23	23	23	62	62	62	49.895	323.31	80094000000	363	1.58559	0.0390378	0.208723	2.53941	Q8K1J6;Q8K1J6-2;A0A0N4SUW4;A0A0N4SV41	Q8K1J6	CCA tRNA nucleotidyltransferase 1, mitochondrial	Trnt1
-0.517128	0.754872	0.450973	0.962496	1.15562	1.10494	-2.62376	-0.557424	-0.768622	-0.6586	0.227379	0.452188	0.0302102	-0.013148	+	7	7	4	36.5	36.5	28	31.445	60.433	5458300000	30	1.533	0.0429758	-1.45806	-2.47342	P28033;P28033-3;Q00322;Q6PZD9	P28033;P28033-3	CCAAT/enhancer-binding protein beta	Cebpb
0.841158	0.730653	0.82377	-0.899398	-0.736564	-1.09959	1.14009	0.806163	0.809359	1.35904	-1.04964	-0.892056	-1.41161	-0.421364	+	37	37	37	39	39	39	120.26	323.31	37438000000	313	7.61925	0	0.780414	12.7739	P53569;A0A0R4J046;P53569-2;A0A3B2WCE8	P53569;A0A0R4J046;P53569-2	CCAAT/enhancer-binding protein zeta	Cebpz
0.627702	-0.871726	1.08542	-0.812633	0.392284	1.35981	1.26353	1.13636	-0.669421	-0.86141	-1.78965	-0.120324	-0.836639	0.0966907		92	92	3	47.6	47.6	1.5	266.8	323.31	106200000000	794	0.418271	0.467987	0.0292762	0.90809	Q6ZQ08;Q6ZQ08-4;A0A1D5RMD8;A0A1D5RML9	Q6ZQ08;Q6ZQ08-4;A0A1D5RMD8	CCR4-NOT transcription complex subunit 1	Cnot1
-0.684463	-0.293653	-0.723325	-0.717053	-0.731957	0.859732	0.889017	1.23509	-0.64341	0.389032	-0.152734	0.961438	-1.95866	1.57094		15	15	15	27.6	27.6	27.6	81.817	56.714	9531000000	114	0.0303365	0.953383	0.00757544	0.0864539	Q8BH15;Q8BH15-2;Q8BH15-3;Q8BH15-4;A0A1L1SS47;A0A1L1SQF2;A0A1L1SQA7;Q8BH15-5;A0A1L1SSE2;Q8BH15-6	Q8BH15;Q8BH15-2;Q8BH15-3;Q8BH15-4;A0A1L1SS47;A0A1L1SQF2;A0A1L1SQA7;Q8BH15-5	CCR4-NOT transcription complex subunit 10	Cnot10
-1.20191	-0.0230563	0.842299	-1.74422	0.455125	-1.14027	0.878037	1.85392	-0.17907	-0.298776	-0.263427	-0.749366	1.01112	0.559601		11	11	11	38.4	38.4	38.4	54.959	219.11	14429000000	178	0.472518	0.418564	0.0967661	1.00035	Q9CWN7;A0A0A6YW44	Q9CWN7	CCR4-NOT transcription complex subunit 11	Cnot11
-0.170473	1.0261	0.607393	1.68431	0.616806	1.09389	0.0520072	0.275074	-1.09336	-0.746438	0.496314	-1.18358	-1.0796	-1.57844		17	17	17	55.9	55.9	55.9	59.71	65.072	10258000000	101	0.00874752	0.986452	-0.00369099	-0.0255201	Q8C5L3;Q8C5L3-2;E9Q8D5;E9Q027;Q8C5L3-3;A0A1W2P771;H7BWX6	Q8C5L3;Q8C5L3-2;E9Q8D5;E9Q027;Q8C5L3-3	CCR4-NOT transcription complex subunit 2	Cnot2
-1.07963	0.68723	1.47541	-2.04887	-0.592016	-0.00988163	-0.097417	1.881	0.2667	-0.25637	-0.600387	0.617021	0.180005	-0.422787		14	14	14	17.7	17.7	17.7	81.945	48.839	7770000000	68	0.891722	0.172028	0.166137	1.63347	Q8K0V4;F6YBV1;A0A0U1RNN8;F6UAW9;F6WUZ2	Q8K0V4;F6YBV1	CCR4-NOT transcription complex subunit 3	Cnot3
0.788752	0.934087	-0.435857	-3.21513	0.296831	-0.259044	0.573094	0.422517	0.395895	-0.0196618	-0.085547	0.140765	0.120807	0.34249		7	7	7	15	15	15	70.332	8.6558	2386400000	18	0.787438	0.214886	0.762286	1.48574	Q05BG1;E9QA19;A0A0R4J1K1;Q8BT14-3;Q8BT14;Q8BT14-2	Q05BG1;E9QA19;A0A0R4J1K1;Q8BT14-3;Q8BT14;Q8BT14-2	CCR4-NOT transcription complex subunit 4	Cnot4
1.05037	-0.372208	-0.22309	-1.73474	0.322421	-0.808916	0.447013	0.494974	0.940017	1.0275	0.379157	-2.21717	0.704904	-0.0102349		6	6	6	14.1	14.1	14.1	63.023	18.465	1238900000	20	1.15845	0.0966407	0.694526	1.9936	Q8VEG6;Q8VEG6-2;D3YXZ0;Q8VEG6-3;D3Z2G5;D3YVH6	Q8VEG6;Q8VEG6-2;D3YXZ0;Q8VEG6-3	CCR4-NOT transcription complex subunit 6-like	Cnot6l
-0.135235	-0.88818	-0.495666	2.25716	-0.24225	0.757458	-1.23955	0.180921	-1.43741	-0.114576	0.0947625	1.58365	-0.19937	-0.121709	+	8	8	8	35.4	35.4	35.4	32.718	125.13	9262700000	53	1.69998	0.0303461	-0.468208	-2.68226	Q60809;Q3TLK9	Q60809;Q3TLK9	CCR4-NOT transcription complex subunit 7	Cnot7
0.781694	0.618288	0.5194	0.502488	-1.83739	-2.10152	1.41484	-0.0910297	0.59539	0.637176	-0.521386	-0.333944	-0.602487	0.418475		2	2	2	8.6	8.6	8.6	33.574	26.62	1540400000	8	NaN	1	0	NaN	Q9D8X5	Q9D8X5	CCR4-NOT transcription complex subunit 8	Cnot8
-1.29259	0.0472562	-0.371869	1.52807	1.18931	-0.732562	-0.0947945	-0.388592	-1.49049	-0.874646	0.962098	1.64652	-0.299665	0.17195	+	3	3	3	13	13	13	28.246	49.801	4863900000	28	2.00443	0.0160312	-0.656331	-3.06003	O35566;A0A1B0GRG3;A0A1B0GSK8	O35566	CD151 antigen	Cd151
0.754438	0.119781	1.45048	2.2384	-0.251128	-0.20286	-0.206555	-0.598447	-0.0023406	0.480694	-0.366398	-1.09214	-0.642968	-1.68096		6	6	6	21.6	21.6	21.6	37.694	12.288	3384300000	37	0.517399	0.37999	0.167971	1.07431	Q9CWK3;A0A0U1RP07;A0A0U1RNG1;A0A0U1RPR4;A0A0U1RNN2	Q9CWK3;A0A0U1RP07;A0A0U1RNG1	CD2 antigen cytoplasmic tail-binding protein 2	Cd2bp2
-0.773648	0.441644	0.170038	1.26665	0.904027	1.22731	-0.733204	-0.933026	-1.71026	-1.73447	0.599194	0.377311	0.410109	0.488328	+	3	3	3	12.7	12.7	12.7	34.001	5.4212	2220200000	26	3.01862	0.00209163	-0.72342	-4.34212	Q8VE98;A0A1L1SV51;A0A1L1SUD4	Q8VE98	CD276 antigen	Cd276
-1.59655	1.32947	-0.413141	0.730335	-0.086422	0.67731	-0.199903	-0.3321	-0.277385	-0.978223	0.400019	1.21794	-1.74807	1.27672		33	33	33	56.5	56.5	56.5	70.449	134.38	57689000000	311	0.7027	0.258536	-0.0684041	-1.36177	Q9JLQ0;A0A3B2W812	Q9JLQ0;A0A3B2W812	CD2-associated protein	Cd2ap
-1.03383	2.18936	0.446171	1.03434	0.25851	0.279609	-1.71329	-0.0587396	0.12097	0.508818	0.50525	-0.78247	-0.648665	-1.10603		8	8	8	14.8	14.8	14.8	85.616	21.658	36384000000	88	0.0877626	0.870738	0.0374778	0.236506	P15379;P15379-2;Q3U8S1;A2APM5;A2APM3;A2APM4;E9QKM8;Q80X37;A2APM1;A2APM2;P15379-3;P15379-6;P15379-11;P15379-5;P15379-10;P15379-9;P15379-4;P15379-8;P15379-7;P15379-12;P15379-13	P15379;P15379-2;Q3U8S1;A2APM5;A2APM3;A2APM4;E9QKM8;Q80X37;A2APM1;A2APM2;P15379-3;P15379-6;P15379-11;P15379-5;P15379-10;P15379-9;P15379-4;P15379-8;P15379-7	CD44 antigen	Cd44
0.119717	-0.714922	0.394937	-0.652818	0.459168	-0.605746	1.55861	1.46243	0.564286	1.3205	-0.817776	-1.63224	-1.10977	-0.346373	+	3	3	3	8.8	8.8	8.8	25.766	5.9142	16958000000	43	2.25635	0.0096256	0.531417	3.37277	P41731;A0A1W2P8C6	P41731;A0A1W2P8C6	CD63 antigen	Cd63
-0.120951	0.985659	2.07209	1.31107	-0.125135	-1.0424	0.042642	-0.537313	0.894898	-0.576124	-1.17568	0.259201	-0.835097	-1.15285		3	3	3	10.2	10.2	10.2	25.258	53.322	6658400000	39	0.835201	0.194543	0.238415	1.554	P40240	P40240	CD9 antigen	Cd9
-0.135161	0.695507	0.835049	-1.62908	0.700523	0.734513	-0.973354	0.179448	-2.47283	0.513192	0.345785	0.705289	0.160721	0.340395		2	2	2	18.6	18.6	18.6	25.463	15.742	2478600000	15	0.309769	0.579959	-0.460027	-0.712062	Q8BIF0;I7HJQ8;A2AP74;Q8BIF0-2	Q8BIF0;I7HJQ8;A2AP74;Q8BIF0-2	CD99 antigen-like protein 2	Cd99l2
0.462103	1.10345	0.975116	-1.53221	-0.844804	-1.23543	0.999694	0.681983	1.08113	0.867652	-1.14536	-0.909223	0.183051	-0.687159	+	17	17	17	53.5	53.5	53.5	43.095	140.24	19404000000	153	5.34055	1.37457e-05	0.557188	7.84938	Q91W92;A0A0R4J0S1	Q91W92;A0A0R4J0S1	Cdc42 effector protein 1	Cdc42ep1
-1.05824	0.477619	-0.108886	0.987062	0.820983	0.704261	-0.370463	0.0780041	-1.19799	-1.95193	0.664337	1.4239	0.639936	-1.10859		3	3	3	14.6	14.6	14.6	37.869	12.365	392690000	11	NaN	1	0	NaN	Q9JM96;A2A6Q3;A2A6Q2	Q9JM96;A2A6Q3;A2A6Q2	Cdc42 effector protein 4	Cdc42ep4
0.258541	1.76671	0.853234	0.593073	-1.17425	0.23518	-0.117171	0.676404	0.961277	0.250151	-1.30615	-0.462585	-1.86238	-0.672025	+	28	28	28	51.8	51.8	51.8	62.566	323.31	38516000000	298	2.19409	0.0108598	0.226781	3.29531	Q8CJ53-4;Q8CJ53-3;Q8CJ53;Q8CJ53-2	Q8CJ53-4;Q8CJ53-3;Q8CJ53;Q8CJ53-2	Cdc42-interacting protein 4	Trip10
-1.20202	-1.02539	-1.60149	1.66774	-0.0656141	0.969251	-0.853805	0.0121164	-0.69849	-0.379765	0.528149	0.596594	1.26181	0.790911	+	6	6	6	48.1	48.1	48.1	12.097	121.22	12333000000	63	3.96524	0.000339869	-0.853927	-5.64383	Q91WS0	Q91WS0	CDGSH iron-sulfur domain-containing protein 1	Cisd1
-0.148954	0.024215	0.499618	0.0318879	0.375406	0.378805	-3.24507	-0.00999924	-0.256626	-0.139696	0.38929	1.06797	0.502943	0.530215		4	4	4	31.9	31.9	31.9	15.242	53.711	13795000000	39	1.10649	0.107598	-0.434932	-1.92502	Q9CQB5;D3Z3X4	Q9CQB5;D3Z3X4	CDGSH iron-sulfur domain-containing protein 2	Cisd2
-1.12151	0.0233054	-0.694888	1.79222	0.724278	0.646668	-0.567002	0.591637	-2.06247	-0.486702	0.446144	1.11544	-0.65947	0.252347	+	6	6	6	28.5	28.5	28.5	15.676	2.1986	5883200000	35	1.86401	0.0213688	-0.566602	-2.88601	B1AR13;Z4YKM2;B2RWE3	B1AR13;Z4YKM2;B2RWE3	CDGSH iron-sulfur domain-containing protein 3, mitochondrial	Cisd3
-0.368274	0.268171	0.35396	1.03336	1.03985	0.440322	0.389259	-2.5381	-0.405534	-1.59499	-0.10351	0.532319	0.106523	0.846651	+	5	5	5	22.8	22.8	22.8	42.106	25.953	2119600000	36	1.51477	0.0446203	-0.351879	-2.4505	Q8R0X2;E9PV69;Q8R0X2-2	Q8R0X2;E9PV69;Q8R0X2-2	CDK2-associated and cullin domain-containing protein 1	Cacul1
-0.971716	-0.170736	0.658342	0.307653	1.49043	0.960839	0.0927619	-1.22671	-2.18974	-0.504458	0.650556	-0.497917	0.96393	0.436772	+	14	14	14	42.9	42.9	42.9	56.99	77.454	5592800000	69	1.85911	0.0215748	-0.203733	-2.87995	Q99LM2;D6RJ46;A2A6D9;F2Z486;B0QZI8;D6RII4;A2A6E1;Q60636-2	Q99LM2	CDK5 regulatory subunit-associated protein 3	Cdk5rap3
1.61076	-0.529193	1.82235	-1.85926	-0.325855	-0.56183	0.915705	-0.407669	0.327505	0.689465	-0.359039	-0.0537212	-0.186737	-1.08248	+	9	9	9	37.5	37.5	37.5	35.848	81.593	3720300000	50	1.96854	0.0173176	0.233762	3.01556	P51949;A0A087WSG5;A0A087WSQ7	P51949;A0A087WSG5	CDK-activating kinase assembly factor MAT1	Mnat1
-1.53539	0.402428	-0.416128	0.658137	0.410365	0.598925	0.693888	-0.313632	-1.55341	1.39548	-0.195319	-1.06064	1.64611	-0.730812		20	20	20	47.4	47.4	47.4	59.744	124.56	15972000000	162	0.300745	0.589567	-0.0518347	-0.694939	Q8BI72;A0A1I7Q4A1	Q8BI72	CDKN2A-interacting protein	Cdkn2aip
-0.683937	-1.04854	-1.57625	1.48591	1.05088	0.0836004	-0.942619	-1.0119	0.619254	0.477388	0.151099	0.933133	1.25687	-0.794882	+	13	13	13	30.9	30.9	30.9	62.488	128.58	8038600000	107	1.73104	0.0284232	-0.254516	-2.72092	Q8BHF7;F8WI04;F2Z427	Q8BHF7;F8WI04;F2Z427	CDP-diacylglycerol--glycerol-3-phosphate 3-phosphatidyltransferase, mitochondrial	Pgs1
-0.333913	0.19217	-0.423452	1.34929	0.844098	0.353632	-2.07104	-0.115518	-1.30021	-0.63347	-0.0375436	1.71003	-0.308138	0.77407	+	6	6	6	35.2	35.2	35.2	23.599	29.897	13850000000	85	2.23392	0.0100309	-0.468758	-3.34484	Q8VDP6;A0A0U1RP13;A0A0U1RNI6;A0A0U1RPV3;A0A0U1RQ57;Q05BY1;A0A0U1RP60	Q8VDP6;A0A0U1RP13;A0A0U1RNI6;A0A0U1RPV3;A0A0U1RQ57	CDP-diacylglycerol--inositol 3-phosphatidyltransferase	Cdipt
-0.616159	-0.470205	-0.079681	-0.114005	2.02951	2.32164	-0.321719	-0.518173	0.40981	0.158799	-0.972727	-0.790381	-0.204061	-0.832644		8	8	8	24.8	24.8	24.8	49.788	82.822	10488000000	61	0.332991	0.554088	-0.0893868	-0.755494	Q8R5M8;E9PYN1;Q8R5M8-4;Q8R5M8-3;Q8R5M8-2;E0CY16;Q8R5M8-7;Q8R5M8-6;Q8R5M8-5	Q8R5M8;E9PYN1;Q8R5M8-4;Q8R5M8-3;Q8R5M8-2;E0CY16;Q8R5M8-7;Q8R5M8-6;Q8R5M8-5	Cell adhesion molecule 1	Cadm1
-1.5421	-0.807098	-1.02584	-0.176764	1.32113	1.80757	-0.587191	0.312205	0.210613	-0.602122	1.46902	-0.633939	-0.337907	0.592434	+	5	5	5	15.5	15.5	15.5	42.723	26.842	2577000000	17	1.62793	0.0356151	-0.482064	-2.59238	Q8R464	Q8R464	Cell adhesion molecule 4	Cadm4
-1.24863	-1.73406	-1.51263	-0.14858	-0.387909	0.90305	1.43244	0.222923	0.188346	-0.12075	-0.00921529	0.185659	1.60795	0.62141		24	24	24	41.2	41.2	41.2	103	68.971	12249000000	130	0.840681	0.192418	-0.169756	-1.56176	Q8VDP4	Q8VDP4	Cell cycle and apoptosis regulator protein 2	Ccar2
1.1931	0.882242	-1.35626	-0.744374	-1.6884	-0.00221382	0.47369	0.711569	0.958715	1.2478	-0.860738	-1.21683	0.0510797	0.350617	+	2	2	2	7.5	7.5	7.5	42.058	38.715	501200000	25	1.68434	0.0314761	0.952953	2.66277	Q9Z0F6	Q9Z0F6	Cell cycle checkpoint control protein RAD9A	Rad9a
0.188696	0.206488	0.397956	0.627611	0.532684	0.695336	0.0528701	-0.128682	0.0857361	0.336435	0.490451	-0.345493	-3.3268	0.186711		8	8	8	23.4	23.4	23.4	41.06	43.994	3066000000	32	0.248936	0.651557	0.563029	0.593726	Q8VEK0;D3YVV1;Q8BHG3	Q8VEK0;D3YVV1	Cell cycle control protein 50A	Tmem30a
-1.15599	1.17093	1.25718	-0.412656	0.283021	-0.263697	-0.607908	0.420335	0.586646	0.00223947	-0.0107601	-0.627672	1.53683	-2.1785		7	7	7	41.2	41.2	41.2	37.195	138.97	7471100000	72	0.406224	0.479333	0.144794	0.88713	Q9D9K3;A2AGL5	Q9D9K3;A2AGL5	Cell death regulator Aven	Aven
1.12385	0.249482	0.161161	0.589456	1.10519	1.17989	1.17025	0.0733736	-0.862319	-1.29761	-0.360469	-0.713624	-0.3965	-2.02213		13	13	13	49.5	49.5	49.5	33.601	99.961	18484000000	145	0.121854	0.821442	0.0455439	0.318817	Q9JKY0	Q9JKY0	Cell differentiation protein RCD1 homolog	Rqcd1
-0.9924	0.384971	0.176852	1.34858	1.74535	0.793839	-1.75428	-0.680689	-0.95526	-0.776661	-0.432496	0.585262	-0.268948	0.825878	+	6	6	6	27.7	27.7	27.7	21.258	323.31	109190000000	237	2.13874	0.0121871	-0.240696	-3.22657	P60766;P60766-1	P60766;P60766-1	Cell division control protein 42 homolog	Cdc42
-0.796722	0.238632	2.05272	0.0146046	0.490089	-0.826047	0.436672	0.444793	0.961568	0.897323	-0.0542601	-1.52338	-1.14069	-1.19531	+	45	45	45	61	61	61	92.188	323.31	73952000000	438	1.79005	0.0249745	0.127887	2.79424	Q6A068;A0A1W2P7Z8;A0A1W2P7H4;A0A1W2P855;A0A1W2P6Q8;A0A1W2P7S8	Q6A068;A0A1W2P7Z8;A0A1W2P7H4;A0A1W2P855;A0A1W2P6Q8;A0A1W2P7S8	Cell division cycle 5-like protein	Cdc5l
-0.993695	-0.557984	-0.158837	1.43237	-1.80829	-0.300477	1.16175	1.71595	0.62383	0.478498	-1.04779	0.106043	-0.449439	-0.201927		34	34	34	30.3	30.3	30.3	132.06	133.72	67693000000	307	0.620677	0.308306	0.0994824	1.23767	Q8CH18;Q8CH18-3;Q8CH18-2;A0A1W2P765;A0A1W2P7Q7;A0A1W2P6V0	Q8CH18;Q8CH18-3	Cell division cycle and apoptosis regulator protein 1	Ccar1
-0.983005	0.0477585	-1.73737	0.610462	0.891699	0.489536	0.825603	-0.477699	-1.30489	-0.815732	-0.674783	1.66286	0.603986	0.861573	+	9	9	9	37.2	37.2	37.2	38.816	139.83	3352800000	52	1.98446	0.016768	-0.414124	-3.03529	Q8CII2;Q8CII2-2;A0A0A6YVX4	Q8CII2	Cell division cycle protein 123 homolog	Cdc123
-1.9259	-1.11565	0.873576	0.642668	0.353668	1.13653	-0.155019	0.535504	-0.722966	-1.80202	0.267698	0.57841	0.470268	0.863232	+	13	13	13	27.7	27.7	27.7	71.459	57.413	8472700000	107	1.85931	0.0215713	-0.209233	-2.88018	Q8R349;A0A1B0GR68;Q3TZ92	Q8R349	Cell division cycle protein 16 homolog	Cdc16
-2.34479	0.772791	0.708619	0.0261357	0.207903	-1.08639	1.08509	1.13722	0.214095	-0.419937	-0.750927	-0.927669	0.452403	0.925453		19	19	19	41.7	41.7	41.7	68.561	96.34	11237000000	88	0.252581	0.646782	0.0602812	0.601019	Q8BGZ4;A0A0R4J1W7;G3X8W7;Q8BGZ4-2	Q8BGZ4;A0A0R4J1W7;G3X8W7;Q8BGZ4-2	Cell division cycle protein 23 homolog	Cdc23
1.12283	0.621749	-0.331844	0.681299	-1.10131	-0.880764	2.3575	-0.312743	-0.149126	0.612086	-1.29471	-0.735395	0.121388	-0.710955	+	14	14	14	26.3	26.3	26.3	91.841	125.59	4977000000	68	1.53357	0.0429455	0.292938	2.47415	A2A6Q5;A2A6Q5-2;A2A6Q5-3;Q8R568	A2A6Q5;A2A6Q5-2;A2A6Q5-3;Q8R568	Cell division cycle protein 27 homolog	Cdc27
1.22569	-0.147084	-0.320169	0.212424	-0.479272	-0.572401	1.11984	-1.05065	0.654497	0.141331	-1.43089	-0.666504	-0.861787	2.17497		5	5	5	15.3	15.3	15.3	50.248	58.699	1571800000	28	0.390211	0.495648	0.29537	0.858981	Q922M5;H3BJN2;H3BJV7	Q922M5;H3BJN2	Cell division cycle-associated 7-like protein	Cdca7l
0.755788	-1.08901	-0.242184	-1.79483	0.222798	-1.56563	0.658016	-0.263184	0.824014	-1.01079	0.567952	0.967666	1.15904	0.810349		2	2	2	11.7	11.7	11.7	28.708	20.587	1263600000	1	0.0688962	0.898794	-0.10924	-0.188932	Q99M54;D3YXE3;D3YZ81;D3Z3H6;Q99M54-2	Q99M54;D3YXE3;D3YZ81;D3Z3H6;Q99M54-2	Cell division cycle-associated protein 3	Cdca3
0.600304	0.851017	0.781482	-0.224213	-0.562102	-1.05256	0.484112	1.44945	1.1301	1.04761	-1.05935	-1.28019	-0.99757	-1.16809	+	18	18	18	32.5	32.5	32.5	43.735	323.31	82345000000	300	6.2498	0	0.697867	9.58888	Q08288;D3Z5X8;D3Z7N3;D3Z345	Q08288	Cell growth-regulating nucleolar protein	Lyar
-0.105346	-1.29374	-0.659604	2.15656	1.18501	0.0922814	-0.328401	-1.89087	-0.632891	-0.12416	0.466035	0.275831	0.263974	0.595325	+	8	8	8	20.7	20.7	20.7	35.756	116.94	28736000000	114	2.66445	0.00414321	-0.592874	-3.88569	A0A0R4J209;Q9JKA5	A0A0R4J209;Q9JKA5	Cell surface A33 antigen	Gpa33
0.95564	0.490688	0.839095	-0.793276	-0.733463	-0.758747	0.898665	0.83335	1.26935	1.26226	-1.02853	-1.08282	-1.34624	-0.80597	+	10	10	10	19.3	19.3	19.3	71.545	28.233	9076200000	56	8.08398	0	1.02504	14.0427	Q8R2Y2;Q8R2Y2-2;A0A1L1SQC5;F7ATH5	Q8R2Y2;Q8R2Y2-2	Cell surface glycoprotein MUC18	Mcam
-0.438486	-0.404158	-0.800764	0.569434	0.146738	0.858846	0.116474	-0.587181	-1.61995	-1.72436	0.0476604	1.45566	1.26128	1.1188	+	13	13	13	56.5	56.5	56.5	15.746	52.131	38152000000	146	3.34169	0.00107892	-0.513062	-4.77123	P22935;P62965	P22935	Cellular retinoic acid-binding protein 2	Crabp2
0.727709	1.31252	1.5822	-1.01736	0.059564	-0.625279	-0.260022	0.726255	0.622146	0.934138	-0.580495	-0.692349	-1.75119	-1.03784	+	16	16	1	47.4	47.4	6.7	43.458	323.31	35981000000	189	3.72205	0.000539455	0.651807	5.29577	P02340;Q80ZA1;Q549C9	P02340;Q80ZA1;Q549C9	Cellular tumor antigen p53	Tp53;Trp53
-0.680053	0.176526	-0.224294	-1.95011	-1.27193	-0.000524788	1.44876	1.32723	-0.32764	0.189679	-0.150591	-0.587183	1.55542	0.494709		16	1	1	48.4	6.3	6.3	42.15	4.1664	205120000	1	NaN	1	0	NaN	I7HIK9;A0A158SIS7	I7HIK9;A0A158SIS7	Cellular tumor antigen p53	Trp53
0.326552	-1.12405	-0.270991	-0.559782	-1.00529	0.164612	2.07201	0.534261	1.06106	0.982431	-1.76089	0.351567	-0.468741	-0.302754		8	8	6	67.4	67.4	59.9	19.796	147.26	11092000000	126	1.29443	0.0716432	0.408417	2.17032	Q9R1K9;Z4YJH1;B1AUQ7	Q9R1K9;Z4YJH1;B1AUQ7	Centrin-2	Cetn2
0.294784	0.11576	-0.326443	-1.98601	-0.209598	0.678071	-1.58486	1.59913	1.10655	0.635322	-1.15972	0.0752252	0.320342	0.441452		6	6	6	9.1	9.1	9.1	102.15	7.1583	937460000	7	0.461764	0.427062	0.445152	0.982325	P49452	P49452	Centromere protein C	Cenpc
2.25392	-0.296707	-0.186278	-0.425658	-0.0654465	-0.262649	1.53777	-1.15126	0.0777575	-0.277617	-1.6058	-0.351245	1.00262	-0.249402		1	1	1	5.9	5.9	5.9	33.288	15.941	85733000	9	0.502835	0.392104	0.61935	1.05053	Q9CZ92	Q9CZ92	Centromere protein P	Cenpp
-0.00850194	-0.278983	-1.47793	1.25735	-0.0219805	-0.728761	1.28351	-1.18004	-0.477077	0.702677	1.56167	-1.40865	0.652301	0.124413		2	2	2	16	16	16	30.76	6.1956	247450000	6	NaN	1	0	NaN	A0A1I7Q4A6;Q9CPQ5	A0A1I7Q4A6;Q9CPQ5	Centromere protein Q	Cenpq
-0.343131	0.916551	0.334576	2.39633	0.640408	0.133989	0.584664	-1.29477	-0.973472	-0.247728	-0.225318	-0.924006	0.316387	-1.31448		13	13	13	53.6	53.6	53.6	27.541	210.37	32790000000	150	0.218495	0.691385	-0.0628842	-0.531678	Q9CXS4;F6SS03;Q9CXS4-2	Q9CXS4	Centromere protein V	Cenpv
0.0700374	0.199418	0.819686	0.656161	-0.049351	0.0278868	0.911775	-0.56646	0.858173	-0.00598296	-1.13271	-0.189459	-2.71836	1.11919		20	20	20	30	30	30	88.062	318.74	16744000000	136	0.627539	0.30382	0.108498	1.24822	O54692;A0A1L1SST9	O54692	Centromere/kinetochore protein zw10 homolog	Zw10
-0.578606	-2.40782	-0.668365	-0.640024	1.29954	0.570373	-0.0736888	-0.927228	0.576232	0.930792	-0.0298203	0.0401761	1.18871	0.719725		16	16	16	20.1	20.1	20.1	120.31	30.435	9671000000	64	1.03417	0.126023	-0.305446	-1.82844	Q62036;B1AXI9;J3QMP9	Q62036;B1AXI9;J3QMP9	Centrosomal protein of 131 kDa	Cep131
1.12713	-1.56478	-1.35344	-0.0139414	-0.426323	-0.0637707	-1.46198	0.0953062	1.79124	1.14554	-0.246256	0.442495	0.580374	-0.0515892		10	10	10	9.7	9.7	9.7	175.05	23.719	2338200000	22	0.0402566	0.940317	-0.0283833	-0.11355	Q6A065;H7BX26;A0A0A6YXK7;A0A0A6YX99;Q6A065-2;Q6A065-3;A0A0A6YWV9;A0A0A6YXR9;A0A0A6YVZ3	Q6A065;H7BX26;A0A0A6YXK7	Centrosomal protein of 170 kDa	Cep170
-1.78807	0.542013	0.404561	1.0909	0.860275	0.761391	0.134183	0.0564323	-2.47292	-0.315879	0.323488	0.141504	0.600195	-0.33808		16	16	16	13.4	13.4	13.4	170.82	15.856	1754900000	29	1.20423	0.0875576	-0.941807	-2.0535	Q80U49;B9EIX2;Q80U49-2	Q80U49;B9EIX2	Centrosomal protein of 170 kDa protein B	Cep170b
1.10468	0.908701	1.38005	-0.767697	-0.293063	-0.366475	0.52663	0.927534	0.730273	-0.171219	0.0699195	-1.99388	-1.50033	-0.555123	+	21	21	21	42.2	42.2	42.2	53.93	90.186	9504400000	126	3.24663	0.00129003	0.427556	4.64354	Q8BT07;Q8BT07-2	Q8BT07;Q8BT07-2	Centrosomal protein of 55 kDa	Cep55
0.219851	0.140301	-0.380179	-0.357688	1.21639	0.57999	1.1217	-0.450657	-1.46329	-0.783418	1.31174	1.31029	-0.957299	-1.50774		10	10	10	30	30	30	45.024	63.692	20146000000	117	0.381432	0.503577	-0.114253	-0.843406	Q924Z4;D3YTM0;D3Z0Z2;D3Z4M2	Q924Z4;D3YTM0;D3Z0Z2;D3Z4M2	Ceramide synthase 2	Cers2
-0.324006	2.19398	1.57704	-1.01538	0.491629	-0.830579	-0.231858	-0.399077	-0.275948	0.601075	-1.59877	0.341725	0.0250961	-0.554928		2	2	2	4.8	4.8	4.8	48.166	3.1403	1559200000	15	1.03005	0.127231	0.570845	1.82289	Q9D6K9;H3BJH5;H3BJ49;H3BJQ0;Q9D6K9-2	Q9D6K9;H3BJH5;H3BJ49;H3BJQ0;Q9D6K9-2	Ceramide synthase 5	Cers5
-0.668013	0.329546	-0.89247	-1.20544	0.0166641	1.29789	1.30291	-2.18126	-0.593379	0.915839	0.644117	0.211873	0.593988	0.227733		3	3	3	9.5	9.5	9.5	49.917	3.2036	433400000	8	0.443622	0.442769	-0.204756	-0.951624	Q8K2Y9;Q8K2Y9-2;E0CYY2;E0CXR5;F7AVU1;E0CZ84	Q8K2Y9;Q8K2Y9-2;E0CYY2;E0CXR5;F7AVU1	Cerebral cavernous malformations protein 2 homolog	Ccm2
-0.93132	-0.961218	-1.0566	0.919367	1.11067	0.846915	-0.698955	-1.02531	-0.913954	-1.1104	1.02937	1.04721	0.798988	0.945244	+	45	45	43	44.9	44.9	43.4	121.15	323.31	245830000000	923	11.7549	0	-1.44272	-29.0015	Q61147;E9PZD8;G3X9T8;G3X8Q5;G3UXG1;G3UWP5;G3UZ53	Q61147;E9PZD8;G3X9T8;G3X8Q5	Ceruloplasmin	Cp
-0.199065	-0.314762	-3.15818	-0.572395	0.38186	0.574175	-0.151518	0.547043	0.714905	0.246735	0.0947834	0.598133	0.78718	0.451103		4	4	4	25.1	25.1	25.1	18.761	16.489	3811500000	29	0.638916	0.296356	-0.733488	-1.26565	Q8BHG9	Q8BHG9	CGG triplet repeat-binding protein 1	Cggbp1
-1.12762	-0.350086	-1.34465	1.34119	0.934259	0.948445	-1.09519	0.888239	-1.33905	-0.691869	0.396087	0.751128	1.05448	-0.365362	+	6	6	6	22.4	22.4	22.4	21.607	7.6886	7904500000	60	2.6993	0.00383715	-0.273305	-3.93005	Q921W0	Q921W0	Charged multivesicular body protein 1a	Chmp1a
-1.58652	-1.09202	-0.431413	-0.731755	1.5698	1.47146	-1.62993	0.175454	0.0316854	0.211096	0.242665	0.397684	0.841464	0.530336	+	6	6	3	20.6	20.6	8.5	22.161	3.6593	7684600000	23	1.86769	0.0211918	-0.600177	-2.89058	Q9CQD4	Q9CQD4	Charged multivesicular body protein 1b-2	Chmp1b2
-0.637444	-1.11245	-0.921545	0.850826	1.17468	0.918346	-0.245378	-0.604212	-1.15305	-1.35465	1.23844	1.34604	0.749743	-0.249336	+	11	11	11	38.7	38.7	38.7	25.134	28.271	13911000000	90	4.78375	0.000100503	-0.575285	-6.90245	Q9DB34;A0A1B0GR63;A0A1B0GT75;A0A1B0GSH4	Q9DB34;A0A1B0GR63;A0A1B0GT75	Charged multivesicular body protein 2a	Chmp2a
-2.0274	-0.282922	-0.15707	1.77403	0.22037	-0.597387	0.413303	0.257683	0.758437	-1.89492	0.134232	0.165319	0.717067	0.519263		9	9	9	35.2	35.2	35.2	23.934	14.094	#VALUE!	40	0.919876	0.162477	-0.278978	-1.67257	Q8BJF9;A0A338P7L8	Q8BJF9;A0A338P7L8	Charged multivesicular body protein 2b	Chmp2b
0.500227	-0.650358	-0.0341876	-1.87202	1.08964	1.06811	-1.52394	-0.565075	-0.181666	-0.56102	0.827772	1.5229	0.651893	-0.272275		6	6	6	27.7	27.7	27.7	25.219	10.841	10656000000	50	0.962801	0.147714	-0.26141	-1.73162	Q9CQ10;A0A0N4SVS3;A0A0N4SUX9;A0A0N4SV76	Q9CQ10;A0A0N4SVS3;A0A0N4SUX9	Charged multivesicular body protein 3	Chmp3
-0.688931	0.507908	0.592725	1.34047	0.698506	1.35772	0.163816	-0.548489	-0.87042	-2.55522	-0.134643	-0.191338	0.344185	-0.0162784		11	11	10	58	58	54.9	24.936	104.25	16994000000	81	1.17903	0.0922937	-0.60216	-2.02058	Q9D8B3	Q9D8B3	Charged multivesicular body protein 4b	Chmp4b
-1.02141	0.574596	0.528682	1.19983	0.60499	-0.428946	0.519535	0.780326	-0.00418374	-0.839152	-1.04889	-2.35782	0.771304	0.721141		4	3	3	29.3	26.3	26.3	26.279	15.721	780860000	9	0.104462	0.845321	0.126343	0.277379	Q9D7F7	Q9D7F7	Charged multivesicular body protein 4c	Chmp4c
0.148436	-0.425146	-0.427372	2.17958	1.65477	-0.384304	0.185587	-1.19427	-0.463742	0.148632	0.088059	-0.496531	0.613892	-1.62758		7	7	7	36.1	36.1	36.1	24.575	136.51	7721000000	61	0.528268	0.371288	-0.169763	-1.09193	Q9D7S9	Q9D7S9	Charged multivesicular body protein 5	Chmp5
0.475975	0.906944	0.52179	0.157054	0.940425	0.393067	-1.67155	0.424285	-0.29077	-0.863168	0.579772	1.12134	-0.457108	-2.23805		5	5	5	20.5	20.5	20.5	23.415	33.461	2218500000	25	0.0955357	0.858798	-0.0497486	-0.25567	P0C0A3;B1AZ42	P0C0A3	Charged multivesicular body protein 6	Chmp6
-2.31369	1.0841	0.837184	-1.57693	0.110303	0.923001	0.770492	0.241069	-0.580279	-0.184834	0.913968	-0.585866	-0.0961487	0.457628		6	6	6	19.7	19.7	19.7	50.632	33.852	1459400000	28	0.0261927	0.960681	-0.0344208	-0.0749727	Q8R1T1;Q8R1T1-2	Q8R1T1;Q8R1T1-2	Charged multivesicular body protein 7	Chmp7
1.45459	0.551019	0.289469	-2.61742	0.170379	-0.550812	0.472799	0.915509	0.360171	0.118904	0.0685864	-1.39461	0.350158	-0.188741	+	2	2	2	8.2	8.2	8.2	31.68	3.8694	443700000	8	1.72753	0.0286308	0.557061	2.71655	Q8BQY8;Q8BQY8-2;Q8BQY8-3	Q8BQY8;Q8BQY8-2;Q8BQY8-3	Checkpoint protein HUS1	Hus1
-2.75243	-0.081686	-0.449758	1.36574	-0.101408	0.477209	-1.14879	0.318174	-0.126567	0.103366	0.801523	0.373531	0.349059	0.872036	+	5	5	5	17.6	17.6	17.6	44.905	7.9524	1163900000	12	1.70667	0.0298668	-0.894785	-2.69058	Q922Q9;A0A0R4J242;A0A1B0GSH5;D3YWG2;G8JL55;A0A0R4J058;Q922Q9-2	Q922Q9;A0A0R4J242;A0A1B0GSH5;D3YWG2;G8JL55;A0A0R4J058;Q922Q9-2	Chitinase domain-containing protein 1	Chid1
-0.179718	-1.03486	-1.12684	0.973427	0.788374	0.775939	-0.973043	-1.29156	-0.450769	-1.36339	1.01973	0.9777	0.999557	0.885451		15	15	15	42	42	42	42.804	323.31	7383100000	63	NaN	1	0	NaN	Q61362-3;Q61362-2;Q61362;D3Z2Z5;D3YXU4	Q61362-3;Q61362-2;Q61362	Chitinase-3-like protein 1	Chi3l1
-0.0340286	-0.180466	0.506179	1.72417	0.175363	0.774801	1.42484	-1.98285	-0.0935677	-0.248855	-1.39889	-0.246195	0.485362	-0.905855		2	2	2	5.4	5.4	5.4	54.417	4.1944	291010000	5	NaN	1	0	NaN	Q921Q3;Q921Q3-2	Q921Q3;Q921Q3-2	Chitobiosyldiphosphodolichol beta-mannosyltransferase	Alg1
0.0871544	0.513543	-1.90644	-0.57267	0.777474	0.646561	-2.2291	0.602471	-0.297559	-0.324659	1.18874	0.388754	0.462832	0.662903		5	5	5	16.3	16.3	16.3	60.621	6.0729	567970000	6	1.27703	0.0746139	-0.737049	-2.1479	Q99LI2;A2AEM2	Q99LI2;A2AEM2	Chloride channel CLIC-like protein 1	Clcc1
0.716072	-2.31905	-0.475306	-0.654081	0.386893	-0.314555	0.988612	-1.12869	0.400481	1.03872	0.887788	0.0461419	1.1713	-0.744338		9	9	8	14.5	14.5	13.6	90.705	18.537	4586600000	25	0.158542	0.769444	-0.153928	-0.40283	B1ATV0;Q9WVD4;Q61418;B1ATV1;Q3LRV6;A0A1B0GT29	B1ATV0;Q9WVD4	Chloride channel protein;H(+)/Cl(-) exchange transporter 5	Clcn5
-1.01326	-0.0287102	-0.212095	1.8115	1.07887	1.16087	-1.59851	-0.725601	-1.21862	-0.782997	0.502641	0.739191	0.382527	-0.0958169	+	11	11	11	45.6	45.6	45.6	27.013	250.42	192680000000	224	3.58176	0.000670241	-0.540482	-5.09964	Q9Z1Q5	Q9Z1Q5	Chloride intracellular channel protein 1	Clic1
0.00697574	0.908609	1.22441	0.0272877	-0.748188	-1.57408	0.316819	1.37251	0.49997	0.672686	-0.371817	-1.18753	0.597351	-1.745	+	15	15	15	59.3	59.3	59.3	28.729	323.31	124710000000	347	2.61966	0.00445528	0.254442	3.82882	Q9QYB1;Q8BXK9;Q8BHB9;E0CY42	Q9QYB1	Chloride intracellular channel protein 4	Clic4
1.12863	0.929075	0.68677	-0.366629	-1.57396	-0.745972	1.43198	0.655815	0.465235	0.74416	-0.672759	-1.75841	-0.482247	-0.441692	+	10	10	2	24.5	24.5	8.8	51.984	22.348	5200900000	54	4.82932	0.000103359	0.961298	6.97697	O54804;O54804-2;Q5J2U5;F7AYX1	O54804;O54804-2	Choline kinase alpha	Chka
-0.112063	0.0203951	0.588208	1.60262	0.206192	-0.409065	-2.31198	-1.36392	0.0566351	0.823914	0.682245	-0.382713	1.06905	-0.469513		4	4	4	7.8	7.8	7.8	73.044	7.6083	701090000	16	0.632434	0.300446	-0.506632	-1.25573	A2AMH5;A2AMH4;Q6X893;Q6X893-2;A2AMH3;A2AMH8	A2AMH5;A2AMH4;Q6X893;Q6X893-2;A2AMH3;A2AMH8	Choline transporter-like protein 1	Slc44a1
0.309027	1.85621	1.21655	0.660213	-0.106596	0.428075	0.745655	-1.2869	-1.10461	-0.220953	-1.60631	0.0995076	0.132488	-1.12236		9	9	9	11.2	11.2	11.2	79.923	12.448	7263200000	73	0.356408	0.528392	0.10947	0.798423	Q8BY89-2;Q8BY89;A0A1L1SVG6;A0A1L1SU40	Q8BY89-2;Q8BY89;A0A1L1SVG6	Choline transporter-like protein 2	Slc44a2
0.41409	-2.32445	-0.259288	1.37541	-1.60222	0.564008	0.371302	-0.00644702	-0.805155	0.4835	-0.287182	0.67355	0.84483	0.558061		2	2	2	4.6	4.6	4.6	73.413	7.8291	531630000	9	NaN	1	0	NaN	Q921V7	Q921V7	Choline transporter-like protein 3	Slc44a3
-0.20321	1.32058	0.30975	1.20454	0.050344	-0.873424	1.37284	-1.67312	-1.41491	0.0945866	0.385389	-1.19402	0.779766	-0.159116		3	3	3	8.9	8.9	8.9	46.434	5.5379	1733600000	17	0.0350528	0.947606	-0.0170637	-0.0994035	Q8BGS7;A0A0A6YXR0;Q8BGS7-2;D3YX12;D3Z5Y5	Q8BGS7;A0A0A6YXR0;Q8BGS7-2;D3YX12	Choline/ethanolaminephosphotransferase 1	Cept1
-0.489458	-0.845115	-1.31486	1.13647	1.0253	0.395554	-0.780063	-1.25925	-0.911138	-0.86033	0.71836	1.31152	1.11445	0.75855	+	13	13	8	46	46	28.1	41.666	86.802	11980000000	82	7.12371	0	-0.751328	-11.5323	P49586;D3Z3T5	P49586	Choline-phosphate cytidylyltransferase A	Pcyt1a
0.577014	1.5383	1.88075	1.0436	0.547263	-0.125023	-0.395604	-0.718146	-0.202245	-0.463961	-1.74846	-0.515983	-0.482009	-0.935493		5	5	5	47.3	47.3	47.3	14.127	70.569	5112900000	56	0.599566	0.321756	0.257358	1.20497	Q9JKP8;D3Z0U4	Q9JKP8	Chromatin accessibility complex protein 1	Chrac1
0.977554	0.159996	0.455311	-0.905293	-1.33116	-1.41608	1.73627	1.646	0.0155929	0.615556	-0.387385	-0.461634	-0.289526	-0.815201	+	8	8	8	14.2	14.2	14.2	101.93	24.228	2816300000	23	3.63777	0.000598338	0.869736	5.17755	Q9QWF0;A0A3B2WD19	Q9QWF0	Chromatin assembly factor 1 subunit A	Chaf1a
1.10427	0.673512	0.0711713	-0.354492	-1.44429	0.117493	0.83033	0.553948	0.856211	1.23766	-0.614982	-1.63167	-1.65244	0.253269	+	10	10	10	22	22	22	63.131	10.088	3345800000	40	3.10816	0.00171072	0.95499	4.4597	Q9D0N7;D3YTP6;D3Z616	Q9D0N7	Chromatin assembly factor 1 subunit B	Chaf1b
2.14461	-0.858728	0.423493	-0.682621	0.391121	0.268239	-0.366771	-0.337149	0.605909	1.55252	-0.658946	-1.02934	0.0545235	-1.50686		5	5	5	35.1	35.1	35.1	17.996	43.616	3613300000	28	1.04258	0.123644	0.30849	1.83975	Q9DCT6;D3Z687;Q9DCT6-2;F6XN97;Q9DCT6-3;F8WH46;A2CF80;A2CF83;Q9DCT6-4;F6S0D5;H3BJI0	Q9DCT6;D3Z687;Q9DCT6-2;F6XN97;Q9DCT6-3;F8WH46;A2CF80;A2CF83;Q9DCT6-4	Chromatin complexes subunit BAP18	Bap18;0610010K14Rik
0.748492	0.671623	0.586853	0.27937	0.732811	-1.60233	0.510888	-1.69521	0.934079	0.407655	-1.73824	0.494361	0.530485	-0.860834		6	6	6	28.8	28.8	28.8	21.649	32.994	1687100000	17	0.579497	0.33568	0.920824	1.17358	Q2VPQ9;Q2VPQ9-2;V9GX42;V9GXH6;B1ASC8	Q2VPQ9;Q2VPQ9-2;V9GX42	Chromatin modification-related protein MEAF6	Meaf6
-0.953288	-0.14982	0.272047	1.3785	-0.282902	0.134961	0.492235	0.978617	0.678553	0.125668	-1.94709	-0.160974	1.19027	-1.75678		8	8	8	30.1	30.1	30.1	26.585	151.8	40234000000	143	0.334982	0.5523	0.100605	0.759176	Q9CY57;E9PW20;Q9CY57-5;Q9CY57-4;Q9CY57-3;Q9CY57-2;D3YZA1;D3Z7T7	Q9CY57;E9PW20;Q9CY57-5;Q9CY57-4;Q9CY57-3;Q9CY57-2;D3YZA1;D3Z7T7	Chromatin target of PRMT1 protein	Chtop
-2.0252	-0.0358897	0.435618	0.581703	-0.451257	0.608478	-1.96371	1.6092	0.00757693	-0.267343	0.373191	1.05101	-0.0865764	0.163197		9	9	8	42.2	42.2	33.5	21.418	311.87	97216000000	271	0.608864	0.315118	-0.133383	-1.21941	P83917;Q7TPM0;Q9CYJ8	P83917;Q7TPM0;Q9CYJ8	Chromobox protein homolog 1	Cbx1
-0.239397	0.713516	0.655375	1.42401	-0.411796	0.96915	0.199239	0.916464	0.704936	-0.940565	-0.969789	0.222346	-2.04376	-1.19973		7	6	6	30.6	21.9	21.9	20.855	147.73	93781000000	120	0.521583	0.376384	0.128913	1.08111	P23198;Q9DCC5;D3Z1A9;D3Z313	P23198;Q9DCC5;D3Z1A9;D3Z313	Chromobox protein homolog 3	Cbx3
0.172538	-2.30031	-0.0532433	-0.657415	-0.680577	0.421746	0.50986	1.38792	1.10237	0.0727825	-1.07162	1.04869	0.711636	-0.66438		7	7	7	31.9	31.9	31.9	22.186	78.468	25960000000	89	0.185571	0.73219	0.0201672	0.462104	Q61686;D3Z0U2	Q61686	Chromobox protein homolog 5	Cbx5
-0.568511	0.9367	-0.540669	0.625098	0.304761	-1.99474	-0.231195	-0.14061	-1.49658	0.366447	-0.553658	1.29008	1.55849	0.444386		3	3	3	12.8	12.8	12.8	44.459	14.55	283120000	6	NaN	1	0	NaN	Q9DBY5;Q3UK98;D3Z329;D3Z5F6;H3BLN6;F8VQB8	Q9DBY5;Q3UK98	Chromobox protein homolog 6	Cbx6
1.25488	0.850259	0.0212691	-0.521263	-1.31297	0.978758	-1.16779	0.34108	0.962392	0.956306	-0.779628	-1.6345	0.782834	-0.73162		10	10	10	40.9	40.9	40.9	39.859	65.841	6841900000	65	1.07316	0.115754	0.19772	1.88069	Q9QXV1	Q9QXV1	Chromobox protein homolog 8	Cbx8
0.989883	0.272417	-0.845078	-2.02903	0.595415	0.114626	1.68798	-0.33357	1.41839	0.446982	-0.473669	-0.611396	-0.945665	-0.28728		7	7	7	17.5	17.5	17.5	60.141	25.883	1710900000	22	1.33139	0.0662845	0.393575	2.21779	Q9WTK2-2;Q9WTK2	Q9WTK2-2;Q9WTK2	Chromodomain Y-like protein	Cdyl
0.176479	1.20388	-0.0472777	-2.04992	-1.20615	0.509556	0.857093	1.19286	-0.274525	-0.637541	-0.648158	0.604965	-0.871265	1.19001		25	25	19	19.9	19.9	16.3	196.38	54.75	9751900000	107	0.704048	0.257826	0.205226	1.36377	P40201;Q8C7Q2;G3V014;G3UWS6;G3UXJ4;A0A1B0GS03;A3KFM8;A0A1B0GR76	P40201;Q8C7Q2	Chromodomain-helicase-DNA-binding protein 1	Chd1
1.20183	0.719251	0.969678	-1.91525	-0.952382	-0.266264	0.829966	0.249315	0.940073	1.01024	-0.656606	-1.4527	-0.452277	-0.224868	+	14	14	14	20.2	20.2	20.2	101.44	30.108	4680700000	59	4.43238	0.00014346	0.525614	6.34439	Q9CXF7;Q9CXF7-2	Q9CXF7;Q9CXF7-2	Chromodomain-helicase-DNA-binding protein 1-like	Chd1l
0.300111	0.70167	-0.463218	1.48897	0.24995	-0.24306	-0.0857631	-0.159211	0.190559	-0.0214347	0.711092	0.0201118	-3.02885	0.339068		11	5	5	6.3	3	3	210.8	4.5015	463590000	16	0.0884412	0.8699	0.107397	0.238189	E9PZM4;A0A0G2JES5;A0A0G2JEZ3	E9PZM4	Chromodomain-helicase-DNA-binding protein 2	Chd2
-0.242468	0.296935	-0.790287	2.40434	0.364211	0.315679	1.60542	-0.653466	-0.702774	0.206706	-1.40013	-0.356843	-0.661853	-0.385466		86	86	69	50.4	50.4	42.2	217.75	323.31	155170000000	1046	0.051598	0.923033	-0.0102223	-0.143887	Q6PDQ2;E9QAS5;E9QAS4;F6WR45	Q6PDQ2;E9QAS5;E9QAS4	Chromodomain-helicase-DNA-binding protein 4	Chd4
-0.0935913	0.0458375	0.0458026	-0.604024	0.54475	-0.512055	-0.136179	-1.49752	-0.895436	-0.659537	1.68407	0.59599	-0.721246	2.20315		21	3	3	12.7	2.1	2.1	222.51	2.2849	570750000	4	NaN	1	0	NaN	A2A8L1;E9PYU4;E9PYL1	A2A8L1;E9PYU4;E9PYL1	Chromodomain-helicase-DNA-binding protein 5	Chd5
-0.0200605	1.07727	1.44323	-1.75136	0.371279	-0.572716	0.714832	0.267869	0.844687	0.103734	0.211892	-0.435604	-0.0933979	-2.16165	+	7	6	6	3.7	3.3	3.3	290.84	8.0438	779380000	13	1.97108	0.0172199	0.830035	3.01871	Q09XV5;Q09XV5-2;A0A2I3BRI1	Q09XV5;Q09XV5-2	Chromodomain-helicase-DNA-binding protein 8	Chd8
-0.268902	0.291209	1.15905	-2.77986	0.36717	-0.411792	1.10368	-0.268545	0.939601	0.372876	-0.302767	-0.588765	0.760168	-0.373128		19	19	19	29.4	29.4	29.4	87.56	57.437	4882200000	67	1.13722	0.101061	0.620658	1.96566	Q8K327;A0A140T8S5	Q8K327;A0A140T8S5	Chromosome alignment-maintaining phosphoprotein 1	Champ1
0.812012	-0.688258	-0.245156	-2.15225	0.588532	1.10093	1.1576	-0.214392	-0.470774	1.05712	-0.978375	-1.12161	0.645568	0.509049		7	7	7	9.7	9.7	9.7	108.14	16.273	1208600000	17	0.324359	0.564508	0.160093	0.739452	Q8BIW9;A0A0R4J0I4;E9Q2M3;F6YVH6;E9PVJ3	Q8BIW9;A0A0R4J0I4	Chromosome transmission fidelity protein 18 homolog	Chtf18
0.636905	-0.308768	-0.70801	-2.41121	-0.851685	0.937407	0.364295	0.0216098	0.970053	0.243933	-1.19631	0.585462	0.542538	1.17378		3	3	3	48.8	48.8	48.8	13.227	8.5216	732010000	12	0.270789	0.624355	0.367682	0.63705	P0CG15;H3BL81	P0CG15;H3BL81	Chromosome transmission fidelity protein 8 homolog	Chtf8
0.326125	0.427604	-0.117248	-2.91689	-0.49144	-0.126943	0.666291	0.790395	1.02644	0.160716	0.780635	-0.336543	-0.81658	0.627437		21	21	20	19.1	19.1	19.1	139.52	51.985	8354300000	73	1.10869	0.107144	0.828988	1.92795	P33174	P33174	Chromosome-associated kinesin KIF4	Kif4
1.4445	2.11716	0.065346	0.344348	-0.0850681	-0.79623	-1.07688	0.0504118	-0.0309537	-0.401261	0.664413	0.0547855	-0.421704	-1.92887		9	9	9	44	44	44	22.748	86.78	7110900000	57	0.581016	0.334753	0.167504	1.17596	Q8BTU1;Q8BTU1-2;A0A1D5RM82;A0A1D5RLW3	Q8BTU1;Q8BTU1-2	Cilia- and flagella-associated protein 20	Cfap20
0.923174	0.0272559	-0.137496	2.13728	0.760527	-0.966373	-0.694791	0.314553	-0.549269	0.852064	-0.38422	-2.0391	0.10539	-0.348995		10	10	10	40.8	40.8	40.8	39.599	124.14	8369700000	93	0.148374	0.784179	0.0485638	0.379979	Q8C6E0;Q5SNY8	Q8C6E0	Cilia- and flagella-associated protein 36	Cfap36
-2.34239	-0.421084	0.290318	1.7341	0.458593	0.747263	0.961117	0.205519	-0.972932	-0.867864	0.67776	-0.0896618	-0.55791	0.177171		59	59	2	54.6	54.6	1.9	135.74	323.31	106650000000	551	1.03341	0.126264	-0.111689	-1.82743	D3YUW7;P59242-2;A0A0G2JFG0	D3YUW7;P59242-2	Cingulin	Cgn
0.260906	0.937089	1.50631	0.429757	-1.39111	-0.632293	0.19134	0.944376	0.80126	0.811049	-1.76925	-0.272221	-0.60745	-1.20976	+	48	47	47	44.3	43.7	43.7	148.23	323.31	32084000000	270	3.33029	0.0011028	0.296846	4.75585	Q6AW69;B2RSU6;Q6AW69-5;Q6AW69-4;D3Z3H4;Q6AW69-3;Q6AW69-2	Q6AW69;B2RSU6;Q6AW69-5;Q6AW69-4;D3Z3H4;Q6AW69-3	Cingulin-like protein 1	Cgnl1
0.963426	0.613832	0.418915	-0.426273	0.0139391	-1.50619	1.48595	0.342458	1.07093	1.14795	-1.02643	-0.939156	-1.0021	-1.15725	+	19	19	19	36.2	36.2	36.2	76.908	193.61	28957000000	191	4.83574	0.000103627	0.745594	6.9875	Q8R2N2	Q8R2N2	Cirhin	Cirh1a
-0.684968	-1.52628	-1.97082	-0.567641	0.742062	-0.426186	0.158797	0.283731	0.0046238	-0.201994	0.444522	1.00832	1.6502	1.08564	+	25	25	25	53.9	53.9	53.9	51.736	323.31	736150000000	1165	1.54611	0.0420405	-0.19972	-2.4899	Q9CZU6;Q80X68	Q9CZU6	Citrate synthase, mitochondrial	Cs
1.48846	2.15097	0.243221	-0.383679	-0.639905	-1.14557	0.825994	0.243433	0.472606	-1.39348	-0.724269	-0.779231	0.0726308	-0.431187	+	18	18	18	10.3	10.3	10.3	235.39	30.532	5031100000	24	1.61968	0.0362094	0.238421	2.58207	P49025;F6SBR5;D3Z1U0;E9QL53;D3YU89;P49025-4;P49025-5;P49025-3;P49025-2;D3Z477;D3Z1K6	P49025;F6SBR5;D3Z1U0;E9QL53;D3YU89;P49025-4;P49025-5;P49025-3	Citron Rho-interacting kinase	Cit
-0.0810299	-0.708748	-0.625334	0.838289	0.177347	2.13946	0.175812	-1.80442	0.399358	-0.267687	-0.0833972	0.853956	0.498355	-1.51196		28	28	24	31.1	31.1	28.5	144.7	311.14	17844000000	144	0.909325	0.165713	-0.133404	-1.65795	Q58A65-2;Q58A65;Q58A65-5;Q58A65-6;A0A0R4J196;Q58A65-4;Q58A65-3;F8WH31;E9PUD1;F6SH61;Z4YMB8;F6WNT4;D3YWH6	Q58A65-2;Q58A65;Q58A65-5;Q58A65-6;A0A0R4J196;Q58A65-4;Q58A65-3;F8WH31;E9PUD1;F6SH61;Z4YMB8	C-Jun-amino-terminal kinase-interacting protein 4	Spag9
0.0201118	0.528377	0.477489	0.445874	-0.226323	-0.0938671	0.951345	0.115776	-0.0359733	0.292032	-3.30889	0.448358	0.146086	0.239604		2	2	2	30.2	30.2	30.2	6.6316	2.5424	1928400000	8	0.652922	0.287581	0.424653	1.28699	A0A1L1SRR1;Q9ESD6-2;Q9ESD6	A0A1L1SRR1;Q9ESD6-2;Q9ESD6	CKLF-like MARVEL transmembrane domain-containing protein 7	Cmtm7
0.388899	-0.65082	-0.384516	1.88084	0.811624	0.374203	0.945202	-2.03393	-1.08489	-0.859991	-0.286208	0.402331	-0.311166	0.808427		107	107	107	62.1	62.1	62.1	191.55	323.31	1155400000000	2696	1.36054	0.0621563	-0.15557	-2.25507	Q68FD5;Q5SXR6;F6Z1R4	Q68FD5;Q5SXR6	Clathrin heavy chain 1;Clathrin heavy chain	Cltc
-0.939424	-0.651268	-0.74958	1.1912	-0.325651	0.741397	0.600275	-1.21041	-1.45768	-0.907779	1.39266	1.31933	0.268863	0.728073	+	34	34	2	42.7	42.7	4.2	69.758	323.31	106950000000	519	3.08927	0.00179154	-0.24699	-4.43481	Q5SUH6;Q99KN9-2	Q5SUH6;Q99KN9-2	Clathrin interactor 1	Clint1
-0.498984	0.503609	0.23007	0.429302	1.66509	1.99059	-0.626088	-1.30465	-0.839588	-0.690149	0.419937	0.154833	-0.00236088	-1.43162		11	11	11	33.8	33.8	33.8	23.478	198.12	71462000000	128	1.07735	0.114842	-0.287203	-1.88628	B1AWE0;Q6PFA2;O08585;B1AWE1;B1AWD8;B1AWD9	B1AWE0;Q6PFA2;O08585;B1AWE1;B1AWD8;B1AWD9	Clathrin light chain A	Clta
-0.645989	0.803388	0.56533	1.6865	1.02541	1.7194	-1.17725	-0.105391	-0.847642	-1.08526	-0.444043	0.0746562	-0.645794	-0.923315		11	11	11	29.9	29.9	29.9	23.174	93.74	17093000000	91	0.713453	0.252526	-0.250806	-1.37772	Q6IRU5-2;Q6IRU5;F7BHJ0;Q6IRU5-3	Q6IRU5-2;Q6IRU5;F7BHJ0;Q6IRU5-3	Clathrin light chain B	Cltb
0.413778	-1.72985	1.31523	-2.20645	0.162292	1.32893	-0.0580959	-0.421005	0.135698	0.308378	0.150541	0.198531	-0.509181	0.9112		2	2	2	25.2	25.2	25.2	14.297	13.947	482480000	13	0.00629654	0.990013	-0.00744029	-0.0184203	E0CY63;Q9CQX5;E0CY66	E0CY63;Q9CQX5;E0CY66	Claudin domain-containing protein 1	Cldnd1
-0.357459	1.3233	0.491957	-0.323156	-0.0655515	0.0371329	-2.31693	0.460724	0.946236	0.0182167	-1.39095	1.46149	-0.443805	0.158787		7	7	7	24.7	24.7	24.7	23.284	72.113	64344000000	117	0.11043	0.837209	0.0401976	0.291725	Q9Z0G9;Q9Z0G9-2	Q9Z0G9;Q9Z0G9-2	Claudin-3	Cldn3
0.767254	2.01055	1.22346	0.78175	0.882519	-0.954899	-0.162168	-1.15817	-1.01661	-0.224954	-1.13045	-0.104274	-0.00310161	-0.910913		4	4	4	27.6	27.6	27.6	22.338	25.104	20434000000	81	0.333597	0.554069	0.190631	0.756615	O35054	O35054	Claudin-4	Cldn4
0.708377	1.35904	0.878507	1.27445	0.279755	0.357216	-0.173769	-1.17674	-0.64986	-0.296165	-2.27274	0.664382	-0.297216	-0.655236		1	1	1	7.6	7.6	7.6	22.359	9.3941	1846700000	13	0.128794	0.812632	0.180889	0.335049	Q9Z261;B1AR46	Q9Z261;B1AR46	Claudin-7;Claudin	Cldn7
0.837575	0.959889	-0.0722683	-1.5156	0.87251	0.938567	1.00397	-1.03925	-0.744601	-1.13766	0.298427	0.73392	0.486674	-1.62214		28	28	28	22.8	22.8	22.8	160.82	110.67	16841000000	188	0.0348403	0.947584	-0.0117348	-0.0988225	Q9EPU4;A0A2R8VK76;A0A2R8VI46	Q9EPU4;A0A2R8VK76	Cleavage and polyadenylation specificity factor subunit 1	Cpsf1
-0.275026	0.618549	-0.0205514	0.999298	0.141117	-0.566761	0.789255	-0.616258	0.665599	1.42868	0.159753	-0.0566991	-2.71734	-0.54962		26	26	26	47.1	47.1	47.1	88.382	197.3	26486000000	209	0.756336	0.230149	0.133239	1.44069	O35218	O35218	Cleavage and polyadenylation specificity factor subunit 2	Cpsf2
-0.387027	0.306539	0.577489	1.34345	-1.30377	-0.386575	1.84205	0.453107	0.426999	0.890582	-0.960397	-0.633129	-0.575476	-1.59384	+	23	23	23	46.2	46.2	46.2	77.504	323.31	29311000000	172	1.68341	0.0315353	0.212995	2.66162	Q9QXK7;A0A1Y7VLY3;A0A1Y7VIZ9;A0A1Y7VJ97;A0A1Y7VJU9;A0A1Y7VNI9	Q9QXK7;A0A1Y7VLY3	Cleavage and polyadenylation specificity factor subunit 3	Cpsf3
0.566558	-0.690883	-1.69125	1.99377	-1.07224	-0.571245	0.643636	0.635503	-0.330499	0.488102	-0.671928	0.333176	1.20704	-0.839739		4	4	4	28.9	28.9	28.9	23.653	26.92	2267800000	24	0.0712135	0.894933	-0.0244192	-0.194859	Q8BQZ5;B2LVG5;B2LVG6;E0CXT7;Q8BQZ5-3;Q8BQZ5-2;M0QWM8;F7B6Z5	Q8BQZ5;B2LVG5;B2LVG6;E0CXT7;Q8BQZ5-3;Q8BQZ5-2	Cleavage and polyadenylation specificity factor subunit 4	Cpsf4
-0.0730515	-1.21693	-0.543196	-2.19483	-0.0584241	0.789421	-0.433469	1.25883	0.442521	0.151018	-0.80083	1.57364	0.718657	0.386645		19	19	19	82.4	82.4	82.4	26.24	219.8	137790000000	313	0.0784264	0.885485	-0.0207438	-0.213157	Q9CQF3;A0A1D5RM23;A0A1D5RLS2;A0A1D5RLT7	Q9CQF3;A0A1D5RM23	Cleavage and polyadenylation specificity factor subunit 5	Nudt21
-0.119232	0.272701	0.0857775	2.98322	-0.425113	0.417252	0.18084	-0.2455	0.516341	-0.497799	-1.32948	-0.543093	-0.912649	-0.383267		14	14	14	24.7	24.7	24.7	63.413	323.31	52658000000	193	0.0349866	0.947414	0.0218282	0.0992225	H3BJW3;Q6NVF9;H3BJ30;H3BKW0;H3BLM9;H3BLM1	H3BJW3;Q6NVF9;H3BJ30	Cleavage and polyadenylation specificity factor subunit 6	Cpsf6
-1.01729	0.768843	-1.12762	2.02332	0.307195	0.590828	-0.643793	0.938463	-1.21911	-0.226406	-0.923757	0.000493599	1.19698	-0.668141		13	13	13	36.3	36.3	36.3	52.01	233.27	31543000000	151	0.728294	0.244557	-0.0807062	-1.39963	Q8BTV2;Q8BTV2-2;Q8BTV2-3	Q8BTV2;Q8BTV2-2	Cleavage and polyadenylation specificity factor subunit 7	Cpsf7
0.154491	-0.0929689	0.0373069	-1.41454	1.48837	-0.724853	-0.174723	1.07508	0.401486	0.502234	0.0204067	-2.23954	1.23895	-0.2717		12	12	12	32.5	32.5	32.5	48.381	237.78	25706000000	139	0.483487	0.408261	0.109467	1.01862	Q99LC2;A2APA3	Q99LC2	Cleavage stimulation factor subunit 1	Cstf1
-1.02511	1.66639	1.85543	0.38014	0.818335	0.369673	-0.310148	0.147528	0.171888	0.193023	-1.17023	-0.935842	-0.997636	-1.16343		18	18	10	44.5	44.5	27.4	61.341	323.31	38389000000	260	0.806021	0.20697	0.234809	1.51242	Q8BIQ5;Q8BIQ5-2;A2AEK1;A2AEJ8;A2AEK3;F6ZKC7	Q8BIQ5;Q8BIQ5-2;A2AEK1	Cleavage stimulation factor subunit 2	Cstf2
0.584398	0.350976	0.382728	0.748489	-1.63148	1.04219	1.06919	0.467898	0.539311	-1.55763	-0.574839	-1.53449	0.865952	-0.752691		14	6	6	32.3	16.6	16.6	65.862	39.095	672310000	15	NaN	1	0	NaN	Q8C7E9	Q8C7E9	Cleavage stimulation factor subunit 2 tau variant	Cstf2t
1.52785	1.15925	0.25332	-0.447286	-0.701266	-0.0443981	1.08895	0.771831	-0.156167	0.580471	-1.06379	-0.581195	-2.21879	-0.16879	+	30	30	30	46.9	46.9	46.9	82.876	237.33	27531000000	218	2.94319	0.00241762	0.316286	4.2438	Q99LI7	Q99LI7	Cleavage stimulation factor subunit 3	Cstf3
-0.761434	0.00752285	0.0371609	1.80725	1.63347	1.22003	-0.421902	-1.21659	-1.13907	-0.0452558	-0.342845	0.745661	-0.443042	-1.08095		11	11	11	23.2	23.2	23.2	75.29	323.31	11063000000	128	1.26732	0.0760657	-0.268074	-2.13536	Q8VBZ3	Q8VBZ3	Cleft lip and palate transmembrane protein 1 homolog	Clptm1
1.70163	-1.96565	-0.637822	0.0517076	0.467191	0.976308	-1.08761	-0.510337	1.27597	0.603343	-0.289807	0.484428	-0.94325	-0.126102		3	3	3	7.8	7.8	7.8	62.183	11.115	1564800000	28	0.122359	0.820571	-0.0805274	-0.320003	Q8BXA5	Q8BXA5	Cleft lip and palate transmembrane protein 1-like protein	Clptm1l
-0.0407885	1.597	0.684987	0.62155	-0.0760454	-0.0639819	1.48457	-0.970735	0.278293	0.235395	-2.17409	-0.703544	-1.02835	0.155741		50	50	46	42.4	42.4	40.6	160.23	280.06	32550000000	340	1.10197	0.108753	0.0725016	1.91903	E9Q6L0;J3QP81;A0A087WS18;A0A087WQF1;E9QKH0;Q80TV8;A0A087WQ95;A0A087WNW8;A0A087WP42;E9QNY9;A0A087WRE8;A0A087WRK0;A0A087WQ31;Q80TV8-2;A0A0A6YXZ1;A0A0A6YWK1;A0A0N4SUT7;A0A0N4SVH2;A0A087WRU7	E9Q6L0;J3QP81;A0A087WS18;A0A087WQF1;E9QKH0;Q80TV8;A0A087WQ95;A0A087WNW8;A0A087WP42;E9QNY9;A0A087WRE8;A0A087WRK0;A0A087WQ31;Q80TV8-2;A0A0A6YXZ1	CLIP-associating protein 1	Clasp1
0.686704	0.503112	1.45325	-1.45676	-0.270121	-0.468514	1.24931	1.11622	0.449201	0.318127	-0.93969	-1.84444	-0.262259	-0.53414	+	30	26	18	30.8	28.7	18.8	140.74	64.658	8723900000	82	4.03305	0.000281407	0.566924	5.74283	Q8BRT1;E9Q8N5;Q08EB6;Q08EB5;F7DCH5;Q8BRT1-6;A0A1L1SRY3	Q8BRT1;E9Q8N5;Q08EB6;Q08EB5;F7DCH5	CLIP-associating protein 2	Clasp2
0.369145	-0.376987	1.10081	-1.73772	-1.00351	-0.605113	0.807304	1.25903	0.375215	1.18536	-1.75012	0.0734069	0.483223	-0.18005	+	15	6	6	34	11.7	11.7	66.369	19.997	936160000	9	2.27247	0.00933425	1.2263	3.39285	Q8BRT1-5;A0A1L1ST22;Q8BSE7	Q8BRT1-5;A0A1L1ST22;Q8BSE7	CLIP-associating protein 2	Clasp2
0.706161	0.703123	0.519251	-1.49702	-0.837922	-1.11297	0.914936	1.06024	1.20552	1.29416	-0.891546	-1.08261	-0.584819	-0.396499	+	48	48	48	40.8	40.8	40.8	151.83	323.31	47577000000	331	6.65816	0	0.643323	10.4606	A0A0R4J140;Q5SW19;Z4YLI8;Q5SW19-3;Q5SW19-2	A0A0R4J140;Q5SW19;Z4YLI8;Q5SW19-3;Q5SW19-2	Clustered mitochondria protein homolog	Cluh
0.964273	0.865228	0.324837	-1.99362	0.520997	0.231065	1.04745	0.168636	-2.23109	0.381017	0.324698	-0.510541	0.339386	-0.432337		5	5	5	15.4	15.4	15.4	51.655	11.146	1375200000	6	0.358049	0.526955	0.478112	0.801401	Q06890;E9PUU2;E9PXG5;E9Q8Y5;E9Q9B8;E9Q2G2	Q06890;E9PUU2;E9PXG5;E9Q8Y5	Clusterin;Clusterin beta chain;Clusterin alpha chain	Clu
-0.800732	-1.20023	0.450101	0.00452423	0.7396	0.981792	0.172355	0.261458	-1.73292	-0.080031	0.540097	1.12293	-1.71932	1.26038		1	1	1	2.5	2.5	2.5	86.258	4.1587	408210000	6	NaN	1	0	NaN	Q9D486;Q9D486-3;Q9D486-2	Q9D486;Q9D486-3;Q9D486-2	C-Maf-inducing protein	Cmip
1.27043	0.315716	-0.271654	0.786885	0.868707	0.802228	1.69721	-0.191361	-0.652893	-0.174011	-0.513223	-1.81783	-1.00585	-1.11435		6	6	6	64.1	64.1	64.1	11.97	31.617	7727700000	51	0.51573	0.381113	0.220277	1.0716	Q9EQS3;A2A7K5	Q9EQS3;A2A7K5	C-Myc-binding protein	Mycbp
-0.871711	-0.30322	-0.47389	1.16073	0.576646	0.687052	-0.909407	-1.29573	-1.41309	-1.0456	1.24646	1.2749	0.860254	0.506618	+	12	12	12	54.9	54.9	54.9	15.944	34.035	14709000000	88	6.05777	0	-0.477104	-9.19943	Q9CQI6;A0A1D5RLP1	Q9CQI6	Coactosin-like protein	Cotl1
0.296498	0.0427662	-0.825577	1.27275	0.925613	0.981063	0.18777	-2.5354	-0.567571	-0.967391	0.198689	-0.047084	0.0250725	1.0128	+	57	57	57	49.3	49.3	49.3	138.43	323.31	180150000000	757	1.91144	0.0195006	-0.144786	-2.9448	Q8CIE6;F8WHL2;F6XJN3;D6RH55	Q8CIE6;F8WHL2	Coatomer subunit alpha;Xenin;Proxenin;Coatomer subunit alpha	Copa
-0.975153	-0.622972	-0.247437	1.63992	1.56587	-0.284227	0.55975	-1.77104	-0.776696	0.421201	1.08138	-0.371482	-0.748203	0.529084		49	49	49	53	53	53	107.06	323.31	182070000000	840	1.18741	0.0906759	-0.094114	-2.03154	Q9JIF7	Q9JIF7	Coatomer subunit beta	Copb1
0.792829	0.43658	0.225741	0.712036	0.956214	0.86668	0.990593	-2.29342	-1.06894	-0.877219	0.315257	0.552916	-0.576371	-1.03289		35	35	35	52.2	52.2	52.2	102.45	323.31	72911000000	323	0.445984	0.440528	-0.110953	-0.955642	O55029	O55029	Coatomer subunit beta	Copb2
-1.11285	0.361486	-1.92834	0.510737	1.28466	0.594722	-0.42485	0.273213	-1.24727	-1.1816	1.10282	0.47831	0.357433	0.931525	+	34	34	34	58.5	58.5	58.5	57.229	323.31	117300000000	426	2.99813	0.00217572	-0.292785	-4.31535	Q5XJY5	Q5XJY5	Coatomer subunit delta	Arcn1
-0.828592	-0.897941	-0.447194	1.68773	1.30724	-0.270674	-1.17887	-0.809526	-0.326319	-0.0629266	0.409877	0.771993	1.6547	-1.0095	+	16	16	16	68.5	68.5	68.5	34.567	272.8	58892000000	220	2.09066	0.0135375	-0.287766	-3.16692	O89079;D3Z315;F6YFR7;F6XIG5;E9Q6I5	O89079;D3Z315;F6YFR7	Coatomer subunit epsilon	Cope
-0.489491	-0.735489	-0.423262	0.775392	1.71745	0.0986544	0.581574	-1.0999	0.173504	-0.336749	-0.251809	0.168686	-1.9169	1.73834		32	32	30	47.6	47.6	45.3	97.512	323.31	125930000000	459	0.645005	0.292336	-0.0500739	-1.27494	Q9QZE5;Q7TNQ1	Q9QZE5	Coatomer subunit gamma-1	Copg1
0.909631	-1.40723	-1.61867	0.859434	-1.12915	0.461184	1.08423	-1.00863	0.0606311	0.0463569	0.0295332	1.02964	-0.620999	1.30404		27	25	25	38.5	36.2	36.2	97.679	323.31	48258000000	310	0.494332	0.399377	-0.115313	-1.03655	Q9QXK3;Q9QXK3-4;Q9QXK3-3;Q9QXK3-2	Q9QXK3;Q9QXK3-4	Coatomer subunit gamma-2	Copg2
-0.0980163	0.414854	0.321263	2.2169	0.396702	0.249925	-0.985504	-1.16064	-0.489209	0.17729	-1.67072	0.645182	-0.953414	0.93539		7	7	7	44.1	44.1	44.1	20.198	168.95	38570000000	123	0.454836	0.432538	-0.11321	-0.970644	P61924;Q8R3M1;A0A2R8VJV3	P61924;Q8R3M1;A0A2R8VJV3	Coatomer subunit zeta-1	Copz1
-0.68283	0.458938	-0.655088	1.32768	0.734136	1.14405	0.684414	-0.525083	-1.79017	-1.20207	-1.23683	0.799112	0.100406	0.843339		4	4	4	25.9	25.9	25.9	22.934	59	630940000	12	1.38244	0.0592	-0.863974	-2.283	Q9JHH9;F2Z4A2	Q9JHH9;F2Z4A2	Coatomer subunit zeta-2	Copz2
-0.143667	0.147527	0.332642	0.700849	0.896881	0.650614	-0.985339	-0.334451	-2.92291	-0.520741	0.371585	0.551425	0.640369	0.61522	+	4	4	4	21.1	21.1	21.1	26.273	32.875	2676600000	26	1.96663	0.0173876	-1.58072	-3.01319	Q9D273;D3Z1G7;Q9D273-2	Q9D273;D3Z1G7;Q9D273-2	Cob(I)yrinic acid a,c-diamide adenosyltransferase, mitochondrial	Mmab
0.0949965	1.55668	1.05293	-0.553921	0.671037	-2.32319	-0.138538	0.0753723	0.749686	0.882863	-1.09836	-0.499485	-0.666313	0.196248	+	11	11	11	43.3	43.3	43.3	43.771	323.31	14129000000	127	1.82458	0.0232343	0.305027	2.83711	Q8VEH6;Q8VEH6-2	Q8VEH6	COBW domain-containing protein 1	Cbwd1
0.178923	1.06609	2.10577	0.884788	0.515819	0.750329	-0.71919	-0.773371	0.370488	-0.42068	-1.53019	-0.904952	-0.631057	-0.892765		9	9	9	9.8	9.8	9.8	135.88	159.26	7195600000	40	0.450783	0.436296	0.321371	0.963785	Q8CC12;Z4YL55;Q8CC12-2;Q8CC12-3	Q8CC12;Z4YL55;Q8CC12-2	Codanin-1	Cdan1
0.858959	-0.94151	-0.663261	1.57119	0.000893858	-0.206511	0.786656	0.0601132	-0.482138	1.07229	-1.64494	1.34933	-1.29445	-0.466615		17	17	13	83.1	83.1	69.9	18.559	323.31	675320000000	606	0.138204	0.798411	0.0330456	0.356798	P18760;F8WGL3	P18760;F8WGL3	Cofilin-1	Cfl1
0.964213	-0.965223	0.0746259	-0.307092	-1.13283	2.19082	-0.840053	-0.446839	-0.529049	-0.235784	0.121251	-0.0910768	1.81825	-0.621213		12	8	8	74.1	56	56	18.709	92.717	13945000000	84	0.510197	0.386162	-0.0923655	-1.06258	P45591;A0A1Y7VJ71	P45591	Cofilin-2	Cfl2
-0.886275	-1.00585	-0.594285	1.94581	0.384441	-0.00389836	0.558683	-1.00972	0.152305	0.354299	0.604613	-1.61628	1.51579	-0.399625		35	35	28	32.7	32.7	27.9	144.44	153.83	14696000000	169	0.686959	0.267155	-0.123011	-1.33829	Q9D3E6;F8WHU7;F6XQW1;D6REF2;F6TNY1;D6RHQ7;D3Z1T1;D6RH50;Q8C918	Q9D3E6;F8WHU7;F6XQW1	Cohesin subunit SA-1	Stag1
1.9741	-1.20678	-1.04886	0.648244	0.745803	-0.6323	0.143625	0.436987	0.884875	0.872092	-0.421057	-1.21753	0.138478	-1.31769		33	26	26	32.6	28.4	28.4	141.28	205.97	19225000000	158	0.538637	0.364165	0.0814285	1.10864	O35638;A2AFF6;A0A1B0GXA7	O35638;A2AFF6	Cohesin subunit SA-2	Stag2
-1.86868	-0.973888	-0.142703	1.45593	0.901622	0.532326	0.193543	0.484908	-0.38915	-1.96208	0.358925	0.0583604	0.62686	0.724029	+	22	22	22	28	28	28	103.7	50.222	13916000000	87	2.20379	0.010649	-0.696412	-3.30737	Q8K1A6;E9PX94	Q8K1A6;E9PX94	Coiled-coil and C2 domain-containing protein 1A	Cc2d1a
-0.727509	-1.55356	-1.68866	1.13985	0.177505	1.87904	0.35131	-0.0683243	0.470199	0.21445	0.404724	0.344948	0.309208	-1.25318		24	24	24	42.5	42.5	42.5	93.09	141.49	8923400000	92	0.955519	0.149775	-0.274103	-1.72165	Q8BRN9;F6XC25;H3BKI0	Q8BRN9;F6XC25	Coiled-coil and C2 domain-containing protein 1B	Cc2d1b
-0.427798	0.00738519	0.838306	0.254249	-0.0697736	0.986634	-3.22507	0.325038	0.141482	0.0992306	0.429951	0.507036	0.271362	-0.138033		8	8	8	56.7	56.7	56.7	19.742	20.295	2655800000	34	0.609526	0.314624	-0.725238	-1.22044	Q8VE99	Q8VE99	Coiled-coil domain-containing protein 115	Ccdc115
1.12143	-0.327914	1.33377	0.0757313	-1.45039	-0.297551	1.14953	0.491639	1.19998	0.17626	-1.94904	-0.690893	-0.440705	-0.391839	+	4	4	4	21.7	21.7	21.7	30.427	58.065	1104100000	17	2.82043	0.00301455	1.8578	4.08514	Q6PB51	Q6PB51	Coiled-coil domain-containing protein 117	Ccdc117
0.815414	1.01293	1.47301	0.508492	1.20199	0.931873	-0.184342	-0.506892	-0.464119	-0.190378	-0.547929	-0.978741	-1.69434	-1.37697		5	5	5	42.2	42.2	42.2	18.891	47.586	9279600000	51	0.502137	0.392526	0.340228	1.04939	Q8R344;A0A0G2JF16;A0A0G2JFK6	Q8R344;A0A0G2JF16	Coiled-coil domain-containing protein 12	Ccdc12
-1.30417	-0.176474	0.0382678	2.52988	0.569005	1.3821	-0.778906	-0.630499	-0.547434	-0.509716	-0.0946942	0.168351	0.318535	-0.964255	+	15	15	15	58.5	58.5	58.5	25.345	127.79	24264000000	115	1.52486	0.0437257	-0.268658	-2.46319	Q9D8X2	Q9D8X2	Coiled-coil domain-containing protein 124	Ccdc124
-0.0748679	-0.171716	0.877665	-1.8534	0.656789	1.21793	-1.4663	-1.28539	-0.601422	-0.286103	0.344567	1.14441	0.905105	0.592739		1	1	1	8.6	8.6	8.6	15.59	2.1153	604820000	14	0.958671	0.148892	-0.580631	-1.72597	Q8BIS8	Q8BIS8	Coiled-coil domain-containing protein 126	Ccdc126
-0.00661191	-0.460642	-0.976604	-0.999958	1.13562	1.75144	-0.0871356	-0.986795	-0.47263	-0.54127	0.739236	1.46205	0.756096	-1.3128		5	5	5	27.7	27.7	27.7	27.735	20.255	1746200000	21	1.26225	0.0767994	-0.386746	-2.12881	E0CYX9;Q3TC33;E0CYP1;Q3TC33-2	E0CYX9;Q3TC33;E0CYP1;Q3TC33-2	Coiled-coil domain-containing protein 127	Ccdc127
-1.50135	-1.33038	0.158437	2.12902	1.10321	-0.277942	0.299659	0.148208	-0.808232	-0.929823	0.430942	0.230758	-0.599224	0.946721	+	23	23	23	33.8	33.8	33.8	111.17	245.68	8816400000	117	1.56652	0.040357	-0.350535	-2.51551	Q8CI71;Q8CI71-2;Q8CI71-3	Q8CI71;Q8CI71-2;Q8CI71-3	Coiled-coil domain-containing protein 132	Ccdc132
-0.264146	0.495491	1.47564	1.32058	1.26006	-0.175593	0.441055	-0.990527	-0.735742	-1.01691	1.15286	-0.685743	-1.16857	-1.10847		4	4	4	28.1	28.1	28.1	22.416	84.583	1901500000	30	0.116775	0.828283	-0.0660016	-0.306831	Q8C7V8-2;Q8C7V8;A0A2R8VKP7;A0A2R8VI68	Q8C7V8-2;Q8C7V8;A0A2R8VKP7;A0A2R8VI68	Coiled-coil domain-containing protein 134	Ccdc134
0.578823	0.708137	1.31639	1.3117	-0.121608	0.225993	0.857386	-0.0575208	-0.186882	0.271853	-1.05461	-1.37695	-0.305862	-2.16684		13	13	13	48.6	48.6	48.6	32.918	84.07	11088000000	86	1.23455	0.0816639	0.441983	2.09293	Q8R0K4;H3BLI5;H3BJB7	Q8R0K4;H3BLI5	Coiled-coil domain-containing protein 137	Ccdc137
-0.48566	-0.760823	0.224951	1.43198	0.495483	0.324915	0.255201	0.237958	-2.60591	-1.27756	0.537391	0.581434	0.420203	0.620443	+	3	3	3	36.1	36.1	36.1	11.475	7.3742	1726100000	4	1.95211	0.0178665	-1.62455	-2.99521	Q9D162;Q9D162-2;F6WM75;D6RG69;Q9D162-3	Q9D162;Q9D162-2;F6WM75;D6RG69;Q9D162-3	Coiled-coil domain-containing protein 167	Ccdc167
-0.309425	0.680176	0.342193	-0.213958	0.686925	0.282171	-2.2305	0.416542	-0.0564483	0.438689	-2.16762	1.01778	0.437124	0.67635		2	2	2	1.7	1.7	1.7	152.31	1.5369	3382600000	7	0.144523	0.789005	-0.217967	-0.37124	E9Q1U1;E9Q1U1-2;A2BI14	E9Q1U1;E9Q1U1-2;A2BI14	Coiled-coil domain-containing protein 171	Ccdc171
-1.10916	-0.257685	-0.748061	1.25116	0.441177	1.12053	-0.690791	-1.3526	-0.731346	-1.24851	1.18513	1.01554	1.13656	-0.0119431	+	25	25	25	51.4	51.4	51.4	70.843	274.58	16180000000	175	5.19978	2.54777e-05	-0.317391	-7.60223	Q9JIG7	Q9JIG7	Coiled-coil domain-containing protein 22	Ccdc22
-0.0936909	0.0069785	-1.07045	-1.15505	-1.50711	1.17256	1.90868	-0.357669	-0.655984	0.814134	-0.876222	0.893233	0.535909	0.384678		7	7	7	35.1	35.1	35.1	24.48	11.361	2359700000	21	0.10739	0.841676	0.0611676	0.284435	Q78PG9	Q78PG9	Coiled-coil domain-containing protein 25	Ccdc25
0.0681361	0.344676	2.06534	0.703988	1.70923	-0.381851	-0.484834	-1.5845	0.270242	-0.0840567	-0.484179	-0.426314	-1.26659	-0.44928		10	10	10	51.4	51.4	51.4	25.049	323.31	23034000000	121	0.116745	0.828185	0.0267124	0.306759	Q9CR29;E9Q2S9;Q9CR29-2	Q9CR29;E9Q2S9;Q9CR29-2	Coiled-coil domain-containing protein 43	Ccdc43
-2.87225	-0.891881	-0.250015	1.19726	0.252413	0.114635	0.490975	0.347304	0.06636	0.943829	0.361544	-0.659645	0.727853	0.171618		22	22	22	42.2	42.2	42.2	55.843	323.31	113810000000	541	0.579995	0.335267	-0.0981315	-1.17436	Q9D024;Q9D024-2;Q9D024-3;F7C265;B1AR93	Q9D024;Q9D024-2;Q9D024-3	Coiled-coil domain-containing protein 47	Ccdc47
0.603088	1.0683	1.04775	-2.02598	1.04399	0.333454	0.51495	-0.230866	0.237472	0.311973	-1.29186	-1.7151	0.00907509	0.0937425		4	4	4	21.3	21.3	21.3	35.321	20.854	1076300000	11	1.27579	0.0748313	0.928291	2.1463	Q810U5;Q810U5-3;Q810U5-2;F6UK66	Q810U5;Q810U5-3;Q810U5-2;F6UK66	Coiled-coil domain-containing protein 50	Ccdc50
-0.156279	-1.14146	-1.91347	-1.27199	-0.336704	-0.125407	0.835452	0.617279	1.27382	1.1339	-0.0900015	0.219252	1.41698	-0.461371		7	7	7	21.7	21.7	21.7	45.132	27.517	2784100000	32	0.128761	0.812535	0.0600978	0.334973	Q3URS9;Q3URS9-2	Q3URS9;Q3URS9-2	Coiled-coil domain-containing protein 51	Ccdc51
1.21039	0.536755	0.974821	0.842523	0.44334	-0.875148	0.897127	-1.30154	-0.0211954	0.425134	-2.35631	-0.248525	0.0455442	-0.572917		8	8	8	49.3	49.3	49.3	16.665	152.1	24684000000	115	0.816549	0.202317	0.244799	1.52747	Q8R3Q6;F8WJI3;E9Q4B5;A0A338P707	Q8R3Q6;F8WJI3;E9Q4B5	Coiled-coil domain-containing protein 58	Ccdc58
-0.57248	-1.43956	-1.90611	1.20807	0.875422	0.550554	-1.06474	0.249372	-0.478173	-0.566685	0.96949	0.925599	0.384571	0.864663	+	18	18	18	45.6	45.6	45.6	52.938	323.31	9997800000	84	4.03927	0.000283305	-0.557593	-5.75194	D3YZP9;F6SXB0;F7B4D5	D3YZP9	Coiled-coil domain-containing protein 6	Ccdc6
0.163081	0.0387012	2.22883	0.237877	0.921054	0.0950825	-1.68262	-0.298449	0.275514	0.49898	-1.04755	-0.0261302	-1.64052	0.236137		1	1	1	3.5	3.5	3.5	46.009	2.607	224780000	7	0.271898	0.623031	0.275025	0.639224	Q8VEG0	Q8VEG0	Coiled-coil domain-containing protein 71	Ccdc71
0.299889	0.932142	0.657534	0.184324	-1.68687	0.352946	1.51772	0.323625	0.0513801	1.19756	-0.53504	-0.670862	-1.85059	-0.773761	+	8	8	8	21.1	21.1	21.1	46.486	16.597	10815000000	60	2.5902	0.0047328	0.379013	3.79151	Q9JJ89	Q9JJ89	Coiled-coil domain-containing protein 86	Ccdc86
-0.968083	0.281985	-0.277692	-0.137028	-1.35515	0.965824	0.276552	-0.247587	1.38464	1.16153	-2.05849	0.856638	0.665055	-0.548195		7	7	5	13.6	13.6	7.2	61.445	7.6012	3920700000	19	0.38637	0.499162	0.223866	0.85218	Q8VC31;G3X927;D3YW42;G3UXR7	Q8VC31;G3X927;D3YW42	Coiled-coil domain-containing protein 9	Ccdc9
-0.442462	-1.63669	-0.112849	0.575653	-0.653052	-0.48294	1.0399	-1.42688	-0.999609	-0.051302	0.472968	1.57181	1.01507	1.13038		3	3	3	19.9	19.9	19.9	29.596	11.567	362810000	6	1.32663	0.0669664	-0.443983	-2.21168	Q8C3X2;Q8C3X2-2	Q8C3X2;Q8C3X2-2	Coiled-coil domain-containing protein 90B, mitochondrial	Ccdc90b
-0.13839	-0.94481	-0.390072	1.4803	1.24139	1.20382	-0.0297436	-1.21087	-0.255934	-1.91803	0.949909	-0.592911	0.532862	0.0724789	+	7	7	7	20.1	20.1	20.1	50.006	26.291	2928800000	43	2.47199	0.00606959	-0.607088	-3.64244	Q9D8L5;Q9D8L5-2	Q9D8L5	Coiled-coil domain-containing protein 91	Ccdc91
1.64447	-0.827938	0.177011	0.676555	-0.787387	0.897749	-2.22691	-0.810537	-0.471143	-0.36222	0.973038	0.0901205	0.862497	0.164703		16	16	16	26.4	26.4	26.4	72.602	20.217	7832700000	48	0.8919	0.172109	-0.350716	-1.63372	Q7TQK5;E9QAD4	Q7TQK5;E9QAD4	Coiled-coil domain-containing protein 93	Ccdc93
-0.783296	1.30141	0.934776	0.322053	0.899989	0.981216	-2.68177	0.188923	-0.585591	0.240454	-0.472024	0.0660747	-0.174283	-0.237936		6	6	6	25.8	25.8	25.8	35.988	3.6011	1228800000	11	0.317598	0.5724	-0.271614	-0.726804	Q9D6J3;A0A3B2W7X7	Q9D6J3;A0A3B2W7X7	Coiled-coil domain-containing protein 94	Ccdc94
0.886793	0.227827	0.124048	-0.874739	0.954245	-0.640925	1.38604	-1.5035	0.513715	0.111644	0.482871	-2.27467	0.230856	0.375785		2	2	2	13.2	13.2	13.2	38.724	8.2776	202910000	6	NaN	1	0	NaN	Q9DBT3;A0A0U1RP69	Q9DBT3;A0A0U1RP69	Coiled-coil domain-containing protein 97	Ccdc97
-2.24155	0.392533	-0.237029	0.814523	0.690012	1.03179	1.54078	0.271818	-0.593298	-1.52744	0.435074	0.0905601	-0.272136	-0.395639		1	1	1	13.6	13.6	13.6	13.608	41.661	4448400000	24	0.671558	0.276304	-0.189016	-1.31517	Q9CQA6;Q05BF0	Q9CQA6;Q05BF0	Coiled-coil-helix-coiled-coil-helix domain-containing protein 1	Chchd1
-1.19084	0.201239	0.985932	0.475186	1.65752	-0.410093	-0.723276	-1.21159	-0.102433	-1.88747	1.08984	0.612636	0.54671	-0.0433605	+	3	3	1	20.3	20.3	4.6	15.661	8.8294	8109300000	23	1.53965	0.0425087	-0.580974	-2.48178	Q9D1L0	Q9D1L0	Coiled-coil-helix-coiled-coil-helix domain-containing protein 2	Chchd2
1.00656	0.511681	1.21327	-0.444241	-0.756038	-1.04142	2.17122	-0.707186	-1.18683	-0.20015	0.303454	-0.993799	0.631487	-0.508011		4	4	4	10.5	10.5	10.5	61.916	4.8445	1392500000	17	0.85813	0.185237	0.191742	1.5864	Q5SU73;E9Q284	Q5SU73;E9Q284	Coilin	Coil
0.0891852	1.05344	0.339378	-0.920776	-0.799496	0.140149	0.343171	1.55392	0.24883	-0.0113435	0.260617	-0.17643	-2.69102	0.570377		33	33	33	40.4	40.4	40.4	88.79	323.31	88738000000	367	1.31775	0.0682743	0.174564	2.20029	Q91W50;Q8JZN2;A0A0G2JF72;A0A0G2JDJ7;A0A0G2JE62	Q91W50;Q8JZN2;A0A0G2JF72	Cold shock domain-containing protein E1	Csde1
-0.252687	-0.918937	-1.48239	1.24105	0.657632	1.2816	-0.233379	-1.97477	-0.550292	-0.309986	0.549388	0.332472	1.09021	0.570097	+	32	32	32	17.6	17.6	17.6	295.23	166.73	13361000000	157	3.90097	0.000379147	-0.380373	-5.5508	Q63870	Q63870	Collagen alpha-1(VII) chain	Col7a1
-0.350066	1.42227	2.18532	-0.854051	0.441151	0.241495	0.478733	-0.817178	-0.160896	0.064242	0.318379	-1.8051	-0.839158	-0.32515		18	18	18	10.2	10.2	10.2	340.21	53.321	2913000000	36	0.864875	0.182294	0.494597	1.59589	Q60847;E9PX70;Q60847-2;Q60847-5;Q60847-4;Q60847-3	Q60847;E9PX70;Q60847-2;Q60847-5;Q60847-4;Q60847-3	Collagen alpha-1(XII) chain	Col12a1
-1.03726	-0.926766	-1.70823	0.83395	1.00226	1.02728	-0.929551	-0.54938	-0.859423	-0.440238	0.972759	0.686172	1.05645	0.871989	+	8	8	8	9	9	9	182.29	131.42	6059500000	59	7.04089	0	-1.49862	-11.3352	E9QPX1;P39061-2;P39061-1;P39061;A0A1W2P6N8	E9QPX1;P39061-2;P39061-1;P39061	Collagen alpha-1(XVIII) chain;Endostatin	Col18a1
-1.59764	-0.574014	-0.691006	1.223	0.729413	0.540173	-1.86622	-0.441717	0.157427	-0.593807	1.26935	0.528808	0.153855	1.16239	+	17	17	17	31.1	31.1	31.1	71.11	125.55	11063000000	97	3.63928	0.000600834	-0.414045	-5.17965	Q9EQG9;Q9EQG9-2;Q9EQG9-3	Q9EQG9;Q9EQG9-2;Q9EQG9-3	Collagen type IV alpha-3-binding protein	Col4a3bp
-0.749331	0.353338	1.13889	1.38003	1.03617	-0.596654	-0.881307	-1.14366	-0.829421	-1.53292	-0.176425	1.22992	-0.213762	0.985135		5	5	5	25	25	25	20.996	39.94	1719700000	37	1.33637	0.065587	-0.493622	-2.22416	Q8K4M5;F7BCN0;F7BZY0;Q8VI86;G8JL54	Q8K4M5;F7BCN0;F7BZY0;Q8VI86	COMM domain-containing protein 1	Commd1;Gm28048
-0.400202	-0.496734	-0.150189	1.58287	1.27225	-0.161494	0.243274	-0.627382	-0.0291026	-2.51647	1.22025	0.127008	0.219841	-0.283919	+	8	8	8	38.1	38.1	38.1	22.812	20.837	2211700000	24	1.57685	0.0396283	-0.942019	-2.52846	Q8JZY2	Q8JZY2	COMM domain-containing protein 10	Commd10
-0.553236	2.32315	-0.78711	-1.48949	0.238721	0.210801	-1.64367	-0.286732	-0.0666649	0.0627962	-0.0614812	0.413252	0.667674	0.97199		6	6	6	40.2	40.2	40.2	22.848	10.846	7316100000	38	0.200299	0.71384	-0.169946	-0.493564	Q8BXC6;G3X955	Q8BXC6	COMM domain-containing protein 2	Commd2
-0.246433	-0.582351	0.0695862	1.11418	0.388648	0.42073	-0.637251	-1.37914	-1.96674	0.577112	-0.762866	1.3398	1.44632	0.218403	+	6	6	6	38.5	38.5	38.5	22.037	44.669	7236300000	39	1.72987	0.028487	-0.424575	-2.71946	Q63829	Q63829	COMM domain-containing protein 3	Commd3
-1.7261	-0.200539	0.328759	-0.251425	2.30501	1.25426	-0.504355	-0.672865	-0.717914	-0.744672	0.154186	-0.330442	1.00087	0.105231	+	5	5	5	35.2	35.2	35.2	21.86	260.26	1875000000	40	1.79242	0.0248401	-0.468902	-2.79719	Q9CQ02;A0A1L1SRX4;A0A1L1SVC7;A0A1L1SRJ9;A0A1L1SRM6;A0A1L1ST08	Q9CQ02;A0A1L1SRX4;A0A1L1SVC7;A0A1L1SRJ9	COMM domain-containing protein 4	Commd4
-1.20135	-0.760207	0.459864	-0.100992	1.97844	0.535656	0.128326	-0.838546	-0.982322	-1.69403	0.620408	0.0971336	0.70172	1.0559	+	5	5	5	37.5	37.5	37.5	24.467	56.418	2273200000	36	2.47251	0.00605905	-0.573221	-3.64309	A0A0R4J0U7;Q8R395	A0A0R4J0U7;Q8R395	COMM domain-containing protein 5	Commd5
-1.17233	-1.48633	-0.682664	0.967217	1.501	0.842168	-1.5318	-0.385678	-0.720962	0.679381	1.15201	0.343689	0.181101	0.313201	+	3	3	3	47.1	47.1	47.1	9.7951	6.6076	1255900000	17	3.06354	0.00187805	-1.68761	-4.40099	Q3V4B5;B7ZNP3	Q3V4B5;B7ZNP3	COMM domain-containing protein 6	Commd6
-0.0299697	-0.136775	0.24143	0.664336	0.81811	0.594496	-3.29576	-0.230528	-0.171427	0.293512	0.214599	0.232627	0.440286	0.365067		7	7	7	47	47	47	22.652	88.389	3514500000	43	1.13755	0.101019	-0.909692	-1.96609	Q8BG94;A2AU52	Q8BG94;A2AU52	COMM domain-containing protein 7	Commd7
1.32169	-1.11597	-1.01928	-0.787979	-0.313135	1.6143	-0.426732	-0.596259	-1.50384	0.637202	1.02874	0.622143	0.92072	-0.381585		3	3	3	31.8	31.8	31.8	14.76	7.8714	1560000000	14	0.80798	0.206069	-0.367022	-1.51523	A0A0G2JH18;Q9CZG3	A0A0G2JH18;Q9CZG3	COMM domain-containing protein 8	Commd8
-1.3538	-1.54744	0.196665	1.18888	0.457682	0.0088379	0.840467	-0.886426	-0.962577	-0.653799	-0.378409	1.82089	0.614508	0.654516	+	7	7	7	44.9	44.9	44.9	21.85	123.98	10473000000	75	1.90957	0.0195248	-0.381824	-2.94249	Q8K2Q0	Q8K2Q0	COMM domain-containing protein 9	Commd9
-0.922412	-1.00794	-0.721957	0.936902	1.14659	1.08053	-0.45196	-1.28964	-1.06685	-1.1317	0.972885	0.895845	0.768223	0.791486	+	61	52	52	42.6	38.8	38.8	186.48	323.31	40640000000	267	8.72905	0	-1.62092	-15.9909	P01027;P01027-2;H3BL60;H3BKW9	P01027	Complement C3;Complement C3 beta chain;C3-beta-c;Complement C3 alpha chain;C3a anaphylatoxin;Acylation stimulating protein;Complement C3b alpha chain;Complement C3c alpha chain fragment 1;Complement C3dg fragment;Complement C3g fragment;Complement C3d fragment;Complement C3f fragment;Complement C3c alpha chain fragment 2	C3
1.2928	0.570757	0.645938	-0.298646	0.448483	-2.3186	0.73219	0.0421715	0.13566	0.929566	-0.71392	0.505527	-0.357655	-1.61427	+	10	10	10	53.4	53.4	53.4	31.025	323.31	126550000000	375	1.89296	0.0201558	0.359635	2.92191	Q8R5L1;O35658	Q8R5L1;O35658	Complement component 1 Q subcomponent-binding protein, mitochondrial	C1qbp
0.935308	0.665743	0.73969	0.91705	0.754913	-0.886076	0.763716	0.601509	-0.903539	-1.24137	1.1417	-0.774174	-1.20014	-1.51434		2	2	2	5.8	5.8	5.8	53.762	40.202	1990000000	10	NaN	1	0	NaN	Q64735;Q64735-2;A0A0A6YXR6;A0A0A6YVT1;A0A0A6YXN9;A0A0A6YY75	Q64735;Q64735-2;A0A0A6YXR6;A0A0A6YVT1;A0A0A6YXN9;A0A0A6YY75	Complement component receptor 1-like protein	Cr1l
0.31001	-1.2505	-1.04322	-1.12363	-0.0546915	-0.0417759	1.25859	-0.815063	-0.0257748	0.92146	-1.30237	1.80709	0.684471	0.675397		7	7	7	34.7	34.7	34.7	31.791	32.229	1960700000	24	0.1277	0.813937	-0.0557744	-0.332503	Q8BUY5	Q8BUY5	Complex I assembly factor TIMMDC1, mitochondrial	Timmdc1
0.237674	-1.27485	-2.2547	0.519245	-0.973705	0.17148	0.278496	0.533961	-0.0503283	0.561421	-0.885914	1.0782	0.683131	1.37588		3	3	3	18.3	18.3	18.3	25.444	22.619	1592400000	19	0.506682	0.389303	-0.3536	-1.05683	Q9D1R1	Q9D1R1	Complex I assembly factor TMEM126B, mitochondrial	Tmem126b
0.332906	0.827015	-1.18021	0.964801	0.350211	-1.87272	-1.37744	-0.00436136	0.513141	1.09803	-0.578605	-0.402347	1.53222	-0.202639		13	13	13	49.7	49.7	49.7	37.782	103.38	7164600000	60	0.0379975	0.943253	0.0100283	0.107426	A2AQ17;A0A0R4J081;Q9CWX2	A2AQ17;A0A0R4J081;Q9CWX2	Complex I intermediate-associated protein 30, mitochondrial	Ndufaf1
0.531635	0.697772	0.884646	-0.526509	-1.63107	-1.51058	0.367907	1.29948	0.855551	1.15091	-1.30056	-0.171525	-0.780589	0.132933	+	59	59	59	50.6	50.6	50.6	155.66	323.31	67509000000	566	4.06369	0.000289157	0.340406	5.78784	Q8K2Z4;Q8K2Z4-2;A0A0R4J0H7;A0A087WNQ1;A0A087WRK6	Q8K2Z4;Q8K2Z4-2;A0A0R4J0H7	Condensin complex subunit 1	Ncapd2
-0.0172543	0.994515	1.21214	-1.57163	-1.49413	-0.723146	0.0667225	1.93025	0.10056	0.740881	-0.755791	-0.202202	-0.573519	0.292601	+	20	20	20	30.2	30.2	30.2	82.302	259.34	23768000000	144	2.65461	0.00421854	0.27345	3.87318	Q8C156	Q8C156	Condensin complex subunit 2	Ncaph
0.365903	0.84014	0.546085	-2.1521	-1.52111	0.397345	0.854833	0.401436	0.443621	0.926572	-0.292997	-1.55057	0.216921	0.523919	+	9	9	9	9.1	9.1	9.1	169.43	24.441	1726900000	39	1.92054	0.0191024	1.41677	2.95608	Q6ZQK0;K4DI67;Q80W41	Q6ZQK0;K4DI67;Q80W41	Condensin-2 complex subunit D3	Ncapd3
1.05245	-0.334453	0.444683	-2.77093	-0.737502	0.143745	1.19139	0.804103	0.541564	0.599589	-0.248262	-0.686957	-0.209233	0.209815	+	10	10	10	12.3	12.3	12.3	130.89	43.882	2604500000	39	1.84737	0.0221537	0.651823	2.86538	Q6DFV1	Q6DFV1	Condensin-2 complex subunit G2	Ncapg2
-0.875133	-0.160719	-2.04766	-0.28095	0.0859364	0.902901	2.27623	-0.599046	0.965728	-0.437171	0.223506	-0.0441912	-0.450846	0.441417		13	13	13	18.8	18.8	18.8	109.05	34.887	2361500000	29	0.182119	0.735701	-0.114029	-0.454648	Q9Z160;Q810S7;F6QQB5;A2A6N9;F6RK91;F6V3F1;F6YD49	Q9Z160;Q810S7	Conserved oligomeric Golgi complex subunit 1	Cog1
-0.377073	0.947044	1.91829	0.686493	1.05963	-1.1829	0.607643	-0.984427	-0.336364	-0.052997	-0.408999	-1.64627	-0.796759	0.566701		14	14	14	29.3	29.3	29.3	82.039	33.84	3692200000	41	0.422097	0.46435	0.188923	0.914709	Q921L5;H3BJK5;REV__Q6PDS3-2;REV__Q6PDS3;REV__Q6PDS3-3	Q921L5	Conserved oligomeric Golgi complex subunit 2	Cog2
0.620334	0.123842	-0.284937	1.48892	-0.611354	0.275046	-0.0721631	-0.197144	-0.886432	0.520712	0.0839894	-1.99829	-0.999553	1.93703		13	13	13	22	22	22	94.144	37.109	2377600000	54	0.031735	0.951306	-0.00952366	-0.0903067	E9QL65;A0A2I3BQD7;Q8CI04	E9QL65;A0A2I3BQD7;Q8CI04	Conserved oligomeric Golgi complex subunit 3	Cog3
-0.720453	0.432537	-0.478548	-1.5398	-1.06217	0.807778	-0.802294	1.17876	0.707384	-1.34634	-0.119427	1.62998	0.525114	0.787484		17	17	17	31.5	31.5	31.5	88.66	68.21	4859300000	52	0.219942	0.689498	-0.0486314	-0.534676	Q8R1U1;G3UWH9;Q7TSQ9;G3UWX2;G3UWY4;G3UYW8;G3XA67;G3UX78;G3UZ15	Q8R1U1;G3UWH9;Q7TSQ9	Conserved oligomeric Golgi complex subunit 4	Cog4
1.14159	0.486757	-0.838276	-0.459472	1.7304	-0.341811	0.265176	-1.16418	0.120705	1.66716	-0.49552	-0.592395	-1.61546	0.095317		14	14	14	26.2	26.2	26.2	91.39	81.036	6342000000	85	0.408004	0.477906	0.109341	0.890238	Q8C0L8;A0A1W2P7M6	Q8C0L8	Conserved oligomeric Golgi complex subunit 5	Cog5
0.303166	-0.0326277	-1.89735	-1.15298	0.01722	-0.476878	2.06376	0.220484	-1.01413	-0.209202	-0.289879	0.456298	1.1697	0.842416		13	13	13	33.9	33.9	33.9	73.039	32.91	3979200000	41	0.110397	0.837129	-0.0659992	-0.291647	Q8R3I3;Q8BRB0;A0A0R4J0L5;A0A0A6YWW6	Q8R3I3;Q8BRB0;A0A0R4J0L5	Conserved oligomeric Golgi complex subunit 6	Cog6
0.200504	-0.398818	-0.742052	1.58343	-2.061	0.70243	1.33986	-0.975335	0.579838	0.344793	-0.323455	0.588993	-1.12545	0.286272		14	14	14	26	26	26	86.072	80.356	5690900000	86	0.0651752	0.902958	0.0401323	0.179362	Q3UM29;A0A0R4J0Q9;Q3TR20	Q3UM29;A0A0R4J0Q9;Q3TR20	Conserved oligomeric Golgi complex subunit 7	Cog7
1.21904	-1.01709	-0.748707	2.56339	0.246838	-0.57665	-0.180278	-0.373057	-0.404001	-0.277105	0.638509	-1.12224	-0.645842	0.677186		9	9	9	18.9	18.9	18.9	71.601	27.055	2585500000	43	0.441731	0.444612	-0.219927	-0.948403	Q9JJA2;M0QW66	Q9JJA2	Conserved oligomeric Golgi complex subunit 8	Cog8
0.423769	-0.386062	0.217361	-0.062291	-2.98053	-0.645436	1.45777	0.12403	0.308506	0.0668356	0.13797	0.927745	0.44605	-0.0357158		4	4	4	6	6	6	89.312	5.718	868340000	20	0.598042	0.322733	0.457859	1.2026	Q6RI63;Q6RI63-2	Q6RI63;Q6RI63-2	Constitutive coactivator of peroxisome proliferator-activated receptor gamma	Fam120b
-0.736863	-1.66193	-0.991416	1.52606	0.429819	0.991601	-0.637083	-0.043591	-0.999885	-1.00287	0.345331	1.05239	0.662446	1.06599	+	33	33	33	40.6	40.6	40.6	121.64	323.31	55737000000	384	4.94589	8.91365e-05	-0.319709	-7.16991	Q6A0A9	Q6A0A9	Constitutive coactivator of PPAR-gamma-like protein 1	FAM120A
0.397029	-0.687014	1.26926	2.66925	-0.607747	-0.576504	-0.561138	-0.648941	-0.44507	-0.665317	-0.889116	0.862545	0.0269634	-0.144198		9	9	9	12.9	12.9	12.9	119.72	21.277	2259400000	34	0.304881	0.585833	-0.125954	-0.702804	Q8C3F2;Q8C3F2-3;Q8C3F2-2	Q8C3F2;Q8C3F2-3	Constitutive coactivator of PPAR-gamma-like protein 2	Fam120c
-0.176056	-1.62615	-0.505709	1.75765	0.728739	1.25223	0.192574	-1.87427	-0.552085	0.0104474	0.145032	-0.218731	0.972334	-0.106016	+	2	2	2	28.9	28.9	28.9	18.666	23.387	1466800000	20	2.07005	0.0140656	-0.554617	-3.14136	Q9CQ13	Q9CQ13	Coordinator of PRMT5 and differentiation stimulator	Coprs
-1.41522	-1.04815	0.0383197	-1.05256	0.476361	-0.639475	0.76748	1.15016	-0.622067	-0.414029	0.957437	-0.857562	1.82713	0.832181		24	24	24	47.5	47.5	47.5	58.86	323.31	92752000000	382	0.365173	0.519766	-0.0450336	-0.814279	G3UXW9;Q99LD4;Q3MIA8;A0A140LJB7;B1ATU4;Q99LD4-2	G3UXW9;Q99LD4;Q3MIA8;A0A140LJB7;B1ATU4;Q99LD4-2	COP9 signalosome complex subunit 1	Gps1
-0.871544	-1.78952	-1.72111	-0.0980096	0.595332	0.133617	-0.61701	0.880502	-0.0973451	0.198492	-0.181036	0.820663	1.44385	1.30312	+	30	30	30	59.4	59.4	59.4	51.596	323.31	132500000000	554	1.60881	0.0370864	-0.125204	-2.56848	P61202;P61202-2;A2AQE4	P61202;P61202-2;A2AQE4	COP9 signalosome complex subunit 2	Cops2
0.0792262	-0.845802	-1.43407	-0.943631	0.251239	-0.665573	1.6094	-0.482741	-0.703787	0.796497	0.576679	-0.897622	1.64293	1.01725		16	16	16	53.2	53.2	53.2	47.832	307.51	68967000000	225	0.20779	0.704833	-0.0404827	-0.509354	O88543;F6YCA7;D3Z036	O88543	COP9 signalosome complex subunit 3	Cops3
-1.16463	-1.22654	-1.78951	0.023349	0.799885	-0.515579	1.30635	0.587998	-0.639649	-0.700689	0.482381	0.713683	1.26494	0.858006		23	23	23	70	70	70	46.284	323.31	138070000000	433	1.32447	0.0671775	-0.127246	-2.20892	O88544;F6QTS1;D3YV99;D3Z1R9;D6RG47	O88544;F6QTS1;D3YV99;D3Z1R9	COP9 signalosome complex subunit 4	Cops4
-0.088079	-1.1426	0.000221506	0.298441	0.839468	-1.16105	1.79862	-1.7583	-0.20856	-0.346489	-0.0972213	0.849941	1.45837	-0.442751		23	23	23	69.2	69.2	69.2	37.548	323.31	55637000000	364	0.429715	0.456091	-0.0886315	-0.927837	O35864;A0A087WQA8;A0A087WRH6;A0A087WQ60	O35864	COP9 signalosome complex subunit 5	Cops5
0.780172	-0.147424	0.386321	-0.0345085	2.18396	-1.44467	0.0381302	-1.3528	-0.220919	-0.425809	0.25222	0.211339	1.14535	-1.37137		13	13	13	53.7	53.7	53.7	35.88	323.31	67765000000	237	0.198018	0.716551	-0.0527466	-0.488729	O88545;D3Z0F5;F6QK86	O88545;D3Z0F5	COP9 signalosome complex subunit 6	Cops6
0.8177	0.836868	2.17999	0.130923	-0.30866	-0.395766	0.359796	0.917454	-0.737055	-0.560301	-0.490121	-1.49575	0.243143	-1.49822		13	13	13	69.5	69.5	69.5	30.224	200.58	65355000000	198	1.45506	0.0506845	0.159413	2.37516	Q9CZ04;Q9CZ04-2;D3Z440;D3YVI6;D3Z0S0	Q9CZ04;Q9CZ04-2;D3Z440;D3YVI6	COP9 signalosome complex subunit 7a	Cops7a
1.04034	-0.385046	-1.5388	-1.81286	0.553522	0.843319	1.34141	-0.607171	0.202718	-1.10346	-0.456973	0.850252	0.822357	0.250383		9	9	9	39	39	39	29.689	248.4	13599000000	91	0.225375	0.682094	-0.0874053	-0.545885	Q8BV13;D6RH36;D6RI85	Q8BV13	COP9 signalosome complex subunit 7b	Cops7b
-0.0261922	-1.8938	-1.35383	-0.181739	0.123653	0.968939	1.15802	0.671193	0.385917	-0.692483	-1.31414	0.300988	1.49134	0.362133		9	9	9	68.4	68.4	68.4	23.255	297.27	49828000000	181	0.431704	0.45427	-0.0741506	-0.931252	Q8VBV7;A0A087WPM5	Q8VBV7	COP9 signalosome complex subunit 8	Cops8
-0.0558498	1.22991	-0.271997	-1.0482	-0.809589	0.415406	0.777314	0.601723	-1.53592	-0.507786	1.6066	-1.34853	1.19882	-0.251896		13	12	12	27.4	25.7	25.7	58.886	113.88	32989000000	153	0.0433866	0.935826	0.00843075	0.121989	Q8C166;B7ZCP4;F6R587;A3KGK7;B7ZCP6;E9Q806;B7ZCP7;B7ZCP5;V9GXM6;V9GX86;B7ZCP8;V9GWY2	Q8C166;B7ZCP4	Copine-1	Cpne1
0.155995	-0.897512	-0.40059	-0.963137	1.55192	0.00524263	-0.21575	-0.487114	0.0125775	-1.88871	1.39527	0.316159	-0.233868	1.64952		18	18	16	28.5	28.5	28.5	59.584	80.666	52307000000	188	1.38884	0.0584966	-0.166986	-2.29114	Q8BT60;Q8JZW4;Q8BLR2;P59108;Q0VE82;Q9DC53;Q9D6C8;A0A0R4J1D0	Q8BT60	Copine-3	Cpne3
-1.1741	0.687883	0.205282	0.282579	0.917009	0.683626	-1.77648	-0.928077	-1.07871	-0.771235	0.715566	-0.28823	1.5451	0.979782	+	5	5	5	26.6	26.6	26.6	28.911	10.045	4147000000	21	2.40758	0.00701975	-0.593111	-3.56162	Q9WU84	Q9WU84	Copper chaperone for superoxide dismutase	Ccs
-0.591202	-0.705374	0.133994	1.15737	1.02524	1.0727	0.0744297	-0.599581	-2.0768	-1.49706	0.998502	-0.0379796	0.268802	0.776956	+	4	4	4	61.8	61.8	61.8	7.3384	33.572	44045000000	57	3.00034	0.00218002	-0.476719	-4.31823	O08997	O08997	Copper transport protein ATOX1	Atox1
0.760076	0.334602	-0.598882	0.260148	0.507419	-0.19407	-2.65118	-0.886583	-0.545174	-0.348418	0.7504	0.472007	1.44435	0.695302	+	12	12	12	15	15	15	161.96	45.796	3014900000	17	1.54507	0.0421158	-1.14811	-2.48859	Q64430;A2AG68;Q64446;B1AQ57	Q64430;A2AG68	Copper-transporting ATPase 1	Atp7a
-1.42061	-0.135005	-0.868014	1.29863	1.07423	1.03684	-1.28608	-1.08273	-0.924042	-0.614672	0.62757	0.981238	0.559976	0.752672	+	47	47	1	53.7	53.7	0.9	137.38	261.87	36902000000	313	6.16905	0	-0.50354	-9.42357	Q3UMF0;Q3UMF0-3;B1AZ20	Q3UMF0;Q3UMF0-3	Cordon-bleu protein-like 1	Cobll1
-2.30075	-0.187651	0.175085	0.8629	0.662876	0.752288	-0.459694	0.327467	-1.48641	-1.13834	0.759012	0.714101	0.424139	0.894984		47	1	1	55	1	1	133.4	2.5205	770350000	3	NaN	1	0	NaN	Q3UMF0-2;B1AZ15;B1AZ14;Q3UMF0-4;B1AZ26;B1AZ25	Q3UMF0-2;B1AZ15;B1AZ14;Q3UMF0-4	Cordon-bleu protein-like 1	Cobll1
0.0110498	-0.268018	-1.42796	0.962928	2.08632	0.0476679	-1.18203	-1.02955	-0.833999	-0.611526	1.11863	0.612629	0.657801	-0.143942	+	20	20	1	61.5	61.5	9.8	39.289	323.31	236770000000	427	3.13348	0.00164979	-0.336926	-4.49314	Q9QZQ8-2	Q9QZQ8-2	Core histone macro-H2A.1	H2afy
1.73279	-0.773195	0.515609	-1.46645	-0.0838824	-0.287623	-0.804631	-0.638875	1.53344	0.0498364	-0.433851	-0.410494	1.66452	-0.597192		8	8	3	32.6	32.6	10.7	22.03	74.15	14808000000	54	0.38752	0.498254	0.0747215	0.854218	Q08024;Q08024-4;Q08024-3	Q08024;Q08024-4;Q08024-3	Core-binding factor subunit beta	Cbfb
0.666716	0.599896	0.614211	0.385368	0.438659	0.270308	-1.96348	0.396982	0.308381	0.396701	-2.64864	0.282577	0.0484236	0.203896		8	3	3	33.5	11	11	21.517	1.8976	4732600000	13	0.217493	0.692109	0.336505	0.529601	Q08024-2	Q08024-2	Core-binding factor subunit beta	Cbfb
-2.05381	-0.726554	-1.03302	1.56005	0.782398	0.493597	0.638941	-0.347811	-0.717849	-1.10249	0.734455	0.698858	0.666091	0.407159	+	18	18	18	37.2	37.2	37.2	53.912	288.04	92947000000	282	3.13446	0.00164731	-0.518381	-4.49443	Q9WUM3;D3YUG6	Q9WUM3	Coronin-1B	Coro1b
-0.426819	2.04031	1.02321	-0.555611	1.06486	-0.649947	0.777929	-0.0473317	0.0904252	-0.588239	0.659048	-0.88309	-0.788565	-1.71618		21	21	21	35	35	35	53.12	323.31	116500000000	321	0.888027	0.173277	0.148954	1.62831	Q9WUM4;E9PX03;E9PZJ0;E9PVJ1	Q9WUM4	Coronin-1C	Coro1c
-0.453012	-1.04445	-1.01163	1.71551	0.894707	-0.0178861	0.806838	-1.492	-0.344738	-0.106448	1.31405	-1.20414	0.864014	0.0791796		20	20	20	29.1	29.1	29.1	100.81	67.368	13632000000	103	1.33707	0.0654891	-0.306283	-2.22505	Q9D2V7;G3X9L5;E9PYU1	Q9D2V7	Coronin-7	Coro7
-1.07853	-0.285925	-1.00738	0.105462	1.09073	1.82895	-0.586972	-0.586906	-0.18562	-0.810217	-1.22642	0.445389	0.662483	1.63496	+	2	2	2	7.8	7.8	7.8	42.186	20.728	236650000	11	2.08058	0.0137772	-1.61766	-3.15441	P51661	P51661	Corticosteroid 11-beta-dehydrogenase isozyme 2	Hsd11b2
0.0942925	0.147567	1.36515	1.1554	1.5791	0.736098	-1.64052	-1.3962	-1.03444	-0.818116	0.201443	-0.26512	-0.406315	0.281664		2	2	2	30.9	30.9	30.9	9.0303	55.431	51668000000	63	1.10983	0.106865	-0.45212	-1.92945	Q4KML4;A0A1W2P7X0;E9QMV2	Q4KML4;A0A1W2P7X0;E9QMV2	Costars family protein ABRACL	Abracl
-0.265765	-0.0523414	-0.436228	-2.48628	1.18979	0.727426	0.643653	0.17097	-1.10657	-0.828174	0.821617	-0.0149191	0.471084	1.16573		6	6	6	16.4	16.4	16.4	45.571	17.967	3634800000	57	0.473564	0.417541	-0.198854	-1.0021	P43135;D3YYP4;A0A140LJF1;Q32NY6;Q60632;B8JJI9;F7CII1	P43135;D3YYP4;A0A140LJF1;Q32NY6;Q60632;B8JJI9;F7CII1	COUP transcription factor 2;COUP transcription factor 1	Nr2f2;Nr2f1
-1.58553	1.60326	1.05108	1.17442	-0.54641	0.84006	0.429815	0.623596	-0.346789	-1.13517	-0.908623	-0.516083	-1.08989	0.406276		2	2	2	13.9	13.9	13.9	9.4186	2.139	415360000	4	NaN	1	0	NaN	Q8K199;F8WHQ0	Q8K199;F8WHQ0	COX assembly mitochondrial protein 2 homolog	Cmc2
-0.984961	-1.47594	0.303546	1.46075	0.179705	1.27667	-0.707918	-1.38206	0.370847	-0.759527	-0.338238	1.55621	-0.0462406	0.54715	+	2	2	2	18.9	18.9	18.9	12.552	3.934	6674300000	29	2.17987	0.011144	-0.414925	-3.27764	Q9CPZ8	Q9CPZ8	COX assembly mitochondrial protein homolog	Cmc1
-0.230258	1.20576	1.07743	-1.68786	-0.126185	-0.902994	0.224553	-0.822583	1.70473	1.37029	-0.145581	-0.854074	-0.233544	-0.579677	+	13	13	13	43.3	43.3	43.3	39.947	105.21	32915000000	193	2.0687	0.0140866	0.277191	3.13969	P97792;P97792-2;A0A338P6N1;P97792-3	P97792;P97792-2	Coxsackievirus and adenovirus receptor homolog	Cxadr
-0.0906089	1.09489	1.31372	0.64143	0.606101	-0.735929	0.893425	-0.102951	-0.328409	1.0439	-1.38033	-0.218411	-0.646533	-2.0903		12	12	12	39	39	39	32.921	298.73	49735000000	149	1.46196	0.0500278	0.172058	2.38389	O88271	O88271	Craniofacial development protein 1	Cfdp1
-0.25904	0.401499	0.131494	1.32478	0.15841	-0.0430022	0.973998	-0.413238	0.0697513	-3.04361	-0.40995	0.432914	0.321068	0.35493		9	9	9	43.8	43.8	43.8	42.713	86.077	2704600000	29	0.569841	0.342575	-0.766203	-1.15836	Q04447	Q04447	Creatine kinase B-type	Ckb
-0.5188	0.489081	-0.873215	1.71838	0.749757	1.26518	-0.907495	-2.09776	-0.0624421	-0.155743	0.653518	-0.731799	-0.143458	0.614804	+	7	7	4	3.2	3.2	2	265.49	13.931	821080000	24	1.69722	0.0305212	-0.421004	-2.67882	P45481;A0A0U1RQB6;F8VPR5;A0A0U1RPL2;A0A0U1RP23	P45481;A0A0U1RQB6;F8VPR5;A0A0U1RPL2	CREB-binding protein	Crebbp
-0.913089	0.204985	-1.54792	0.40173	-1.55982	-1.12168	-0.512418	-0.26854	0.995612	0.609864	0.967037	1.28218	1.2457	0.216369		3	3	3	10.8	10.8	10.8	66.944	7.5074	787840000	8	0.331264	0.555913	-0.189135	-0.752293	Q68ED7	Q68ED7	CREB-regulated transcription coactivator 1	Crtc1
0.133116	0.567087	0.619012	0.720934	-0.13928	0.817988	0.0431976	-0.016066	0.388893	0.48534	-0.413507	0.154693	-0.125727	-3.23568		4	4	4	11.1	11.1	11.1	73.215	77.58	1453600000	24	0.60132	0.320457	0.57272	1.2077	Q3U182;V9GXK6	Q3U182;V9GXK6	CREB-regulated transcription coactivator 2	Crtc2
-0.066889	-1.47855	0.12095	1.81855	1.54501	0.286695	0.316389	-1.35942	0.484523	-0.27367	0.106297	-0.803521	0.616485	-1.31286		17	17	17	55.4	55.4	55.4	33.83	269.03	38903000000	236	0.615565	0.311172	-0.0854386	-1.22978	P47941;A0A338P675;A0A338P6Q0	P47941;A0A338P675	Crk-like protein	Crkl
0.512788	0.0671243	-1.76284	1.30205	-1.64296	-0.147944	0.452899	-0.0096402	0.601372	0.677532	-0.231627	0.308249	-1.48226	1.35525		23	23	23	31.9	31.9	31.9	83.415	69.67	9814300000	139	0.104642	0.845071	0.0359761	0.277814	P63154	P63154	Crooked neck-like protein 1	Crnkl1
0.303409	-0.204134	0.217828	0.215683	0.740466	0.426771	-1.51356	-0.727038	-0.0727042	-2.54518	0.980502	1.02263	0.757438	0.397894	+	6	6	6	8.7	8.7	8.7	91.859	15.195	1763100000	19	2.08041	0.0137687	-1.28187	-3.15421	Q91YT8;E0CX44;E0CXM3	Q91YT8	CSC1-like protein 1	Tmem63a
1.27032	-0.851809	-0.253533	0.710298	0.00547232	-0.604206	0.457859	-1.57276	1.22308	1.25706	-1.26963	0.529776	0.462297	-1.36422		9	9	1	11.9	11.9	1.8	134.03	83.151	5550700000	66	0.361077	0.524671	0.155041	0.806884	Q5SUQ9;Q5SUQ9-3	Q5SUQ9;Q5SUQ9-3	CST complex subunit CTC1	Ctc1
0.0554234	0.579205	1.25775	0.338002	0.447955	-0.438122	0.679808	-0.206833	-1.17413	0.479314	0.432926	0.80693	-0.553755	-2.70448		9	1	1	11.8	1.7	1.7	133.9	27.173	676130000	19	0.40529	0.47995	0.195407	0.885497	Q5SUQ9-2;E0CXE7	Q5SUQ9-2;E0CXE7	CST complex subunit CTC1	Ctc1
0.825699	-1.40606	-1.21152	0.301575	1.4351	-0.398177	1.59804	0.568375	-0.157514	-1.82995	-0.0945851	0.277326	-0.288854	0.380548		14	14	14	43.7	43.7	43.7	43.485	89.609	8320200000	94	0.386874	0.498837	-0.0768087	-0.853074	Q8K2X3;Q3UXU8;S4R297	Q8K2X3;Q3UXU8	CST complex subunit STN1	Obfc1
0.00702293	-0.00654481	0.569871	0.302861	0.421105	-0.862932	1.17356	-1.70472	-2.44516	0.760342	0.344692	0.515974	0.530297	0.393632		4	4	4	26.7	26.7	26.7	18.066	6.8097	969670000	13	0.39728	0.488114	-0.571811	-0.871448	Q9D7K2	Q9D7K2	CST complex subunit TEN1	Ten1
-1.12901	0.484632	1.61829	0.602344	1.40096	-1.56796	-0.04445	0.742243	0.6987	-0.0256126	-1.51405	-0.253295	-0.209364	-0.803443		4	4	4	21.3	21.3	21.3	28.391	9.5762	1542300000	16	0.651134	0.288942	0.259803	1.28427	Q3TP92;J3QPC9	Q3TP92	CTD nuclear envelope phosphatase 1	Ctdnep1
0.280425	0.00905573	-1.86047	-1.62373	0.310571	-0.548773	0.228407	0.111429	0.927651	1.20685	0.34356	-1.00795	1.70401	-0.0810254		10	10	10	24.1	24.1	24.1	52.812	96.938	3396800000	57	0.188373	0.728942	0.0992374	0.468134	Q8BG15;Q8BG15-2;Q8BG15-6;Q8BG15-3;Q8BG15-5;Q8BG15-4	Q8BG15;Q8BG15-2;Q8BG15-6;Q8BG15-3	CTD small phosphatase-like protein 2	Ctdspl2
-0.921958	-1.35761	-1.15622	0.572392	0.600062	0.208469	0.258761	-0.732526	-1.09243	-0.890732	0.942559	0.824705	1.76834	0.976184	+	16	16	11	34	34	27.4	47.744	248.08	45145000000	159	4.35054	0.000179959	-0.410953	-6.2184	O88712;A0A0J9YU62;O88712-2;A0A0J9YUM4;O88712-3;A0A0J9YTW3;A0A0J9YUR5;A0A0J9YVI3	O88712;A0A0J9YU62;O88712-2;A0A0J9YUM4;O88712-3;A0A0J9YTW3	C-terminal-binding protein 1	Ctbp1
-1.45373	-0.2695	-1.62793	-0.123731	1.47791	0.12372	-0.341785	0.0935578	-0.72004	-1.03132	0.589747	0.771275	1.52436	0.987456	+	16	11	11	43.1	35.5	35.5	48.956	78.119	8376600000	72	3.1484	0.00158811	-0.26305	-4.51287	P56546;P56546-2;Q91YZ2;E9PWQ9;E9Q0T4;A0A0J9YVC3;A0A0J9YU66	P56546;P56546-2;Q91YZ2;E9PWQ9	C-terminal-binding protein 2	Ctbp2
0.788197	0.218965	0.301225	-0.708366	-1.50623	-0.98665	1.39682	1.46908	1.08495	0.765906	-1.15364	-0.767211	-0.836096	-0.0669537	+	33	33	30	49.7	49.7	47	66.682	323.31	277400000000	789	4.77124	9.85222e-05	0.332894	6.88209	P70698	P70698	CTP synthase 1	Ctps1
-0.682861	-0.89443	-1.372	1.0546	-0.139443	-0.0964528	0.023151	-1.02664	0.537721	-0.37049	-0.889719	0.651712	0.94001	2.26484		9	6	6	25.8	21	21	65.514	7.7776	1355800000	13	1.43427	0.0531853	-0.608709	-2.34884	P70303;P70303-2;P70303-3;A2AEQ5	P70303;P70303-2;P70303-3	CTP synthase 2	Ctps2
0.619683	0.415779	0.8791	-0.292502	-0.908161	-0.927869	1.39512	0.807972	0.804616	1.12226	-0.673218	-0.103017	-1.57647	-1.5633	+	23	23	23	43.4	43.4	43.4	69.84	170.37	12709000000	120	4.83956	0.000104439	0.44658	6.99378	Q99LJ0;A0A0G2JFS0	Q99LJ0	CTTNBP2 N-terminal-like protein	Cttnbp2nl
1.26316	0.459539	1.44524	0.739455	-1.04577	-0.0221565	0.932499	-1.56009	0.415088	0.380798	-1.22044	0.0939467	-0.404475	-1.47681		12	12	12	19	19	19	92.725	72.744	7717500000	58	1.14153	0.100253	0.271629	1.97134	Q5U462	Q5U462	CUB domain-containing protein 1	Cdcp1
-0.204898	-0.0743964	-0.609266	-0.091365	-0.106562	-0.347685	2.55144	0.675083	1.11692	0.422615	-0.752053	-1.40498	0.052617	-1.22747	+	16	16	13	33.3	33.3	29	52.107	196.95	38883000000	227	1.50132	0.0460229	0.30771	2.43356	P28659;P28659-4;A0A0R4J0T5;P28659-2;P28659-3;S4R2S7;Q9Z0H4-3	P28659;P28659-4;A0A0R4J0T5;P28659-2;P28659-3	CUGBP Elav-like family member 1	Celf1
0.893531	-0.934296	1.18196	-0.34598	-0.563202	0.908716	0.753405	1.4666	0.271854	0.0750982	-1.93467	-0.318955	-0.0309392	-1.42312		4	1	1	7.3	3.1	3.1	54.27	6.4368	210420000	7	1.37986	0.0594866	0.377677	2.27971	Q9Z0H4;Q9Z0H4-9;Q9Z0H4-6;Q9Z0H4-7;Q9Z0H4-5;Q9Z0H4-4;Q9Z0H4-8;Q9Z0H4-2;A0A0R4J2B0;V9GX43;S4R2U7;S4R1S7;E9QA47;Q9Z0H4-11;S4R2J2;S4R2L5;A3KGT0	Q9Z0H4;Q9Z0H4-9;Q9Z0H4-6;Q9Z0H4-7;Q9Z0H4-5;Q9Z0H4-4;Q9Z0H4-8;Q9Z0H4-2;A0A0R4J2B0;V9GX43;S4R2U7;S4R1S7;E9QA47;Q9Z0H4-11	CUGBP Elav-like family member 2	Celf2
-1.00395	-0.448243	-0.77509	0.697157	-0.394928	0.301898	1.23117	0.326424	-0.631658	-0.540624	0.985182	0.899595	-2.07768	1.43075		38	38	38	48.7	48.7	48.7	89.69	323.31	72175000000	383	0.462357	0.426753	-0.0864372	-0.983321	Q9WTX6;Q3TPM3;D3Z2H3;A0A0N4SUW1	Q9WTX6;Q3TPM3	Cullin-1	Cul1
1.01044	-1.04074	-0.884502	1.26685	-1.74758	0.252142	0.551131	-0.139288	0.830558	1.22242	-0.23348	0.382629	-1.63013	0.159557		33	33	33	45.9	45.9	45.9	86.876	173.56	42775000000	309	0.367185	0.517872	0.052551	0.817905	Q9D4H8;Q9D4H8-2;E0CYT5;H7BX52	Q9D4H8;Q9D4H8-2;E0CYT5	Cullin-2	Cul2
0.689696	-0.831607	-0.435561	0.487782	-0.816373	1.06283	-0.0122355	0.303826	-0.63125	-0.332277	1.22912	0.313508	-2.36722	1.33976		40	40	40	52.1	52.1	52.1	88.947	323.31	47569000000	317	0.278924	0.615106	-0.0454998	-0.652935	Q9JLV5;E9Q4T8;F6ZZK0;F6UY44;F6R0N8	Q9JLV5;E9Q4T8	Cullin-3	Cul3
-0.288268	-2.05115	-1.34372	0.353292	-1.19003	1.49696	0.596382	0.727822	-0.133341	-0.323101	-0.151183	0.737576	0.386071	1.18269		34	22	22	46.6	31.1	31.1	87.752	95.56	17354000000	161	0.861437	0.183892	-0.142664	-1.59105	Q3TCH7;E9PXT5;F6UV36	Q3TCH7	Cullin-4A	Cul4a
1.20432	-0.389625	-0.62002	-2.02853	0.250357	-0.341547	0.677045	0.600621	0.0761631	-0.0785215	0.145241	0.161015	-1.52856	1.87204		45	45	33	42	42	30.9	110.7	323.31	57929000000	408	0.34276	0.54308	0.0392551	0.773505	A2A432;E9PXY1;A2A432-2;J3QJX0	A2A432;E9PXY1;A2A432-2;J3QJX0	Cullin-4B	Cul4b
-0.705641	0.79952	-0.204096	-1.42792	-1.02355	-0.208796	1.36806	0.714883	0.85662	1.11469	-0.350889	0.916194	-1.83556	-0.0135157	+	38	38	38	54.1	54.1	54.1	90.973	323.31	58460000000	376	1.55155	0.0415328	0.13901	2.49673	Q9D5V5;E9PV12;G3X914;E9Q6Z0;F8VQI6	Q9D5V5;E9PV12;G3X914;E9Q6Z0	Cullin-5	Cul5
-0.804902	-2.11779	0.315143	1.33854	1.14965	0.54223	0.290278	0.0163456	-0.766573	-1.2666	0.400421	-0.73137	0.654983	0.979642	+	58	58	55	57.9	57.9	56.2	136.33	323.31	306220000000	946	1.87911	0.0207181	-0.137541	-2.90474	Q6ZQ38;D3YWC5	Q6ZQ38	Cullin-associated NEDD8-dissociated protein 1	Cand1
0.104258	0.280359	0.800632	-2.60409	0.975524	-0.490265	0.282729	-0.924135	0.511135	1.27874	-0.79373	0.696146	-0.473585	0.356274		20	17	17	23.3	21.2	21.2	135.63	89.99	4742000000	77	0.646601	0.291313	0.234537	1.27737	Q6ZQ73	Q6ZQ73	Cullin-associated NEDD8-dissociated protein 2	Cand2
-0.778047	-0.837174	-0.0337883	0.895647	-1.45015	0.480918	1.74736	1.16154	-0.194669	0.680514	-1.86698	-0.107398	-0.0833718	0.38559		14	14	14	35.2	35.2	35.2	60.193	98.044	11642000000	100	0.4299	0.455972	0.105566	0.928154	Q8CI33;Q8CI33-2	Q8CI33;Q8CI33-2	CWF19-like protein 1	Cwf19l1
-0.528742	-1.35821	-1.29558	-1.54864	-0.288004	0.722263	-0.568014	0.273089	-0.103808	0.534002	0.204819	1.32417	1.66298	0.96966		7	7	7	9	9	9	103.17	7.1655	20119000000	23	0.979283	0.142422	-0.266355	-1.75413	Q8BG79;Q8BG79-2	Q8BG79	CWF19-like protein 2	Cwf19l2
-1.29699	1.21956	-0.307904	-0.231455	-0.211822	-2.18222	-0.388738	-0.0404043	0.754609	0.887346	1.35351	0.627361	0.65801	-0.840867		2	2	2	5.5	5.5	5.5	76.166	8.9166	557210000	6	0.16999	0.75234	0.23949	0.428189	Q9CWW7	Q9CWW7	CXXC-type zinc finger protein 1	Cxxc1
0.252434	-0.0174397	0.444783	1.12587	-0.687798	-0.671307	1.215	-0.0513764	-1.66909	0.874689	0.400505	-0.643882	1.25949	-1.83187		5	3	3	21.9	16	16	29.237	19.79	637070000	6	NaN	1	0	NaN	P81269;F6U840	P81269	Cyclic AMP-dependent transcription factor ATF-1	Atf1
-0.758994	1.70935	0.454812	-0.717387	0.645629	0.59605	-0.149767	0.459244	-0.935724	1.14203	0.471554	-0.40315	-2.26954	-0.244107		3	3	3	17.1	17.1	17.1	20.722	4.3193	316850000	7	NaN	1	0	NaN	Q60765	Q60765	Cyclic AMP-dependent transcription factor ATF-3	Atf3
0.366219	0.588356	1.0626	-1.11551	-0.786693	0.452671	0.560762	1.2508	1.11758	0.239851	-1.77703	-0.579136	0.229254	-1.60971		3	3	3	5.6	5.6	5.6	72.694	5.2462	642850000	10	NaN	1	0	NaN	F6VAN0	F6VAN0	Cyclic AMP-dependent transcription factor ATF-6 alpha;Processed cyclic AMP-dependent transcription factor ATF-6 alpha	Atf6
-0.0432989	0.821672	0.409304	0.0639023	0.642746	0.439756	-0.567389	-0.00558445	-0.0451772	-3.11521	0.482722	0.769473	-0.509737	0.656817		3	3	2	9.5	9.5	7.2	51.779	9.4032	1048500000	9	0.736532	0.240171	-0.930597	-1.41174	Q3TZR9;Q3US59;V9GXN6;Q8R0S1;V9GX99;V9GXX5	Q3TZR9;Q3US59;V9GXN6;Q8R0S1;V9GX99	Cyclic AMP-dependent transcription factor ATF-7	Atf7;Gm28047
-0.877125	-0.590468	1.18212	0.688713	-1.02702	0.974803	0.35239	-0.608451	1.27264	1.09332	-1.25709	-1.62805	0.645185	-0.220967		5	5	3	17.6	17.6	12.9	36.674	68.149	11291000000	49	0.456356	0.431536	0.112403	0.973211	Q01147;Q62347;Q01147-2;A0A087WRI6;P27699-2;D3Z7P7;D3Z326;F6VJ22;D3Z6A5;P27699-11;F6QWT6;F6U9F5;P27699-10;P27699-8;F6Q346;P27699-7;F6W4F5;E9PWV9;P27699-6;D3Z7M6;F6QKL8;D3Z2U7;P27699-5	Q01147;Q62347;Q01147-2;A0A087WRI6	Cyclic AMP-responsive element-binding protein 1	Creb1
0.765007	-0.00242088	1.26502	0.506663	-1.18562	0.105785	-2.46632	0.933394	0.434415	0.722106	-1.11707	0.287784	0.115587	-0.36432		8	8	8	19.3	19.3	19.3	58.193	12.144	1379200000	20	0.399064	0.486536	0.154227	0.874584	Q8C6L5;D3Z5R0;F6ZBV6	Q8C6L5;D3Z5R0	Cyclic GMP-AMP synthase	Mb21d1
0.494272	0.722556	0.997919	-1.03986	-1.24594	-0.11479	0.440777	0.854056	0.83628	0.784294	-1.11437	0.226532	0.375986	-2.21771		5	5	5	15.4	15.4	15.4	47.269	35.376	935670000	15	NaN	1	0	NaN	P51943;D6RIK7;A0A0G2JEY1	P51943;D6RIK7	Cyclin-A2	Ccna2
-1.2847	0.681114	0.487242	0.0914676	0.356675	-0.00916659	0.755124	-0.652468	-0.354977	-0.589967	0.434903	1.47928	0.989858	-2.38439		1	1	1	8.3	8.3	8.3	31.503	20.414	572430000	6	0.202091	0.711664	-0.144927	-0.497354	Q3UXL9;Q8CAS3;Q62447	Q3UXL9;Q8CAS3;Q62447	Cyclin-C	Ccnc
-0.999237	-0.227165	0.491545	1.16897	-0.550664	1.7492	0.495518	0.396619	-0.804521	-2.16662	-0.6835	0.0299241	0.834181	0.265755		2	2	2	6.7	6.7	6.7	41.773	2.4818	265060000	3	NaN	1	0	NaN	A0A0R4J177;Q3TVC7;Q3TVC7-3	A0A0R4J177;Q3TVC7;Q3TVC7-3	Cyclin-D1-binding protein 1	Ccndbp1
0.791881	0.875103	0.959553	-0.973186	-0.909527	-0.551428	0.971675	1.33195	1.08555	0.501225	-0.920043	-0.897995	-0.784056	-1.4807	+	28	28	26	87.9	87.9	81.5	34.106	318.85	122840000000	448	7.69371	0	0.734174	12.9701	P11440;D3Z2T9	P11440;D3Z2T9	Cyclin-dependent kinase 1	Cdk1
-0.0577632	1.14075	0.813555	-1.32525	-0.10392	-1.52578	1.58777	0.651321	0.856153	0.790837	-0.669281	-1.10862	-0.0739164	-0.975868	+	23	23	22	31.9	31.9	30.9	91.512	53.013	19940000000	148	4.05015	0.000285714	0.340818	5.76792	P24788;A2A9P6;P24788-2	P24788;A2A9P6;P24788-2	Cyclin-dependent kinase 11B	Cdk11b
-0.041718	2.24371	-1.23183	0.864498	-0.488852	1.61086	-0.862715	-0.391481	-1.24138	-0.0848217	-0.44702	0.381017	-0.040033	-0.270238		13	9	9	14.5	11.7	11.7	163.68	36.097	3553800000	41	0.38602	0.499392	-0.108325	-0.85156	Q14AX6;Q14AX6-3;Q14AX6-2	Q14AX6;Q14AX6-3;Q14AX6-2	Cyclin-dependent kinase 12	Cdk12
-1.09137	0.125585	0.938984	0.838161	0.540017	0.569191	-2.99056	0.101258	0.345186	-0.218227	-0.228485	0.35445	0.218599	0.497213		15	14	11	13.8	13.3	11.1	164.55	78.963	3987100000	58	0.84874	0.189145	-0.603928	-1.57316	Q69ZA1;Q69ZA1-2;A0A1Y7VLM0	Q69ZA1;Q69ZA1-2;A0A1Y7VLM0	Cyclin-dependent kinase 13	Cdk13
-1.45668	-0.981958	-0.646928	0.157137	1.84273	0.38006	-0.123981	-1.02205	-0.294431	-1.31521	0.713846	0.959052	1.00731	0.781101	+	14	10	7	35	29.1	22.8	59.505	23.109	1429100000	29	4.20526	0.000257089	-0.892979	-5.99823	Q8K0D0;A0A1L1SUS7;Q8K0D0-2;A0A1L1SR36	Q8K0D0;A0A1L1SUS7;Q8K0D0-2	Cyclin-dependent kinase 17	Cdk17
-1.82545	0.0922078	-0.0566904	1.88176	0.905528	0.75542	-0.302278	-0.781114	-1.76879	-0.40588	0.245598	0.162825	0.405066	0.691789	+	16	15	12	40.6	38.8	33.7	51.847	130.19	8091500000	91	2.68232	0.004	-0.300076	-3.90842	Q04899	Q04899	Cyclin-dependent kinase 18	Cdk18
0.445079	-0.466526	-0.960381	-1.41904	0.408526	1.17577	-2.18258	-0.168496	0.841486	0.508934	0.00927169	-0.131571	1.43961	0.499914		3	3	3	7.8	7.8	7.8	56.569	4.2752	659870000	7	0.511772	0.384776	-0.328163	-1.06515	Q8BWD8;E0CYC4;E9Q6E2;Q8R3L8-3;Q8R3L8;G5E8L1	Q8BWD8;E0CYC4;E9Q6E2;Q8R3L8-3;Q8R3L8	Cyclin-dependent kinase 19;Cyclin-dependent kinase 8	Cdk19;Cdk8
1.51313	-0.546774	0.347629	1.49536	-1.31901	-1.16322	1.18143	-0.395804	0.808983	0.642886	-0.958581	-0.856236	0.0769766	-0.826769		16	14	14	57.2	51.7	51.7	38.978	31.722	11938000000	104	1.27501	0.0749097	0.258318	2.14529	P97377;P97377-2;Q80YP0;Q80YP0-2	P97377;P97377-2	Cyclin-dependent kinase 2	Cdk2
1.65504	1.36667	-0.890958	1.2107	-0.348306	0.385013	-1.22095	-0.876876	-1.35097	0.36738	-0.308212	0.99387	-0.292648	-0.689747		2	2	2	26.4	26.4	26.4	9.6308	4.1848	454510000	6	NaN	1	0	NaN	F2Z4B3;O35207;Q9CPY4;G3UYI1	F2Z4B3;O35207;Q9CPY4;G3UYI1	Cyclin-dependent kinase 2-associated protein 1;Cyclin-dependent kinase 2-associated protein 2	Cdk2ap1;Cdk2ap2
-1.29526	-1.03025	-1.08234	1.11983	-0.420828	0.0172858	-0.319945	-0.447688	0.548441	-0.880373	0.198432	1.76112	1.77052	0.0610404	+	14	13	13	58.7	56.1	56.1	33.75	121.31	15047000000	145	2.04591	0.0147156	-0.263741	-3.11144	P30285;E9Q9E4;E9PZX7;D6RHS5;D3YWB0	P30285;E9Q9E4;E9PZX7	Cyclin-dependent kinase 4	Cdk4
-0.707286	1.27483	1.3846	1.50722	0.0804661	0.589361	-1.64742	-0.169673	-1.47603	-0.683505	0.382721	-0.573522	-0.464191	0.502429		3	3	3	32.3	32.3	32.3	13.788	7.3015	1533700000	22	0.527027	0.372072	-0.213172	-1.08993	P55271	P55271	Cyclin-dependent kinase 4 inhibitor B	Cdkn2b
-0.49113	-0.863079	-0.383309	1.43966	0.598125	0.461989	-0.435176	-0.423957	-1.01609	-1.27689	-0.525813	1.73927	-0.460041	1.63645	+	7	7	7	43.5	43.5	43.5	18.066	14.803	5375100000	57	2.47422	0.00604397	-0.389979	-3.64524	Q60772	Q60772	Cyclin-dependent kinase 4 inhibitor C	Cdkn2c
-0.933861	-1.52159	0.937602	-0.460129	0.495745	0.416229	0.957342	-1.15508	0.701713	-0.277487	-0.711325	1.16068	1.52802	-1.13785		14	13	13	55.5	53.1	53.1	37.028	112.88	20242000000	144	0.290685	0.602012	-0.0647746	-0.675683	Q64261;A0A0G2JGA8	Q64261	Cyclin-dependent kinase 6	Cdk6
0.547646	-0.599675	-0.260008	1.10245	0.566691	-0.282015	1.65554	-0.663411	0.572361	1.53727	-0.611844	-1.23425	-0.872882	-1.45788		9	9	9	32.4	32.4	32.4	38.968	27.095	6983900000	64	0.84902	0.189123	0.34644	1.57355	Q03147;A0A286YDC0;Q8BWQ5	Q03147;A0A286YDC0	Cyclin-dependent kinase 7	Cdk7
0.956458	-0.322157	0.172667	-1.21222	1.13257	1.63238	0.475602	-2.23755	-0.423411	-0.537771	-0.197534	0.596589	0.450068	-0.485689		14	13	13	33.6	31.5	31.5	42.761	102.28	10421000000	105	0.488144	0.404782	-0.0617537	-1.02633	Q99J95;Q99J95-2;Q99J95-3;B0R021;D6RHP4	Q99J95;Q99J95-2;Q99J95-3	Cyclin-dependent kinase 9	Cdk9
-0.0891837	-0.343281	-0.0628659	1.28068	1.1049	0.811159	-0.508952	-1.19963	-0.592428	-2.42707	0.207384	0.496648	1.0129	0.30973	+	7	7	7	41.6	41.6	41.6	22.193	29.242	2318400000	26	2.93989	0.00242216	-1.59481	-4.23952	P46414	P46414	Cyclin-dependent kinase inhibitor 1B	Cdkn1b
0.817733	0.538571	1.18876	-0.656491	-1.36493	-0.359112	0.546092	1.84205	0.547663	0.120184	-0.796312	-0.298587	-1.84288	-0.282733	+	3	3	3	65.8	65.8	65.8	9.6601	28.082	9121400000	60	3.6266	0.00060274	0.635173	5.16196	P61025;D3YXP1;Q3UNC9;V9GWZ0	P61025;D3YXP1;Q3UNC9	Cyclin-dependent kinases regulatory subunit 1;Cyclin-dependent kinases regulatory subunit	Cks1b;Cks1brt
0.047617	-0.123012	0.368024	-0.243799	-1.95014	0.480328	0.325205	0.906386	1.98991	1.09986	-0.435442	-1.06234	-1.12285	-0.279746	+	1	1	1	31.6	31.6	31.6	9.8742	2.3705	529990000	5	2.15627	0.0117442	1.08014	3.24833	P56390	P56390	Cyclin-dependent kinases regulatory subunit 2	Cks2
-0.572998	-0.434439	-1.20493	0.792212	1.23669	1.18564	-0.922515	-0.956571	-1.30348	-0.894442	0.959844	0.924327	1.19479	-0.00411529	+	15	14	14	48.6	45.9	45.9	33.288	94.663	26600000000	137	5.92454	0	-0.572349	-8.93649	P49615;A0A0G2JDL3	P49615;A0A0G2JDL3	Cyclin-dependent-like kinase 5	Cdk5
-0.712124	-0.615135	-0.708843	2.00596	1.45783	0.895557	-0.919273	-0.901487	-0.626724	-1.29195	0.641764	0.724357	-0.0161029	0.0661668	+	36	36	36	32	32	32	143.64	323.31	29874000000	239	4.03207	0.000280936	-0.292515	-5.74138	Q99KY4;A0A0R4J0F6;Q99KY4-2;F6SLK1;Q80TZ3;D6RHK5;Q80TZ3-2;Q80TZ3-3;A0A0G2JGP6;A0A0G2JEW6;A0A0G2JFZ0;F7BG02	Q99KY4;A0A0R4J0F6;Q99KY4-2	Cyclin-G-associated kinase	Gak
1.42262	0.205249	-1.8944	0.218799	0.512966	0.161147	0.880465	0.108407	0.630874	1.10368	-0.588189	-1.88895	-0.0424047	-0.830258		4	4	4	20.7	20.7	20.7	37.506	38.607	3198000000	43	0.698025	0.261127	0.429339	1.35481	Q61458;Q3UUW5;E9PWD3;E9QA43	Q61458;Q3UUW5;E9PWD3;E9QA43	Cyclin-H	Ccnh
0.814693	-0.404822	-0.173628	1.3802	1.53757	-0.608798	-0.250562	-1.09994	0.621256	1.40644	-0.264669	-1.57849	-0.269516	-1.10974		7	7	7	20.4	20.4	20.4	61.363	46.294	10362000000	80	0.190855	0.725318	0.0595651	0.473456	O88874;Q3U3M5	O88874;Q3U3M5	Cyclin-K	Ccnk
1.4102	-0.567512	-0.292418	1.33132	0.432747	0.310359	0.634548	-0.897328	0.678315	0.776949	-2.02178	-1.42406	-0.399748	0.0283987		3	3	3	8.1	8.1	8.1	60.132	10.647	540530000	7	0.42891	0.456968	0.403976	0.926452	Q52KE7;Q52KE7-2;F6WST0;F6WYR6	Q52KE7;Q52KE7-2;F6WST0;F6WYR6	Cyclin-L1	Ccnl1
0.195022	-0.723078	-1.1255	0.733516	-2.19244	1.70649	0.0703272	0.80805	1.23688	-0.376478	0.119241	0.315011	-0.6821	-0.0849449		10	10	9	21.5	21.5	20.6	80.597	30.407	4252200000	40	0.0151087	0.977327	0.0104629	0.0437682	Q9QWV9;E9Q7A7	Q9QWV9	Cyclin-T1	Ccnt1
0.421226	-1.72603	-0.632783	0.102981	-0.503582	-0.81551	-1.27092	-0.475093	1.17135	0.695346	-0.375103	1.36324	1.62548	0.419402		2	2	2	9.4	9.4	9.4	39.394	22.237	1032300000	16	0.453797	0.433549	-0.197651	-0.968887	Q8BGU5;Q8BGU5-2	Q8BGU5;Q8BGU5-2	Cyclin-Y	Ccny
0.157501	0.870227	0.589635	-0.869302	-1.02279	-0.979064	1.4962	0.652792	1.34542	1.13309	-1.08389	-1.02755	-0.228806	-1.03347	+	17	17	17	52.5	52.5	52.5	43.567	323.31	123580000000	312	5.68817	0	0.840923	8.48402	Q8VCN5	Q8VCN5	Cystathionine gamma-lyase	Cth
-0.637827	-1.27107	-1.29258	1.10249	0.800378	1.30754	-0.914069	-0.699749	-0.427486	-1.06412	0.0958551	1.20497	1.01492	0.780747	+	9	9	9	58.2	58.2	58.2	11.045	296.01	329330000000	271	6.0242	0	-0.919161	-9.13263	Q62426	Q62426	Cystatin-B	Cstb
-0.457457	-2.41958	-1.02485	0.813666	0.81607	0.789073	0.431623	-0.137407	-0.67064	-0.919153	0.107408	0.965763	0.98879	0.716699		2	2	2	20	20	20	15.531	4.9643	896800000	11	NaN	1	0	NaN	P21460;A2APX3	P21460;A2APX3	Cystatin-C	Cst3
0.7214	0.982705	0.149934	0.638607	-1.5122	0.0672682	-1.87787	0.488008	0.712021	0.561198	-1.93676	0.123504	0.282283	0.599899		6	6	6	33.2	33.2	33.2	20.583	173.84	28956000000	101	0.427136	0.458886	0.126996	0.923401	P97315	P97315	Cysteine and glycine-rich protein 1	Csrp1
-1.06217	0.951252	-1.48335	0.042103	0.283953	0.183593	0.566481	1.32841	0.218172	1.23853	-0.204191	-0.939777	0.747675	-1.87069		2	2	2	18.7	18.7	18.7	20.926	5.0344	2098100000	15	0.43375	0.451889	0.141799	0.934761	P97314;A0A1W2P758;A0A1W2P845	P97314;A0A1W2P758;A0A1W2P845	Cysteine and glycine-rich protein 2	Csrp2
0.397316	0.419466	-1.46793	-0.233113	0.882587	2.23197	-1.14731	-0.446823	0.84833	0.279792	0.22802	0.11955	-0.848307	-1.26354		12	12	12	27.2	27.2	27.2	37.35	122.17	63312000000	213	0.242985	0.659049	-0.0480725	-0.581756	Q9D1P4;A0A1L1STZ1;A0A1L1SU22;A0A1L1STQ1;A0A1L1SSG7	Q9D1P4;A0A1L1STZ1;A0A1L1SU22;A0A1L1STQ1;A0A1L1SSG7	Cysteine and histidine-rich domain-containing protein 1	Chordc1
-0.39973	-0.773539	-0.815978	1.5754	1.5016	-0.291033	-0.594626	-0.876962	-1.01172	-1.10683	0.604343	-0.181209	1.48192	0.888363	+	3	3	3	10	10	10	35.757	5.1642	448900000	6	3.58094	0.000669344	-1.23299	-5.0985	Q9QXA1	Q9QXA1	Cysteine and histidine-rich protein 1	Cyhr1
-0.644183	-1.13767	-0.0829863	-1.0393	-0.33894	-0.801921	2.08808	-0.399216	0.60048	-0.960783	0.70984	0.38396	1.72642	-0.103781		16	16	14	37.7	37.7	31.8	50.569	76.625	25936000000	159	0.104007	0.846108	-0.0314669	-0.276281	Q9Z1J3;A6QRH3	Q9Z1J3	Cysteine desulfurase, mitochondrial	Nfs1
-1.7215	-0.697613	0.155387	0.234781	1.98291	0.186781	1.32765	-0.62699	-0.563647	-0.948509	0.536914	1.05993	-0.843829	-0.0822594		7	7	7	25.2	25.2	25.2	44.375	77.906	1883600000	27	0.994203	0.137858	-0.241711	-1.77442	Q8BGE6;A0A0R4J065;A0A087WNY2;A0A087WRT0;D3YZP6	Q8BGE6;A0A0R4J065;A0A087WNY2	Cysteine protease ATG4B	Atg4b
-0.337384	-1.33513	-1.71003	1.73724	0.631119	0.724893	-0.364641	0.284576	-1.16958	-0.872806	0.359833	0.553557	0.339587	1.15876		3	3	3	11.2	11.2	11.2	55.144	8.5223	262500000	8	NaN	1	0	NaN	Q9DBE0;A0A2R8VHW7;A0A2R8VHJ2;A0A2R8VK32;A0A2R8VHX0;A0A2R8VI19;A0A2R8VI50;A0A2R8VHG5;A0A2R8VI48;A0A2R8VHG9;A0A2R8VI21;A0A2R8VHX6;A0A2R8W6X8;A0A2R8VHD3;A0A2R8VK60	Q9DBE0;A0A2R8VHW7;A0A2R8VHJ2;A0A2R8VK32;A0A2R8VHX0;A0A2R8VI19;A0A2R8VI50;A0A2R8VHG5;A0A2R8VI48	Cysteine sulfinic acid decarboxylase	Csad
-0.825985	0.689732	1.49913	-2.43745	-0.887653	-0.785858	0.676497	0.0998349	0.211216	0.223191	0.909711	0.861748	-0.327234	0.0931194		2	2	2	13.1	13.1	13.1	9.1651	18.896	2799200000	33	0.748906	0.234148	0.271711	1.42985	D3YVS7;Q8K353	D3YVS7;Q8K353	Cysteine-rich and transmembrane domain-containing protein 1	Cystm1
0.258458	-0.463562	-0.545527	1.21111	0.469962	0.781456	0.0667885	-0.0704366	-3.0702	-0.163663	0.452187	0.188134	0.323612	0.561678	+	3	3	3	55.8	55.8	55.8	8.5497	2.7334	4881600000	9	1.58568	0.0390471	-1.03841	-2.53953	P63254;A0A0G2JEK2	P63254;A0A0G2JEK2	Cysteine-rich protein 1	Crip1
-0.971095	0.90358	0.803753	1.44261	1.54908	0.714129	-0.119541	0.135811	-1.1393	-0.601574	0.324997	-0.682169	-0.653508	-1.70677		5	5	5	37.5	37.5	37.5	22.727	109.14	26258000000	71	0.209586	0.702433	-0.09945	-0.513118	Q9DCT8;A0A0G2JF37	Q9DCT8	Cysteine-rich protein 2	Crip2
-0.604403	-1.26285	-1.58771	0.578589	0.234125	0.795667	0.10689	-0.239197	-0.739763	-1.33364	1.17004	1.08455	1.58471	0.212988	+	5	5	5	11.4	11.4	11.4	45.717	74.885	3745500000	18	3.75725	0.000492669	-0.750608	-5.3455	Q91XD7	Q91XD7	Cysteine-rich with EGF-like domain protein 1	Creld1
0.869366	0.808303	0.459628	0.812798	0.544487	0.614932	-3.01595	-0.867896	0.103831	-0.195625	0.0396884	0.226599	-0.281107	-0.119059		6	6	6	15.4	15.4	15.4	38.219	55.287	5395000000	45	0.461112	0.427608	-0.336332	-0.981227	Q9CYA0	Q9CYA0	Cysteine-rich with EGF-like domain protein 2	Creld2
0.314099	0.745949	0.585193	-1.24327	-0.738647	-0.0330281	0.747619	1.06341	0.931201	1.20954	-0.660019	-0.400695	-2.28911	-0.232239	+	48	48	48	55.6	55.6	55.6	94.859	323.31	149760000000	727	3.61802	0.000628415	0.376285	5.15001	Q9ER72;Q9ER72-2;A0A140LII7;A0A140LIB6	Q9ER72;Q9ER72-2	Cysteine--tRNA ligase, cytoplasmic	Cars
-0.792121	-0.57979	-1.01547	1.06445	1.19865	1.13518	-0.766116	-1.48576	-1.0691	-0.499592	1.0527	1.24667	0.544333	-0.0340312	+	7	7	7	14.7	14.7	14.7	55.455	111.32	15082000000	63	5.50795	1.50376e-05	-1.11177	-8.15057	Q9WTR6;A0A0B4J1P7	Q9WTR6;A0A0B4J1P7	Cystine/glutamate transporter	Slc7a11
-0.307964	-0.945707	-0.877943	2.28161	0.518295	0.655828	-1.03022	-0.379177	-0.982707	-1.13677	-0.0583695	1.04965	0.482146	0.731322	+	4	4	4	41.1	41.1	41.1	16.131	85.858	11410000000	67	3.75681	0.000491947	-0.626102	-5.34488	P56389	P56389	Cytidine deaminase	Cda
-0.41567	-0.635467	-0.256134	0.783361	-1.35515	-2.49075	0.378725	0.576829	0.76598	-0.390849	0.971969	0.407298	0.824083	0.835771		2	2	2	22.4	22.4	22.4	20.748	1.5827	291920000	2	NaN	1	0	NaN	Q61462;Q61462-2	Q61462;Q61462-2	Cytochrome b-245 light chain	Cyba
-0.953647	-1.00195	-0.678742	0.88327	0.0376419	1.18902	-0.379091	-0.629764	-0.572977	-1.35651	-0.558716	1.41338	1.3783	1.22978	+	6	6	6	47.8	47.8	47.8	15.241	174.48	22625000000	103	3.56698	0.00069496	-0.814483	-5.07916	P56395;G5E850;E0CY88	P56395;G5E850	Cytochrome b5	Cyb5a
-0.791639	2.02718	0.0294458	-1.57587	-0.91584	-0.527342	1.51483	0.228126	0.279527	0.668227	0.701221	-0.108786	-1.00825	-0.520824	+	4	4	4	12.3	12.3	12.3	59.716	1.2493	5933500000	6	1.56051	0.0409092	0.116757	2.50797	Q3TDX8;Q3TDX8-5	Q3TDX8;Q3TDX8-5	Cytochrome b5 reductase 4	Cyb5r4
-0.669004	-0.0131147	-0.406892	1.58242	0.330018	-0.556988	-0.259359	-0.718814	-1.282	-0.603294	-1.07604	1.84893	1.47418	0.349961	+	8	8	8	67.8	67.8	67.8	16.318	323.31	152570000000	259	1.55803	0.0411496	-0.279086	-2.50487	Q9CQX2	Q9CQX2	Cytochrome b5 type B	Cyb5b
0.669549	0.851693	0.520999	1.20654	-0.471698	1.02383	-0.935933	-0.961341	0.695614	0.603107	-1.84111	-1.46768	0.61501	-0.508588		1	1	1	5.4	5.4	5.4	24.187	2.7898	748810000	4	0.334885	0.552328	0.419436	0.758997	Q9WUE3;A0A0A6YY22	Q9WUE3;A0A0A6YY22	Cytochrome b561 domain-containing protein 2	Cyb561d2
1.1611	-0.0977439	-0.400444	-0.668541	0.47029	0.215217	-0.888246	-0.432079	0.91799	0.404434	-1.72247	-0.335353	2.2306	-0.85476		20	20	19	40.2	40.2	38.8	52.851	323.31	158010000000	425	0.132301	0.80719	0.0246533	0.343189	Q9CZ13;A0A0A6YW82;A0A0A6YVZ0;A0A0A6YWX6	Q9CZ13	Cytochrome b-c1 complex subunit 1, mitochondrial	Uqcrc1
-0.108348	-0.435975	0.0810031	0.216161	1.94277	0.600341	0.00989932	-0.817665	-1.54906	-1.49701	-0.0433514	1.72705	0.329738	-0.455563		1	1	1	21.4	21.4	21.4	6.5386	1.8345	283260000	4	NaN	1	0	NaN	Q9CPX8	Q9CPX8	Cytochrome b-c1 complex subunit 10	Uqcr11
0.45073	-0.80879	-1.63425	0.765677	0.259472	-0.292304	0.194282	0.552195	-0.909403	-0.607251	-1.34786	0.884024	2.10915	0.384328		29	29	29	73.3	73.3	73.3	48.234	323.31	285160000000	568	0.83596	0.194213	-0.0670629	-1.55508	Q9DB77;A0A140LI98	Q9DB77	Cytochrome b-c1 complex subunit 2, mitochondrial	Uqcrc2
0.495793	-0.538363	0.885146	0.944693	1.42015	1.92627	-0.401794	-0.228437	-1.207	0.113098	-1.277	-0.676597	-0.389302	-1.06666		10	10	10	64.9	64.9	64.9	13.527	229.3	45721000000	193	0.183041	0.735162	-0.0447276	-0.456642	Q9D855;Q9CQB4	Q9D855;Q9CQB4	Cytochrome b-c1 complex subunit 7	Uqcrb
0.867678	-0.275476	-0.256393	-0.473319	0.00679689	1.79766	0.971759	0.107317	0.450496	0.553719	-1.57489	-1.36835	0.715917	-1.52292		11	11	11	90.2	90.2	90.2	9.7681	69.68	48960000000	121	0.682003	0.269741	0.122899	1.33086	Q9CQ69;I7HPX6	Q9CQ69	Cytochrome b-c1 complex subunit 8	Uqcrq
0.721947	0.614902	0.475523	0.192883	1.90476	0.971282	-0.398976	-0.527963	-0.58172	-1.4448	0.461215	0.433535	-1.31669	-1.5059		3	3	3	50	50	50	7.4454	153.14	18809000000	52	0.249361	0.650969	-0.0717547	-0.594576	Q8R1I1	Q8R1I1	Cytochrome b-c1 complex subunit 9	Uqcr10
-0.879228	1.8306	-0.0584899	1.28533	-0.698338	-1.00524	-1.13434	-0.774998	-0.23724	1.04844	-0.541951	0.0205697	1.50244	-0.357561		15	15	15	59.9	59.9	59.9	29.367	71.914	73482000000	224	0.0372724	0.943787	-0.00904328	-0.105455	Q9CR68	Q9CR68	Cytochrome b-c1 complex subunit Rieske, mitochondrial;Cytochrome b-c1 complex subunit 11	Uqcrfs1
-0.287312	0.780843	0.705566	1.22279	1.30177	0.655385	0.671293	-0.512644	-0.545801	-0.948376	-0.0385112	0.0964476	-0.696459	-2.40499		5	5	5	39.8	39.8	39.8	11.987	7.8308	2913600000	15	0.024437	0.962709	-0.0505586	-0.0700784	Q9D2R6;E9Q6W2	Q9D2R6;E9Q6W2	Cytochrome c oxidase assembly factor 3 homolog, mitochondrial	Coa3
0.899003	-1.23867	-1.19499	1.14526	0.951359	0.0565909	-1.04195	0.379806	-0.115023	-1.8266	0.149988	1.51379	-0.0185209	0.339957		1	1	1	21.5	21.5	21.5	9.2983	2.5985	160040000	2	NaN	1	0	NaN	Q8BGD8	Q8BGD8	Cytochrome c oxidase assembly factor 6 homolog	Coa6
0.0883249	0.195371	0.407493	-3.35235	0.536832	0.0712894	-0.0831846	0.0932192	0.726971	-0.0674783	0.254289	0.155802	0.756075	0.217343		6	6	6	35.5	35.5	35.5	25.617	12.126	3789600000	16	0.310513	0.579309	0.502104	0.713467	Q921H9	Q921H9	Cytochrome c oxidase assembly factor 7	Coa7
-1.02735	1.30163	-0.188933	0.227855	-1.09171	0.400446	-1.08161	0.340615	-0.781278	0.404817	-1.7777	0.98478	1.11334	1.17508		1	1	1	19.3	19.3	19.3	15.619	10.118	325080000	6	NaN	1	0	NaN	Q5SRC5;Q6P8I6	Q5SRC5;Q6P8I6	Cytochrome c oxidase assembly protein COX11, mitochondrial	Cox11
-0.186536	0.434492	1.89842	1.81523	-0.449061	0.733744	-0.675614	-0.109217	-0.223275	-0.932022	-0.320124	-1.46685	0.565486	-1.08468		8	8	8	27.5	27.5	27.5	44.005	36.221	5181900000	58	0.0374619	0.943687	0.0255181	0.105971	Q8BJ03-2;Q8BJ03	Q8BJ03-2;Q8BJ03	Cytochrome c oxidase assembly protein COX15 homolog	Cox15
-0.0942312	-0.017182	0.0602798	-3.32973	0.245538	0.36049	0.760833	0.0315002	0.0658876	-0.0610974	0.421649	0.303267	0.809961	0.442838		1	1	1	25.4	25.4	25.4	6.784	92.332	4812000000	14	0.150805	0.780401	0.211758	0.38547	P56394	P56394	Cytochrome c oxidase copper chaperone	Cox17
0.245158	0.81382	-0.23174	-0.82188	0.456498	1.11156	-0.357095	0.60139	0.213711	0.148984	0.264744	0.426107	0.17274	-3.04399		4	4	4	40.2	40.2	40.2	13.163	33.276	2381100000	14	0.33207	0.555237	0.469647	0.753787	Q9D7J4	Q9D7J4	Cytochrome c oxidase protein 20 homolog	Cox20
0.916395	0.826498	0.353658	0.73852	1.12941	-0.0450081	-0.0348996	-1.55837	-0.695154	0.369034	0.586077	-1.0097	0.603579	-2.18005		3	3	3	7.6	7.6	7.6	56.909	10.699	11453000000	40	0.0319927	0.951345	0.027307	0.0910155	P00397	P00397	Cytochrome c oxidase subunit 1	Mtco1
-0.60886	-2.19304	0.468028	1.27237	0.563467	0.753633	-1.07742	0.801133	0.134978	-0.140984	-1.23279	-0.414269	1.12287	0.550874		8	8	8	48	48	48	25.976	174.93	259930000000	341	0.767996	0.224014	-0.10439	-1.45763	P00405	P00405	Cytochrome c oxidase subunit 2	Mtco2
-0.657207	-0.586544	-0.0558772	1.99922	-0.359349	1.69921	-0.512623	-0.411413	0.159432	-0.632945	0.610633	1.09199	-1.03835	-1.30616		1	1	1	5.4	5.4	5.4	29.922	56.258	15335000000	42	0.805173	0.207294	-0.234093	-1.51121	P00416	P00416	Cytochrome c oxidase subunit 3	mt-Co3
-0.115093	0.552569	0.97499	1.74204	-0.465824	0.709845	-0.937138	0.292861	-1.09163	-0.841453	-1.86259	1.25495	0.0425523	-0.256078		16	16	15	60.4	60.4	60.4	19.53	213.52	264400000000	356	0.255762	0.641955	-0.0688918	-0.607362	P19783;M0QWX7	P19783;M0QWX7	Cytochrome c oxidase subunit 4 isoform 1, mitochondrial	Cox4i1
-0.73342	-1.82985	-0.715875	1.97021	0.400822	-0.74547	-0.45428	0.782597	-0.0846943	-0.496248	-0.476164	0.938095	0.0971666	1.34711		11	11	11	63	63	63	16.101	323.31	314860000000	261	1.2623	0.0768172	-0.083374	-2.12888	P12787	P12787	Cytochrome c oxidase subunit 5A, mitochondrial	Cox5a
0.302295	-0.754317	-1.04772	1.22955	-0.849249	-0.294054	0.287032	-0.336761	0.454088	0.234733	-1.90785	0.640058	2.10056	-0.0583747		7	7	7	35.9	35.9	35.9	13.813	72.499	103320000000	274	0.177965	0.741685	-0.0380421	-0.445631	P19536;Q9D881;F7C106;A0A0A6YVR0	P19536;Q9D881	Cytochrome c oxidase subunit 5B, mitochondrial	Cox5b
1.24373	-1.45999	-1.78667	-0.0745984	-1.07963	-0.893696	1.22512	0.0556958	0.897484	1.15167	0.140527	-0.314567	0.399849	0.495087		4	4	4	60.7	60.7	60.7	12.483	68.58	46492000000	136	0.30082	0.589833	0.123977	0.695083	Q9DCW5;P43024	Q9DCW5;P43024	Cytochrome c oxidase subunit 6A, mitochondrial;Cytochrome c oxidase subunit 6A1, mitochondrial	Cox6a1
-1.60618	0.440003	-0.0150635	0.545839	0.716508	0.449222	-1.5775	-0.0944059	-1.28496	-0.981215	0.233104	0.714967	1.7355	0.724186	+	5	5	5	29.1	29.1	29.1	10.071	33.467	53128000000	81	2.78331	0.00320638	-0.220921	-4.03746	P56391;A0A140LIU3	P56391	Cytochrome c oxidase subunit 6B1	Cox6b1
-0.214212	-1.15685	0.67415	2.26058	1.38378	-0.223132	-0.95158	0.0736467	-0.523502	0.531219	-1.49226	-0.480045	0.337482	-0.219279		9	9	9	63.2	63.2	63.2	8.4689	26.028	132920000000	221	0.372497	0.513822	-0.0718084	-0.827446	Q9CPQ1;A0A0G2JDA6	Q9CPQ1	Cytochrome c oxidase subunit 6C	Cox6c
-0.0351275	0.164092	1.23585	0.84105	2.21144	0.958602	0.235787	-0.699704	-0.981598	-0.367573	-1.08073	-0.702783	-0.749878	-1.02944		4	4	4	59	59	59	9.2908	49.355	21377000000	77	0.0854353	0.87438	-0.07124	-0.23072	P48771	P48771	Cytochrome c oxidase subunit 7A2, mitochondrial	Cox7a2
-0.126311	0.205577	0.901666	-0.855651	0.37722	-0.316653	-0.975667	0.598295	2.40473	1.03874	-1.31087	-0.60942	-0.720998	-0.610657	+	2	2	2	40.5	40.5	40.5	12.399	13.072	1312700000	14	1.63233	0.0353606	0.308429	2.59788	Q61387;E9PZS8	Q61387;E9PZS8	Cytochrome c oxidase subunit 7A-related protein, mitochondrial	Cox7a2l
0.134068	1.12882	1.3714	0.956562	0.106843	1.15103	0.995404	-1.11954	-0.442301	0.0679594	-1.49406	-0.610373	-1.07431	-1.1715		3	3	3	50.8	50.8	50.8	7.3325	113.08	10025000000	43	0.568568	0.343165	0.363182	1.15635	P17665;B8JJA9	P17665	Cytochrome c oxidase subunit 7C, mitochondrial	Cox7c
-0.0719074	-0.682658	-1.19978	1.63224	-0.876353	0.770672	0.15257	-0.11993	-0.670536	-0.469954	-0.7878	-0.505319	2.27407	0.554688		7	7	7	56.1	56.1	56.1	9.3267	34.227	135860000000	88	0.987233	0.139899	-0.143447	-1.76495	Q62425;A0A0N4SVQ1	Q62425;A0A0N4SVQ1	Cytochrome c oxidase subunit NDUFA4	Ndufa4
0.527372	-0.0953051	-0.858062	2.98405	0.577012	0.354559	-1.30472	-0.0109404	-0.637966	-0.283399	-0.423803	-0.339195	-0.177353	-0.312252		14	14	14	67.6	67.6	67.6	11.605	323.31	177210000000	430	0.789362	0.214483	-0.142844	-1.48851	P62897;CON__P62894;P00015	P62897	Cytochrome c, somatic	Cycs
-0.118354	0.592209	0.848381	0.31237	1.81672	-0.445996	0.468834	-0.00151819	-0.92211	-1.09978	1.1271	-0.575392	0.101615	-2.10409		13	13	13	50.5	50.5	50.5	35.327	153.55	93954000000	343	0.0424194	0.937013	-0.00975745	-0.119387	Q9D0M3;Q9D0M3-2;A0A2R8VHK1	Q9D0M3;Q9D0M3-2	Cytochrome c1, heme protein, mitochondrial	Cyc1
0.0594414	-0.00290367	-0.936011	-1.43979	-1.1377	-1.15186	1.45817	1.13497	0.30209	1.29256	-0.775052	0.916718	0.760051	-0.480696		9	9	9	46.7	46.7	46.7	30.977	50.221	5199200000	60	1.12505	0.103681	0.340653	1.94959	P53702	P53702	Cytochrome c-type heme lyase	Hccs
-2.05222	-0.981595	-1.07065	0.917255	0.704365	0.777085	-0.34607	-0.580944	-0.537964	-0.581244	0.654962	0.905742	1.13122	1.06006	+	16	16	16	40.1	40.1	40.1	60.537	158.1	12219000000	107	5.25232	2.60586e-05	-2.58266	-7.69382	Q64429	Q64429	Cytochrome P450 1B1	Cyp1b1
0.638693	-1.23566	-1.53018	1.46557	-1.53326	0.820359	0.757266	0.330755	-0.756872	-0.511044	-0.641715	0.808049	0.634691	0.753355		21	21	21	48.7	48.7	48.7	52.149	133.27	14346000000	141	0.635758	0.298053	-0.177804	-1.26082	Q8BKE6	Q8BKE6	Cytochrome P450 20A1	Cyp20a1
-0.305334	0.288676	-0.155437	0.780266	2.45441	0.38408	-0.274091	-0.272783	0.362433	-0.7073	-1.20934	-1.86833	0.533266	-0.0105194		5	2	2	18.8	7	7	46.273	2.0428	457080000	5	NaN	1	0	NaN	Q9QX11;Q3TZ02;A2A517;Q9QX11-2	Q9QX11;Q3TZ02;A2A517;Q9QX11-2	Cytohesin-1	Cyth1
0.420534	0.0577647	-0.583039	1.34414	-0.0366439	-0.885709	1.34004	-0.633871	0.969299	0.66198	-2.33537	-0.156409	0.559122	-0.721844		9	9	6	31.2	31.2	19.5	46.585	38.153	7078300000	55	0.606088	0.317057	0.123273	1.21511	P63034;A0A1B0GRX7;Q99KH2;P63034-3;P63034-2;A0A1B0GRB2;A0A1B0GRB8;A0A1Y7VIW9;A0A1B0GRM7;O08967;A0A1B0GRZ2;G5E8Q4;Q80YW0;A0A2R8VI37	P63034;A0A1B0GRX7;Q99KH2;P63034-3;P63034-2;A0A1B0GRB2;A0A1B0GRB8;A0A1Y7VIW9	Cytohesin-2	Cyth2
0.579646	-0.874086	-1.66824	1.01521	-0.818327	-0.60655	1.39106	-0.126432	1.33115	0.500699	-1.3143	0.190806	0.984384	-0.585021		11	11	11	34.8	34.8	34.8	49.558	190.15	16802000000	90	0.247414	0.653728	0.0767147	0.590672	Q9Z2L7;Q9Z2L7-2;J3QMV5;J3QPM4;J3QP70	Q9Z2L7;Q9Z2L7-2;J3QMV5	Cytokine receptor-like factor 3	Crlf3
-0.19244	-0.588999	-0.741067	1.11427	0.838801	1.05769	-1.13983	-1.24019	-1.13132	-1.05909	1.14265	1.01781	-0.245468	1.16718	+	35	35	34	51.2	51.2	50.3	98.124	323.31	69239000000	475	5.01907	8.04598e-05	-0.593034	-7.29279	P28271	P28271	Cytoplasmic aconitate hydratase	Aco1
-0.583036	-1.16506	-1.01616	1.20969	1.00771	0.602511	0.292454	-1.69747	-0.585768	-1.10656	0.180998	0.758765	0.855756	1.24617	+	304	304	304	60.9	60.9	60.9	532.04	323.31	1270400000000	5101	4.26168	0.000234375	-0.159006	-6.08321	Q9JHU4;F6ZX84	Q9JHU4	Cytoplasmic dynein 1 heavy chain 1	Dync1h1
-0.900862	-0.080965	-0.0982951	2.06809	-0.320825	0.4991	-0.635998	-0.202304	-0.0334176	-0.254801	0.643677	1.0862	-2.27618	0.506577		21	21	21	42.3	42.3	42.3	68.393	323.31	64593000000	338	0.595867	0.323975	-0.128023	-1.19921	O88487;Q3TPJ8;A2BFF8;A2BFF9;A2BFF5;O88485;Q3TYJ3;D3Z0M6;O88485-2;D3Z258;A0A0N4SVS1	O88487;Q3TPJ8;A2BFF8;A2BFF9;A2BFF5	Cytoplasmic dynein 1 intermediate chain 2	Dync1i2
-1.97603	-0.309273	-0.389086	1.99088	1.22464	0.143375	-0.164355	-0.533635	-1.0147	-0.597402	0.712406	0.0494792	1.05758	-0.193883	+	29	29	29	56	56	56	56.614	323.31	102380000000	364	2.59633	0.00469076	-0.23531	-3.79926	Q8R1Q8	Q8R1Q8	Cytoplasmic dynein 1 light intermediate chain 1	Dync1li1
-0.632112	1.96885	-0.604308	0.721735	1.92349	-0.409453	-0.869177	-1.11242	-0.753242	0.159708	0.464211	0.0912404	0.121992	-1.07051		23	23	23	49.2	49.2	49.2	54.218	323.31	27462000000	186	0.462609	0.426527	-0.0947328	-0.983745	Q6PDL0;A0A1D5RM94;A0A1D5RMC1	Q6PDL0;A0A1D5RM94;A0A1D5RMC1	Cytoplasmic dynein 1 light intermediate chain 2	Dync1li2
[truncated: 5,078 more rows]
